# Supplementary material for: Characterization of the lncRNA-miRNA-mRNA regulatory network to reveal potential functional competing endogenous RNAs in traumatic brain injury
Source: Front Neurosci. 2023 Jan 11;16:1089857. doi: 10.3389/fnins.2022.1089857 (PMC9874919; doi:10.3389/fnins.2022.1089857)
Supplement: Supplementary file 2 [file Table_2.XLSX]

## Sheet: Sheet1
Table S2. Detail information of miRNAs identified in this study.
miRNA ID	Fold change	Log2fold Change	P-value	Sequence	Length
novel100_mature	0.720131	-0.473668	0.480733	TTAGCACCACCAGGAAGTCTCA	22
novel100_star	0	-Inf	0.357392	ATTCTTCATGGGGGTGGTATAAGA	24
novel101_mature	0.952595	-0.0700653	1	CTCGCTCCGGCTCCGCCTTGAC	22
novel101_star	Inf	Inf	0.488773	GAGGCGGGGCTAGAGCGAGGCT	22
novel102_mature	0.691611	-0.531968	0.542253	TAGACTCGGCAGCTCCTGGGAC	22
novel102_star	0	-Inf	1	TCCTCAAGAGTTCCCAGTCTGC	22
novel103_mature	1.61107	0.688015	0.48236	CCTAGGCCTGTTCTGCCGAGC	21
novel103_star	Inf	Inf	0.949698	ATCGGCTGCGGCGGAGGCC	19
novel104_mature	1.98464	0.988877	0.520561	CCTCCTCTCCTCGTACCTGCAG	22
novel104_star	Inf	Inf	0.488773	TGGGTGCAGGGCAGGATGTCT	21
novel105_mature	0.791346	-0.33762	0.604213	CAGACTTATTTCCCCTGCAGG	21
novel105_star	0	-Inf	1	ATGCAGGACGAAAATAAGTCAGG	23
novel106_mature	0.527126	-0.92378	0.46436	TCCTGGCCACCACTGTGATGT	21
novel106_star	Inf	Inf	0.941426	CTCACAGTGAGGTCTGTTGGGTGC	24
novel107_mature	0.795242	-0.330533	0.893549	TCTCAGCTACTGGGCACTCTGCT	23
novel107_star	0	-Inf	1	GCTGAGGGCTCAGGGCTG	18
novel108_mature	0.72649	-0.460984	0.603311	TTATCTGCTGGCCTCCCCCAGC	22
novel108_star	0	-Inf	0.59477	CTGGGGGACAAGGCAGAGAAGA	22
novel109_mature	1.86414	0.89851	0.588578	GTGGAGCCGGAGCTCGCTGTGC	22
novel109_star	Inf	Inf	0.268556	CGGTGGGTTCCCGGCTCTGCACC	23
novel10_mature	0.874716	-0.193114	0.746772	CACAGCGGAGCTGGGCACTGGC	22
novel110_mature	1.4429	0.528973	0.734805	TTTGCTGTCTACTGAGCACATGC	23
novel110_star	0.811235	-0.301808	1	TGAGCTCGTTAGACAGCAGGCC	22
novel111_mature	Inf	Inf	0.643418	TCCTACTAGTGTGAACAGCGC	21
novel111_star	8.9421	3.16061	0.111978	GCGCTGTTCACACTAGTAGGA	21
novel112_mature	0.943658	-0.0836641	1	AGTACCCATCTGTCCCTGCTTAGC	24
novel112_star	3.92694	1.9734	0.741605	TGAGTAGGGCAGCAGGTGCTAGG	23
novel113_mature	0.33048	-1.59736	0.223474	CTTGTCGGTGCCAGATTCAGGC	22
novel113_star	0.824274	-0.278805	1	CAGAACCTGCTCCCGACAATG	21
novel114_mature	0.876967	-0.189406	1	CCACCCACGCCCCTTTGCCTGCA	23
novel114_star	6.04473	2.59568	0.248275	TCTGGCATAGGGGTGTCCCGGGACC	25
novel115_mature	1.39465	0.479903	0.688941	TTGGCCAGGCCTGCTCACATCT	22
novel115_star	Inf	Inf	0.947529	TGTGAACAGGAGCCCTGGCA	20
novel116_mature>novel319_mature	0.585638	-0.771918	0.419151	TGTGCCACTGAGGGTGAGCTTTGA	24
novel116_star	Inf	Inf	0.643418	AAGCCCAGCCCAGTGGCACTCT	22
novel117_mature	0.940529	-0.0884557	1	AGGCTAGCCTTGACTTTGTG	20
novel117_star	1.68092	0.749255	0.93247	ACATAGTCCTGGCTAGCATGGA	22
novel118_mature	1.26421	0.338238	0.603254	TTACACCATCGTGTCTGCCAGA	22
novel118_star	Inf	Inf	0.947529	AGGTGGACACTGGGTGTCGGGG	22
novel119_mature	0.782795	-0.353293	0.884197	TGGGCGGCTCTCTGAACCACTGT	23
novel119_star	0	-Inf	0.262292	TGTGTTCAGCCTTCCGCCTTCT	22
novel11_mature	0.9709	-0.0426054	0.937345	TCTCTTGTAGAATGGTCTAGACA	23
novel11_star	0.917614	-0.12404	0.936668	TTGGACCATTTTACGTGAAGATG	23
novel120_mature	0.0882543	-3.50219	0.000105844	TCCTCTGTCCCCACCCATCCCCAGG	25
novel120_star	Inf	Inf	0.941426	CTGAGGTGGGAGAGGGAGAGGAAGG	25
novel121_mature	1.65292	0.725017	0.348493	TTCCCGGATGGGTCCTGTAAGCT	23
novel121_star	Inf	Inf	0.648697	TTTGGGTCCTGTTTGGGAGCAG	22
novel122_mature	0.57749	-0.792133	0.571277	TTGCAGACGAGCTGTAGGTCAT	22
novel122_star	0.191875	-2.38176	0.249458	AACTTACAGATTGTCGAAACAGC	23
novel123_mature	0.771808	-0.373686	1	TGACCTCCATGGCCTTCCCCAGT	23
novel123_star	0.439599	-1.18574	0.465865	CTTGGGAGGGTCATGGGCAAGCT	23
novel124_mature	1.90946	0.933162	0.540485	AAAGGACAAAGAAAAGGGTTAGG	23
novel124_star	0.575626	-0.796797	1	TAACCCTTTGGTCTGCGTCCTT	22
novel125_mature	1.05255	0.0738933	1	TGTCTTTTCTGTCTGACTTACT	22
novel125_star	0.231544	-2.11064	0.526156	GCTGTCAGAAGTAAAGATCAAG	22
novel126_mature	Inf	Inf	0.268556	CTGGAGGGTGGGAACCATAT	20
novel126_star	Inf	Inf	0.504038	TATGTTTCCTTCCCTCTATTCCT	23
novel127_mature	1.18371	0.243322	0.816512	CGCCCCAAGGACCACGGTCTCT	22
novel127_star	0	-Inf	1	GAGCTGTGTCCCTTGAGGC	19
novel128_mature	4.64337	2.21517	0.0877084	CCTGACCTCTGCCCTCTCTCCCAGA	25
novel128_star	2.01546	1.01111	0.751076	CTGGGAGAAGGGTGAGAAAAGC	22
novel129_mature	1.66014	0.731301	0.469545	GCTTCCCTGGATCCAGACTTGG	22
novel129_star	0	-Inf	1	AAGCCTGGAACCCAGGGAGACCAG	24
novel12_mature	2.04667	1.03328	0.0398017	AGACATGTGCCGGAAGACTGC	21
novel12_star	1.37779	0.462353	0.549625	TGATCTTCCCGTTCATCTGCTCT	23
novel130_mature	0.867002	-0.205893	0.933307	TCAGAATTCTTGTCTTCACAGAT	23
novel130_star	5.15686	2.36649	0.247681	AATGTGGAGACAGTTTTCTGGC	22
novel131_mature	0.609566	-0.714145	0.607181	AGGTGAGAGAACACTGAGTGAGT	23
novel131_star	2.6593	1.41105	0.471452	TTCTCAGTCTTGTCTCCCGTCCTGG	25
novel132_mature	1.44823	0.534292	0.895669	TCCTGGCAGGGGACACGAGGAC	22
novel132_star	Inf	Inf	0.531403	TCCTCCTGAAGCTGCCAGAAAC	22
novel133_mature	1.74101	0.799927	0.684758	GAAGAGGGCGTTGGGTTTATGTGA	24
novel133_star	2.23347	1.15929	0.529556	CAGAACCCACAGCTCCCTCAGTT	23
novel134_mature	2.98203	1.57629	0.504068	ATCGAGCTCTGGTTCTGGAAG	21
novel134_star	0	-Inf	0.356848	CTCCGGAACTAGCGTTTACATT	22
novel135_mature	0.38219	-1.38764	0.414086	TTGAGATTCTTGAGAGTGAACAT	23
novel135_star	Inf	Inf	0.648697	TGTTGGCTCTGTAAGATCC	19
novel136_mature	0.251372	-1.9921	0.130659	AGGCCTGGTCAGGCAGTTCTGTC	23
novel136_star				CAGACTGGCAGACCAGGCTCCA	22
novel137_mature	0.561351	-0.833026	0.415941	ACTTAGCCCATCCTACACCTAGG	23
novel137_star	1.59378	0.672453	0.884436	TGTGGGTGGGATTGGCCAGTTGA	23
novel138_mature	0.482744	-1.05067	0.473258	AAGTCACGGACTGAGCTACCACC	23
novel138_star				TGAGTACTGAGGCCGTGTT	19
novel139_mature	2.57416	1.3641	0.136738	CAAGCCCAGACCGCAAAAAGATT	23
novel139_star	0.643287	-0.636466	0.046327	GCTTTTTGGGGTAAGGGCTTCC	22
novel13_star	0.899754	-0.152398	1	AGTCAGGCTACTGGTTATTTTCCAG	25
novel140_mature>novel637_mature	0.721604	-0.470721	0.705838	AGACCCCTCTTTTGAGCTCAGA	22
novel140_star				TGAGCTCTAAACAGGGTGTCGTC	23
novel141_mature	1.20119	0.264464	0.834001	ATCGATCAGGCCCAGCTGTGC	21
novel141_star	3.9878	1.99559	0.60085	CAGCTGGAGCCTGTTTGATCC	21
novel142_mature>novel179_star	0.229132	-2.12575	0.525776	CTGTGTGCTCACTGTGTGCTC	21
novel142_star>novel179_mature	0.301002	-1.73216	0.340646	TGCTTACTGTGTGCTCACTGTGT	23
novel143_mature	1.5116	0.596074	0.920867	GCTCCACTGTTGTCCCCACAGC	22
novel143_star	1.06793	0.0948124	1	GTGGGCATGCAGCAGTAGACCAGC	24
novel144_mature	5.01915	2.32744	0.387603	GGGGGGTCTAGAGGTGCATGGT	22
novel144_star	Inf	Inf	0.648697	CGCAGCACCCCCTAGACCCCCGG	23
novel145_mature>novel801_mature	0.558748	-0.839731	0.598286	TGGAGCTGGGTCGTTGGACATGA	23
novel145_star	0	-Inf	1	ATGCTCACAACCCTGTTTCCA	21
novel146_mature	1.6926	0.759238	0.684664	ACACAGGAGGGAGCATGCATTT	22
novel146_star	1.03135	0.0445404	1	ATGGATGCCTCCTTCCTGTGGC	22
novel147_mature	4.85251	2.27873	0.387295	AGGGAAACTGCAAGGTCTTTGC	22
novel147_star	Inf	Inf	0.152324	AAGATCCTGTCAGTTCTTCTCCT	23
novel148_mature	1.11025	0.150888	0.989774	TGCTTGCCTGGATTACAGTGAA	22
novel148_star	Inf	Inf	0.609549	CACTGCACTCTAGACAGGCATT	22
novel149_mature	0.546211	-0.87247	0.465107	CCTATCCAGTTTGGCGACTCCA	22
novel149_star	Inf	Inf	0.949698	GAGCCTCCTAGTTTGGTAGGGA	22
novel14_mature	1.04234	0.0598259	0.855083	TCCCCTGGGTCTGTGCTCTGCAGT	24
novel14_star	1.139	0.187767	1	TTCTGGAGCCCATGCCTTGGGGA	23
novel150_mature	2.67882	1.4216	0.925208	AGTATGGCGTGAATAAGATC	20
novel150_star	0.246292	-2.02156	0.707354	TGCTTACTCAAGTCACACTCC	21
novel151_mature	1.69991	0.76546	0.299368	TGTCCTCTCCTATTCCTGTAGT	22
novel151_star	Inf	Inf	0.949698	TGCAGCTGTAGGCAGAGGGTGT	22
novel152_mature	5.08001	2.34483	0.387429	CATGTTCCACTCACTCTCAGAC	22
novel152_star				TCTGGGAGAGGTGTGGGACCAGT	23
novel153_mature	0.114566	-3.12575	0.117941	AAGGACTACAACTCCCAGTGTGC	23
novel153_star	0	-Inf	1	TGCTCTGGGAGTTGTAGTTCC	21
novel154_mature	0.731874	-0.450333	0.724195	CGAGCTATCTCCTAAACTCTGG	22
novel154_star	Inf	Inf	0.947529	AGAGGCTAGGAGGATGGCTCACT	23
novel155_mature	1.0667	0.093157	1	AAGCCCCTGGAAACACTCTTCC	22
novel155_star	2.61796	1.38844	0.94192	AAGATTGTGTTTGCAGGGACT	21
novel156_mature	1.43285	0.518892	0.889741	TGACCCTCCATCCACCCTTAGG	22
novel156_star	0	-Inf	1	TGACGTTGGATGACGACTTGG	21
novel157_mature>novel158_mature	2.37076	1.24535	0.647418	AGGGAGAGATAAGGGGACACTGT	23
novel157_star>novel158_star	2.74763	1.45819	0.601056	GTGTCCCCTCATCTCTCTTCGG	22
novel159_mature	0.185896	-2.42743	0.364839	TCACCACGTGGATGCTAGGAAGT	23
novel159_star	0.978379	-0.0315351	1	ATACCTAGTTCCTGTGGTAACT	22
novel15_mature	1.00336	0.00483394	1	TGGGAACAAAAGTAGACTTGTG	22
novel15_star	Inf	Inf	0.949698	ATGTCGCTGTGTGCCAGC	18
novel160_mature	2.32927	1.21988	0.657372	GGAGGATTGGAATGCTTAGCT	21
novel160_star	Inf	Inf	0.268763	TCTAAGCGCTCCAATCTATCAGC	23
novel161_mature	1.05918	0.0829444	0.881285	TCCCTGAGACCCTAAGTTTC	20
novel161_star	Inf	Inf	0.947529	GGGCTCTTGGTCTGAGGG	18
novel162_mature	3.73893	1.90263	0.082266	GCTGGGGATTGTGGGTTC	18
novel162_star	0	-Inf	1	TTGACGAGCTCCCCAGTAAC	20
novel163_mature	0.429175	-1.22036	0.624824	TTTCTCTTTATCCCATCCCTGG	22
novel163_star	0	-Inf	1	AGGACTGGGGTGAAGAGGT	19
novel164_mature	0.886381	-0.174002	0.970503	TATGGGAGAATGGGGAGCCATTT	23
novel164_star	0.953582	-0.0685709	1	ATGGCCTCTGCTTTTCCCCTCA	22
novel165_mature	0.537406	-0.895917	0.697908	TATCCCCTTTGAGTCTCCCACA	22
novel165_star	4.68067	2.22671	0.388575	AGGACAGACTTCAAAGGGAGTGT	23
novel166_mature	0.576169	-0.795437	0.775819	TCAGACTTCTGCTCACCCACGA	22
novel166_star				ATAGGGAAGCTGCAGTCTGA	20
novel167_mature	1.34855	0.431413	0.706577	TCCCACTGGTCTCTCCCTGCAG	22
novel167_star	0	-Inf	1	CTGGGTGGGACAGGGTGAGG	20
novel168_mature	3.63768	1.86302	0.388545	GGTCTGGCCTGGTGGGCCCTGC	22
novel168_star				CGGGCCTCACTGGGCCTGGCCCAGA	25
novel169_mature	0	-Inf	0.257737	AGGCTCAAGGGGGCTAATGGAA	22
novel169_star	0	-Inf	0.356422	TCATTATCCCTCCAGAGCCCTGT	23
novel16_mature	1.17363	0.230983	0.68156	TTAGGACTCTGGTCATCTTTGG	22
novel16_star	1.38654	0.471491	0.366818	TGAGGTGACCTGAGAACCTAAGG	23
novel170_mature	1.32795	0.409196	0.80911	CAGTGTCTCCTGTCCTCCAGG	21
novel170_star	1.17017	0.226714	1	TCGAGTGAACAGGATCCACTGTG	23
novel171_mature>novel540_mature	1.64017	0.713843	0.449707	CTTGCTTTCTTTCCCCTCAGA	21
novel171_star	Inf	Inf	0.486532	GTGAGGTGGCAGGGGAACAAGG	22
novel172_mature	0	-Inf	0.357392	TTCGGACAGGGAGACGGC	18
novel172_star	Inf	Inf	0.941426	GCCCTCCCGGTCCGACCTC	19
novel173_mature	1.07164	0.0998152	1	TGATTTCTGTGCTGTGGTCCCCAG	24
novel173_star	0	-Inf	0.694106	AGGGGACACAGGCAGATCTTAGC	23
novel174_mature>novel544_mature	0.782509	-0.35382	1	GGAGTTGGAGGTGATCGTGAGC	22
novel174_star	3.92694	1.9734	0.741605	CACAAGCACTTCCAACTGCAGA	22
novel175_mature	1.88883	0.917494	0.416112	AGGCTTGGCCCCTTCTCTGCAGG	23
novel175_star	1.36984	0.454004	1	ATGGGGGATGGGGCCAATCTGTCT	24
novel176_mature	1.30879	0.388234	1	AAGAATCTCTACAAGTAAGTGT	22
novel176_star				TTTGCCTGCAGAGATTTCCCAGT	23
novel177_mature	1.17165	0.22854	1	AGAGTTTGGGTCTGCAGTGC	20
novel177_star	0	-Inf	1	CCCAGCAGATTCCAGCTCAGGT	22
novel178_mature	Inf	Inf	0.643418	TCTCTTCTGATCTGGGTGGAT	21
novel178_star	0	-Inf	1	AACCCAGATCTGAAGGCAGC	20
novel17_mature	0.729348	-0.45532	0.360408	TCTCCCAGCTGTGACTGACAAGCC	24
novel17_star	0.989539	-0.0151721	1	TTTGTGGTTTCAGCTGGGCCTTT	23
novel180_mature	2.18176	1.12549	0.450373	CATTTCTGTGGCCTCCCTTTCGGT	24
novel180_star	Inf	Inf	0.947529	AAAAGGGACCACAGGAAAGAATG	23
novel181_mature	0.846612	-0.240227	1	ACTGCCCCCTTCCTCTGGCCCAGG	24
novel181_star	Inf	Inf	0.609549	TGGAGCTGGGGAAGCTGG	18
novel182_mature	0.399809	-1.32262	0.753839	CAGTCAGCTGTGCGTCCCCAGC	22
novel182_star	0.985167	-0.02156	1	TGGGGAAGTGAAGCTGGCTTGGAG	24
novel183_mature	2.70342	1.43479	0.356227	TGCCCCGCCTTCCTCCCTCAGG	22
novel183_star	Inf	Inf	0.275071	CTGAGGGGGTGGAGATGGGACA	22
novel184_mature	0.953582	-0.0685709	1	CATGTGTTACTTGTATGTAGG	21
novel184_star	0	-Inf	1	CTACACACTAGTAACATATGGGC	23
novel185_mature	0.318755	-1.64948	0.247263	TTGACTTTCCCTGTCCCCCAGC	22
novel185_star	Inf	Inf	0.949698	TAGGGGGCTGGAAGGGCTAGGAGT	24
novel186_mature	1.64731	0.720109	0.895788	TCTGTTCTTTCCCATCGGGTGT	22
novel186_star				TCCCAATGGAAAGATCAGACC	21
novel187_mature	0.486957	-1.03813	0.623512	TCTTCTGCAGCCTCTTATTTTGT	23
novel187_star	0.492583	-1.02156	1	TAAAATAAGAGGCTGCAGTGAT	22
novel188_mature	0.784825	-0.349557	0.788646	CTTTCTCTGTCTCACCTGTGCAGG	24
novel188_star	0.765127	-0.386229	1	AGCACACGTGGCAGGAAGGACT	22
novel189_mature	3.02346	1.5962	0.311364	TATATATGTTGTAGCTGGATAGA	23
novel189_star	Inf	Inf	0.26862	TATCCAGCTACTACATATATAT	22
novel18_mature	1.09376	0.12929	0.778796	TTGGGGATGGTAGGGTCTCTGAGG	24
novel18_star	0.280154	-1.83571	0.835942	TCAGTGCCCTGGTGTCTCCACA	22
novel190_mature	0.549751	-0.863149	0.832865	TCAATACCATGACACTGACTTGA	23
novel190_star	Inf	Inf	0.941426	GGTCAGTGGGTCCTGGTT	18
novel191_mature	5.77288	2.52929	0.250317	AGGCTCTCGCTGGTGAGCGCTGGC	24
novel191_star	Inf	Inf	0.0863116	CAGCCTCACTAATTGGCAGCGCCTTG	26
novel192_mature	1.33941	0.421595	1	ACATGTCCTAGCCTGGTGTCTGC	23
novel192_star	Inf	Inf	0.941426	AGGCAGGCAGGCAGGCAGGGC	21
novel193_mature	0.418397	-1.25706	0.753454	TTAAGGGAGGGAGGAATCTGCCC	23
novel193_star	Inf	Inf	0.947529	CCAGTGCCTCCTTTCCTTCCAGG	23
novel194_mature	0.623064	-0.682547	0.480732	CCATCACTGTTCCCCCTCCCAGG	23
novel194_star	0.515677	-0.95546	1	ATGGGTCGGTGGGTGGTGACCTGTC	25
novel195_mature>novel843_mature	1.36984	0.454004	1	TGAAGCTTGGGCAAGGCTGTGC	22
novel195_star	2.74763	1.45819	0.601056	CAGGCCTGTGTTCACGCTGCAG	22
novel196_mature	0.294673	-1.76281	0.660458	CCGTGTTGTTCTTGACCTCATA	22
novel196_star	0.317026	-1.65733	0.524508	TTGGGGTCAGGGACGACAAAGATT	24
novel197_mature	0.501123	-0.996764	0.694915	TTGGGCACAATTTGAAGGGGTCAT	24
novel197_star	0.711135	-0.491805	1	ACGCTTTAATTGTGCCTCTTGG	22
novel198_mature	2.14721	1.10246	0.52078	TTCGGAGTGGAGGTTCCAGAT	21
novel198_star	3.22069	1.68737	0.601106	TCTGGTCTCCCTTTGCTCCGTAGC	24
novel199_mature	0.654245	-0.612097	1	CCTGCTTCTCTCTATCTCAGA	21
novel199_star	Inf	Inf	0.947529	AAGAGGTAGCAGAGAAGGGAAGGAG	25
novel19_mature	3.64866	1.86737	0.00332262	GGTTGGGGATTTAGCTCAGTGG	22
novel19_star	0	-Inf	0.470749	TTTGGATCTGGATTTGCT	18
novel200_mature>novel856_mature	1.51444	0.598784	0.896168	TCACCTGAGCTGCTTCTTCCTAGG	24
novel200_star	0	-Inf	1	CGGATGAAGTAGGTCCTGTGGCT	23
novel201_mature	0.338495	-1.56279	0.757112	ACGGTGACTCCAGTCTTTGTT	21
novel201_star	0	-Inf	1	AAAGGTTGGGGGAGCTGAT	19
novel202_mature	Inf	Inf	0.486532	ACGAGGCAGGGATAAAGCTCC	21
novel202_star	0	-Inf	0.712642	GCGCTTTCTCCTCCTCCCAGG	21
novel203_mature	4.52918	2.17925	0.388266	TGGGAACAGTACTGTAGAGATT	22
novel203_star				TCTCTCCTTTACCATCCCCAGA	22
novel204_mature	0.72012	-0.47369	0.606331	TTCTGCCTGGGATTTCCTTGT	21
novel204_star	0	-Inf	1	TAAGGAGAGCCCCATGCCTTTGG	23
novel205_mature	2.16797	1.11634	0.234965	CGGAAATGTTGGTCTAAACCT	21
novel205_star	Inf	Inf	0.947529	GGTGTAGAACTCAGCTCCT	19
novel206_mature	Inf	Inf	0.486532	GATGGGTCTTCTTTGACATGG	21
novel206_star	0	-Inf	0.59477	TTTCAAGGAGAGATCCATTCTGGT	24
novel207_mature	1.60985	0.686924	0.693185	ATGGTGGTTTCTGTCTTGCAGG	22
novel207_star	Inf	Inf	0.941426	TCGCAAGGCCGTAGCCTCTTTG	22
novel208_mature	0.62397	-0.680451	0.883845	TACAGAGGATAGGAACGTTTCT	22
novel208_star	0	-Inf	1	AAGACTCTTGTCCTCTCCCAGC	22
novel209_mature	Inf	Inf	0.947529	TAAGTCTGCCCACTCTTGACCTTT	24
novel209_star	0	-Inf	1	GAGGACGGTGACAGACTTATC	21
novel20_mature	0.838454	-0.254197	0.644033	CACAGTCTAGTGGCCTTGGAAG	22
novel20_star	1.46817	0.554016	0.442076	AGCCATGGTCAGTGGACTGGAT	22
novel210_mature	2.5149	1.3305	0.512706	TATGTCCTGTCTCTTCCTCCAGT	23
novel210_star	Inf	Inf	0.947529	TGGGGGAGGGGAGGGGTG	18
novel211_mature	2.32965	1.22011	0.0181146	CCGGCGGCGGGCGCGGGGA	19
novel212_mature	0.756246	-0.403072	0.853158	TTAGGGAGCTTCGGGCTGACAGC	23
novel213_mature	1.68584	0.753471	0.907728	CGGCTCGGGTGCTGGGCTCC	20
novel213_star	Inf	Inf	0.609549	CCAGTCCAGCACCTCAGCCGCC	22
novel214_mature	6.32073	2.66009	0.00233616	CTCCCGGGGCCGAGGGGGC	19
novel215_mature	3.48588	1.80152	0.601015	TGTCCCCACCGTGGTTGCAGA	21
novel215_star	0	-Inf	1	CTGTCCCCACTGTGGTTGCA	20
novel216_mature	1.88362	0.913509	0.403166	ATGTAGGTAAGGGAAGTG	18
novel217_mature	Inf	Inf	0.170741	CGGACCATGTGAACCAGAGT	20
novel217_star				CTCTGTGTTCTCCTCGGTTCAGG	23
novel218_mature>novel512_mature	0.874474	-0.193512	1	CTGTGGGGCGTGTGTGGCTGCTGG	24
novel218_star	0	-Inf	1	AGCCCCACGCCTCCCCATGCAG	22
novel219_mature>novel584_mature	0.127962	-2.96621	0.0790566	TCAGCCTCACACTCCTCCGGGT	22
novel21_mature	0.847887	-0.238057	0.655731	ATGGAGGGAGACAGGAGAGTGT	22
novel21_star	0.841162	-0.249544	0.658969	CCTCCTCTTCTCTCTCTCTAGT	22
novel220_mature	1.33941	0.421595	1	TGGAGGCAGATGGCTCTGTGAT	22
novel220_star	0	-Inf	1	TTAGCAGCCTTCTGTCCTCCAG	22
novel221_mature	0.862475	-0.213446	0.994179	TTCCTGAGGCTTAGGCTGACACG	23
novel222_mature	0.835508	-0.259274	1	TGCCTCCTGTCCAGCGCCTACT	22
novel223_mature	6.14121	2.61852	0.0767078	TGGCTCTAAGGGCTGGGG	18
novel224_mature	2.22582	1.15434	0.125689	CAGGTCTGTGATGCCCTG	18
novel225_mature	0.948556	-0.0761945	1	TAGGGTCTGTTCTGTGTCCTC	21
novel226_mature	0.796793	-0.327722	0.874337	ACAGCAGGATCTGGCTCGCCTCG	23
novel226_star	2.73967	1.454	0.943913	GCAGGGTCGGCTACTGCTGCG	21
novel227_mature	1.24173	0.312346	0.825006	TTGGGCCTCAGCCAAGGACTGG	22
novel228_mature	3.28545	1.71609	0.234537	CGGCGGGAGCCCCGGGGT	18
novel229_mature	0.767315	-0.382109	0.971485	CGGGGCTGCGGGCGGAAGTCTGC	23
novel229_star	Inf	Inf	0.941426	ACTTGCGCCTGTAGCCCCCGCCC	23
novel22_mature	1.06105	0.0854941	0.846439	ACTCGGATCAAGCTGAGAGCCACGG	25
novel22_star	0.849441	-0.235414	1	TGGCTCAGCGGGATCTGGGTTA	22
novel230_mature	0.879199	-0.185739	1	CACTGTGGGTCAGTGGATTGG	21
novel231_mature	4.23065	2.08088	0.145051	GAGCCTCTGAGCGACCCTCCAGC	23
novel231_star	0	-Inf	1	TGGAAGGACACTTAGGGGAAGC	22
novel232_mature	1.73732	0.796866	0.393606	CTGAGTCTGGAGGCCGAAGAGA	22
novel233_mature	0.160773	-2.6369	0.0238073	TGATGCCACCAACCCTCCCACAGA	24
novel233_star	1.2577	0.33079	0.882895	TGGGGGGCAGGCAGCACAGGACA	23
novel234_mature	1.76342	0.818379	0.2995	TTGGCCAGGTGGTGTGTCTGACA	23
novel235_mature	1.02848	0.0405182	1	TGATGTGTTTATATCCAGTTGG	22
novel236_mature	1.20295	0.266582	0.799341	AGTGCCTGCTGTGTGCCAAG	20
novel236_star	1.2234	0.290891	0.579033	CTTGGCACCTGGTAAGCACT	20
novel237_mature	0.877849	-0.187956	0.343762	GTTCCTGCTGAACTGAGCCAGT	22
novel237_star	1.02852	0.0405687	0.898277	TGTTTCAGCTCAGTAGGCACAG	22
novel238_mature	0.23869	-2.06679	0.251411	TCTTCTGTCGTGGCTGCTCCAT	22
novel239_mature	0.95543	-0.0657786	0.982084	TTGCAGATGGCCTGAGCGTGAT	22
novel239_star	1.78286	0.834196	0.908678	GAACTCAGGACCTCTGGA	18
novel23_mature	1.41931	0.505188	0.190846	TTGTCTGTGTGTATGTCCATGTGT	24
novel23_star	1.68584	0.753471	0.907728	CATATACATACACACAGACAGA	22
novel240_mature	0.231747	-2.10938	0.0538555	TTGCTTCTCCCACCCACCAGC	21
novel241_mature	1.22964	0.298238	0.488106	CTGGCCCTCTCTGCCCTGTCGC	22
novel242_mature	0.861976	-0.214281	0.971004	AGGTCTTCCCATCTTTTGCT	20
novel243_mature	1.23516	0.304699	0.643423	TGCCCCTGCTGAGGCTGTGTCT	22
novel244_mature	1.32832	0.409602	1	AGTAGAGGACTTACTTTGTATCC	23
novel244_star	Inf	Inf	0.947529	ATACAAAGTAAGTCCTCACCA	21
novel245_mature	0.742914	-0.428733	0.881826	GAGTTTTGGTGGTACCTG	18
novel245_star	Inf	Inf	0.949698	CTATCATCAGAGCTGGAGC	19
novel246_mature>novel735_mature	0.37395	-1.41908	0.550987	TGCTGGTCCTGTGTCTGCAGG	21
novel246_star	Inf	Inf	0.941426	AGAGGCTGGGCTTCACACC	19
novel247_mature	1.69162	0.758402	0.644629	CTCACACCCTCCTGCTTGCAGG	22
novel248_mature	0.603198	-0.729296	0.598635	CTCACTTGGAAATAGGACTTATG	23
novel248_star	Inf	Inf	0.949698	TAAATCCTATTAGAAGTGAAA	21
novel249_mature	2.40011	1.2631	0.0924195	CACCACAGTGTGGTTTGGACGTGG	24
novel249_star	0.315013	-1.66652	0.755625	TACAAACCACAGTGTGCTGCT	21
novel24_mature>novel394_mature	1.39608	0.481377	0.528478	AAGGCCATCTGGTTCTGAGT	20
novel24_star	1.34569	0.428342	0.707313	ACTCTGAACTTGAATGGCCTTC	22
novel250_mature	0.664392	-0.589892	0.697509	CTGGGCAGCTGTGTGCATTCAGT	23
novel251_mature>novel252_mature>novel253_mature>novel263_mature	1.17045	0.227069	1	TGATGTCACTGTCACATGAGGT	22
novel251_star>novel252_star>novel253_star	0	-Inf	1	CACATGAGGTGGTGATGTCACT	22
novel254_mature	4.67271	2.22426	0.286732	CTACTCAGACTTGTCCCTCTGC	22
novel255_mature>novel624_mature	3.0321	1.60032	0.0594449	CGCCTGTCCCTCTTGCGTAGG	21
novel256_mature	Inf	Inf	0.487043	AGCCTAGGAGCTGTGCGTCCTCTT	24
novel256_star				AGGCCGGGCCTGTCTGGG	18
novel257_mature	1.00782	0.0112376	1	TGGCAGGATCTGTTCATCCAC	21
novel258_mature	0.632821	-0.660131	0.642556	CTAGAGCAGTTTTCTAAGGACT	22
novel259_mature	1.01235	0.017711	1	CTCTGGCACCGGTGTATGGGACT	23
novel259_star	0.117194	-3.09304	0.0377857	CTTGCCCCAACCTGTTGCCAGC	22
novel25_mature	1.07624	0.105994	0.96457	AGTTTTCTGCCTTTCGCTCTGTG	23
novel25_star	1.12514	0.170102	0.793398	CCAGAGGGCAGGTGGAACTGT	21
novel260_mature	1.30898	0.388442	1	CTTGGACTCTCACCCCTAGGT	21
novel261_mature	0.796276	-0.32866	0.850124	CAGGGGAGGCAGACCTGTGACT	22
novel262_mature	0.869757	-0.201316	0.97299	TGGAAGGGCTCGAAGACTTTGA	22
novel262_star				AACTCTTCTCAGCCCTTCCTCC	22
novel264_mature	0.636743	-0.651218	0.521422	CTTCCTGTGGCCTCTTTGCAGG	22
novel265_mature	2.67441	1.41922	0.256843	ATGTGCTTGGCTGAGGAAA	19
novel266_mature	7.9406	2.98925	0.0128006	AGGACCTTGGGGGCAAGGAGTC	22
novel267_mature	1.42801	0.514002	0.905131	ATCTGTGGATCCTAAACTCTT	21
novel268_mature>novel782_mature	1.58155	0.661343	0.709994	GTGAGGACTGGGGAGGGGGC	20
novel269_mature>novel702_mature	1.06046	0.08469	1	CAGTGTCTTGCGTGGCTGCTCGC	23
novel269_star				AAGCAGCCGCGTGGACAAGTGCT	23
novel26_mature	1.0113	0.0162095	1	TCGTAGATCCAAGGAATAAGACT	23
novel26_star	0.747085	-0.420656	0.485966	TCTTGTTGACTTGGTTCTCAGG	22
novel270_mature	0.701147	-0.512212	0.700237	TCAGAGGATTAAGGTGACCAGG	22
novel271_mature	1.02564	0.0365188	0.995013	CTGTACAGGCCACTGCCTTCT	21
novel272_mature	2.50906	1.32715	0.263613	GATTCCTGCCCAGTGCTCC	19
novel273_mature	1.0667	0.093157	1	ATGGGACAGAGCACAGAAAGAGC	23
novel273_star	Inf	Inf	0.947529	CTCTTACTGGCACTGCCCTGAA	22
novel274_mature	0	-Inf	0.0485318	ACTGGCCTTGGAGCTTCCTGCTT	23
novel275_mature	2.50789	1.32647	0.492794	AGCTATCTCATCAATTCTGGAT	22
novel275_star	Inf	Inf	0.268763	GGGGCTGGTGAGATGGCC	18
novel276_mature>novel293_mature	0.544597	-0.876739	0.902699	TGGGACTTGGTTGTGAGGACT	21
novel277_mature	0.5344	-0.904009	0.526683	TGGACTGGCATGGAGCCTGCC	21
novel278_mature	0.657229	-0.605533	0.743607	ATGTGCATTGTGTCTTTCAGTG	22
novel278_star	1.11629	0.158718	1	CCCTGAGGGAACATGTGCAGCA	22
novel279_mature	0.802509	-0.31741	1	GGGCCCCGAGGGCGAGCATCTGC	23
novel279_star	0	-Inf	0.699002	GATGCTTGCCTTGGGGGACACC	22
novel27_mature	4.39321	2.13528	0.188539	CAAATCTTATTTGAGCACCTGT	22
novel27_star	3.7512	1.90735	0.0116787	AGGTCCTCAGTAAGTATTTGTT	22
novel280_mature	0.715161	-0.483659	0.611788	AAGGACACTGGTCGTGAAGATT	22
novel281_mature	0.407203	-1.29618	0.26997	TTAGAGCCAGACTGCCTGGGTT	22
novel282_mature	3.51495	1.8135	0.312779	CTGGCTCTCTCTGCCCTTG	19
novel283_mature>novel643_mature	0.635995	-0.652913	0.795676	CGTGGCTCTGAGAAGATGGGA	21
novel284_mature	1.36372	0.447546	0.586297	TTGCCTGGGACTCTGGAACCGT	22
novel285_mature	8.77189	3.13289	0.0264843	TGGGTGGTGGTGCATGGA	18
novel286_mature	2.40501	1.26604	0.129954	AAGCCAGGGATTGTGGGG	18
novel287_mature	1.03791	0.0536873	0.930589	TCAAGGTCCGCTGTGAACACGG	22
novel287_star	0.938574	-0.0914571	0.540602	GCATTCACCGCGTGCCTTAATT	22
novel288_mature	0.940414	-0.0886317	0.989717	TGACTGTTCTGTCTTGCTCTTC	22
novel289_mature	1.25402	0.326561	1	GTGGGTGGAATAGTATAAC	19
novel28_mature	1.02314	0.0330003	0.984987	TGTGTTTTGTGTATGTACATGT	22
novel28_star	0.541334	-0.88541	0.217516	ATATACATACACATAAGCACACA	23
novel290_mature	1.50446	0.589242	0.766432	TGTAAACATCCCCAGCTG	18
novel291_mature	0.282771	-1.8223	0.178762	AGCTGTCTGGGCTGTCAGGCCT	22
novel292_mature	1.00773	0.0111117	1	CAGCTGGGAACTGTAGTTCTA	21
novel294_mature	0.733795	-0.446551	0.891543	TCTGACCCTGATTTTATCCCAGG	23
novel295_mature	1.43654	0.522603	0.37225	TCTGACTCTTGCCTCCCACAGA	22
novel295_star	0	-Inf	1	ATGGTGGGTGGGTGAAGTAGAGAGA	25
novel296_mature	1.33346	0.415176	0.921242	CTCTCGGGAGACTGAGCTCTGTC	23
novel297_mature	0.903072	-0.147087	0.760527	ACTGGGACCTGGACAGGGACTTTT	24
novel298_mature>novel810_mature	1.60039	0.678424	0.34261	GTCATCTGTCTGTGGGGCC	19
novel299_mature	1.21141	0.276686	1	TTGTGCTTGTTCCTTTCCTAGG	22
novel29_mature	0.855458	-0.225232	0.650317	ACTCTAGCTGCCAAAGGCGCT	21
novel29_star	0.581656	-0.781763	0.69606	CGCTTTGCTCAGCCAGTGTAGA	22
novel2_mature	1.95571	0.96769	0.0778953	CTTCTCACTACTGCACTTG	19
novel2_star	0.555716	-0.84758	0.833132	AGTCAGTTACAGATTGAAG	19
novel300_mature	0.766103	-0.38439	0.49225	CCAGGGATGCAGACTGTGCTCA	22
novel301_mature>novel309_mature	1.28713	0.364159	0.547195	TAAGGATCTCTCTGCCCCATGG	22
novel302_mature>novel336_mature>novel668_mature>novel772_mature	0.745912	-0.422923	0.78299	CGTGGATTGGGGGACCAT	18
novel302_star				TTGGACCCTCAGTGCAGT	18
novel303_mature	0.936688	-0.09436	0.875957	GTGCTTCATGTCCCTCTGCAGT	22
novel304_mature	1.03273	0.0464608	1	TATCTGTCTTCTCTTTGCTAGG	22
novel305_mature	1.56796	0.64889	0.306102	TTGACTTGCATTCCCTTCTCAGA	23
novel305_star	1.17045	0.227069	1	TAAGGGTAGCAAGAGTAGGTGG	22
novel306_mature	0.716228	-0.481509	0.965005	TGACTAGCTCTGGCACCTGCAGG	23
novel307_mature	0	-Inf	0.136437	TTTCCATACTAGATCTGTT	19
novel308_mature	0.546031	-0.872945	0.612663	AGTCAGGCTACTGGTTATATTC	22
novel30_mature	2.34575	1.23005	0.0854689	CTGAGTCACCAGGAGCTTGTAGG	23
novel30_star	0.68636	-0.542962	0.280522	TGCAGACTCCTCTGGCTGATGTG	23
novel310_mature	1.31424	0.39423	0.867254	TGGAGGTCTCTGTCTGAGA	19
novel311_mature	3.64755	1.86693	0.36984	CTTGTCCCTGGAAACTCCTTCC	22
novel312_mature	2.67544	1.41977	0.26245	TCCCTGAGGGGCCCTTTGG	19
novel313_mature	1.81788	0.862257	0.910213	AACCTCCGGCTGCCTTTCCCTAGG	24
novel313_star	Inf	Inf	0.941426	AAGGGAGAGGCATAGGTGG	19
novel314_mature	0.3613	-1.46873	0.235007	AGGCAGAACTCTGGAAAGAGGC	22
novel315_mature	0.76822	-0.380408	0.521939	CTTGGTTCTCTCTCCTTTCCAGG	23
novel315_star	2.61796	1.38844	0.94192	TCTGGGAAGGAGGAAGAGCAGACCAGC	27
novel316_mature	2.59231	1.37424	0.118704	TGCTCCCGGGGAGCCCGGT	19
novel317_mature	0.897866	-0.155428	0.87318	TGAGGTAGTTTGTGCTGTC	19
novel318_mature	0.585704	-0.771756	0.382679	TGGCGGTGTGTGGACGTG	18
novel31_mature>novel889_mature	1.02831	0.0402689	0.94774	AATTCTTCTCAGTGGGCTTAGA	22
novel31_star	1.07626	0.106023	1	AAATGTCCACCCAAGAAGAGTATT	24
novel320_mature	2.51933	1.33304	0.655344	AACTGAATGCTGGACTGGGCAG	22
novel320_star	0	-Inf	0.699002	GAACTGTCTAACATTCTTTAGTA	23
novel321_mature	0.694378	-0.526207	0.639967	TCCATTCTCTTGCCCTGTAGA	21
novel322_mature	1.02409	0.0343468	1	TCTCTGGACCTGTGTCTTGT	20
novel323_mature	0.38272	-1.38564	0.466649	TTGCAAGGACCCTGAGGC	18
novel323_star	Inf	Inf	0.947529	AGGGTTGGTGAAGTAGTT	18
novel324_mature	1.4438	0.529869	0.872751	AATGTTGGGTCCTTCTGCCTCC	22
novel325_mature	0.648606	-0.624586	0.360356	AGGACCTTGGCGTTCTGAGAGG	22
novel326_mature	1.02833	0.040302	0.940697	TGGCTTCTGTGCACTCTCTAGT	22
novel327_mature	0.736334	-0.441568	0.604009	AATGGGAAGGAAGACCTGAAGGGA	24
novel328_mature	0.222329	-2.16923	0.0927885	CGGGCTGTCTCGGGGCGTGTCT	22
novel329_mature	1.57082	0.651516	0.532393	TGCTCTTCATCTCCCTCCACAGT	23
novel32_mature	1.6458	0.718785	0.09203	TGTACTGTGTTCCCTGTCCCAGG	23
novel32_star	0.799618	-0.322617	1	TTCGGATAGGGATCCAAGAGTCCTCAGG	28
novel330_mature	1.03487	0.0494483	0.892535	TCTCTGGGTCTGTGTCTC	18
novel331_mature	1.98334	0.987934	0.112447	GTCACATTGCCAGGGATTG	19
novel332_mature	0.593343	-0.753061	0.834729	ATAGGGAGCTTCGGGCTGACAGA	23
novel332_star	1.30849	0.387903	1	TGTCAGCCCGAAGCTCCCTAAGA	23
novel333_mature>novel836_mature	1.25036	0.322342	1	GGGGCCGGCGGCGGCGGT	18
novel334_mature	1.41787	0.503729	0.709389	TTGCTGGCGCATAACTGGGGC	21
novel335_mature>novel371_mature	1.51444	0.598784	0.896168	ATCTCTGTGGGACCTCCA	18
novel337_mature>novel356_mature	0.785879	-0.34762	1	TCAGTAACTGTTGGCATGACTGTG	24
novel338_mature	1.75161	0.808681	0.671125	TCAGGAGTCGGAACCCCTGGGT	22
novel338_star	0	-Inf	0.59477	TTTCGGTTTTCGTCTCCTGGGC	22
novel339_mature	0.859627	-0.218217	0.751875	GTTGATCTTCTGAGCTATTTTG	22
novel33_mature	0.898665	-0.154145	0.795249	TCTGTGTGTTCTGTCCCTCAG	21
novel33_star	Inf	Inf	0.949698	CGAGGGGTGGTGGCACTTGGAGT	23
novel340_mature>novel620_mature	1.50359	0.588408	0.640251	GGGGGTGTAGCTCAGTGCT	19
novel341_mature	0.998287	-0.00247324	0.920309	TCCTTGGTTATCTGGCTGT	19
novel342_mature	0.770198	-0.376698	0.853689	ACAGAGGCTGTCTGTGCTGACT	22
novel343_mature	3.02346	1.5962	0.600883	TGAGGATTACGAAGAGGATGGT	22
novel344_mature	1.60617	0.683623	0.150979	CGCGGGAAATGTGGCGTAC	19
novel345_mature>novel747_mature	1.21087	0.276048	0.991778	AAAGCCTCCGAGTCACTGGAT	21
novel346_mature>novel878_mature	0.423824	-1.23846	0.53817	TTTCCCAGAGGCAGGGTATGTGG	23
novel347_mature	0.406453	-1.29884	0.151444	TCTGCCTTCTCCTTCCTATCAGG	23
novel348_mature	0.685832	-0.544074	1	AAGCCGGACTCTTCCTATCCCA	22
novel349_mature	1.05083	0.0715301	1	ACCCATGTGTTGGAAGAGAACT	22
novel349_star	0	-Inf	1	TGTTCTCTGACCTCCACAT	19
novel34_mature	2.28002	1.18905	0.325265	ACAACAGGGTTGGCGGGCCTGAGG	24
novel34_star	1.0836	0.115836	0.813547	TCTGACTGCTGCCCCTGTTGACC	23
novel350_mature	0.327245	-1.61156	0.692168	GAAGTCTGCTGAGGAGCTCCAGC	23
novel351_mature	1.00279	0.00401601	0.929074	AACTAGACTGTGAGCCTCTGGA	22
novel352_mature	1.03545	0.0502628	1	TCTCTGGGCTTGTGTCTTTA	20
novel353_mature	1.51139	0.595871	0.896408	GTCCCGGTGTCATGGGCTGTGCC	23
novel353_star>novel385_star	0	-Inf	1	CTCTGCCCTGACCTCGTTGGCC	22
novel354_mature	1.47456	0.560289	0.641716	GGGAATGTAAAGAAGTATTC	20
novel355_mature	1.63155	0.706246	0.909465	TCTCCGGCACCCTTGCAGAGGT	22
novel357_mature	2.07732	1.05472	0.691003	GGGTCTGGTTAGTACTTGGATA	22
novel358_mature	0.836595	-0.257399	1	TCCTGAGATTCTGCCCCGCAGC	22
novel359_mature	1.27955	0.355635	0.324208	ACTGGACTTGGAGTCAGAA	19
novel35_mature	0.993403	-0.00954944	1	ACTGGCTTGCTCTTCAAGGGTT	22
novel35_star	1.64819	0.720882	0.482338	ACCCAGGACTGCAAGCCCAGAGA	23
novel360_mature	0.684349	-0.547195	0.146157	AAGGAGCTTACAATCTAGT	19
novel361_mature	2.87137	1.52174	0.295195	ATGAGTGATGACAGGATGTTTCGGT	25
novel361_star	Inf	Inf	0.941426	CCGATAACATTTCTTGCTGACA	22
novel362_mature	1.73492	0.794866	0.690826	CGGCCTTCCCCAGCTCGCTCGGT	23
novel363_mature	2.55885	1.35549	0.925367	TTTGCTCATGCTGTTTCTGG	20
novel364_mature	1.13202	0.178901	0.692196	AAGCTGCCAGTTGAAGACT	19
novel365_mature	Inf	Inf	0.486532	GCCATGGCGGCTGTAGTG	18
novel365_star	0	-Inf	1	GGGCCGGGGGCCGAGGCT	18
novel366_mature>novel795_mature	0.157175	-2.66956	0.395377	CACAACCTCTACTTCTACTCAGG	23
novel366_star	0	#NAME?	1	GAGGAGCCTGATGTGACTGGTC	22
novel367_mature	1.04734	0.0667255	1	CTTCCTGCAGAGGCATAGAACGCT	24
novel368_mature	0.426333	-1.22995	0.490902	TAGGATTTGCTGAGGGAGT	19
novel369_mature	0.756959	-0.401713	1	AGTTGGTTCAGGATCCGTCTGAT	23
novel36_mature	1.48253	0.568065	0.309924	GGTGACAGTAAGCTGTAGTTGC	22
novel36_star	0.639642	-0.644663	0.763302	AGCTACAGTTGCTCTGTCACTTGT	24
novel370_mature	1.12939	0.175545	0.716062	TCCAGCATCAGTGATTTTGGG	21
novel372_mature	5.4344	2.44212	0.340955	TCTGTCAGGGCTGAAGACGGC	21
novel373_mature	0.65449	-0.611558	1	AAGAGCTGGGTGTGTAACTC	20
novel373_star	Inf	Inf	0.947529	AGTTCGACTCCCAGCTCTACT	21
novel375_mature	0.274986	-1.86257	0.344846	TAGGCCTGCTCTCCCCTGCAGG	22
novel376_mature	0.882022	-0.181114	0.647723	AAGGTTACTAGTTAGTTCAA	20
novel377_mature>novel401_mature	1.74101	0.799927	0.684758	TCTGGCATCTTTGAATTTCTT	21
novel378_mature>novel901_mature	3.53931	1.82347	0.0722213	GCACATGATGACAACTGTA	19
novel379_mature	3.60844	1.85137	0.310105	CCAGCTTCCTGACCCTTCCGTAGG	24
novel379_star	0	-Inf	1	AGGCGGAAGGGCGAAGCGGAGC	22
novel37_mature	1.87863	0.909678	0.207539	TAAGCTTGCCTTAGGATTGTT	21
novel37_star	0.218125	-2.19677	0.581529	CAGTCCTAAGGCAAGCTTATAGT	23
novel380_mature	0.651237	-0.618746	0.615636	TGGAAACACTTCTGCACAAACT	22
novel380_star	2.00028	1.0002	0.415602	AGTGTGCAGAAATGCTTCTGCT	22
novel381_mature	1.03321	0.047132	0.973558	ATTGCCTGGTTTAGTCTCTGCT	22
novel382_mature	0.783679	-0.351665	1	TGTCCTATGGTTCTGAGCACACT	23
novel382_star	3.22069	1.68737	0.601106	TGTGACAGAACACTGTGGCCAGG	23
novel383_mature	1.47176	0.557546	0.678453	AGAGGTTTTCTGGGCCTCTCT	21
novel384_mature	0.235936	-2.08353	0.362644	CATGGCCAGTATTGTCTCTGT	21
novel385_mature	0.985167	-0.02156	1	GTCCCGGTGTCATGGGCTGTGC	22
novel386_mature	0.813346	-0.29806	0.891999	ATAGGGAACGTGAGCTGG	18
novel387_mature	0.0846079	-3.56306	0.0388603	AGTGTCTATGCTGTTCTCATTT	22
novel388_mature	1.31876	0.399177	0.864551	TGGGCTCTCCAGAATCTTCTAT	22
novel389_mature	1.09914	0.136371	1	TTGAAAGGCTGTTTCTTTT	19
novel389_star	0	-Inf	1	TAGAACACAGTGCTCAGA	18
novel38_mature	1.04732	0.0666976	1	ATAAGTGTAGAGAGTCTGTAGT	22
novel38_star	0.931696	-0.102069	1	ACAGCTTCTCTTCACTTATTAT	22
novel390_mature	1.29705	0.375229	0.706631	AATGACATCTGCTTTCCT	18
novel391_mature>novel892_mature	1.60005	0.67812	0.943169	TCAGTGTGACCGCTTCTGACC	21
novel392_mature	Inf	Inf	0.609549	CTGGGATTGAAGACAGATGG	20
novel393_mature	0.692721	-0.529653	0.742211	TCTCGCTGGGGCCTCCACA	19
novel395_mature	1.13526	0.183022	1	CAGGTCGGAATCAGGGGTAG	20
novel396_mature	1.70419	0.769084	0.693144	TTGAGGTCAGGAGCTGGTTGAGT	23
novel396_star	0	-Inf	0.699002	TCAGCTTTCTCATGTCTCAGG	21
novel397_mature	2.3525	1.23419	0.102754	TCGTAGACGACCTGCTTCCA	20
novel398_mature	0.135761	-2.88086	0.0811255	TTGGCCTTACGTCCTCTGTAGC	22
novel399_mature	1.95345	0.966026	0.0876298	GCTCCCTCTAGTCCTCTTGGTTGT	24
novel399_star	1.06188	0.0866213	1	ACACAAGAGCATGAGGGTCTTCA	23
novel39_mature	1.65302	0.725108	0.10133	TGGGTTCGGTCCCCAGCTCCGG	22
novel39_star	3.46548	1.79305	0.531619	TTGACTGACTAAACCTTAGGATT	23
novel3_mature	1.0323	0.0458666	0.909301	CACGGATAGGAGGAAGTGAGCT	22
novel3_star	1.42656	0.512541	0.15925	TCTCTCTTCCTCCTCACTGTGG	22
novel400_mature	0.417993	-1.25845	0.0572218	TACTCTGAATATGTTACATTTC	22
novel402_mature	0.681694	-0.552805	0.948161	CCCGCGGCTGTCTCCACCTTC	21
novel402_star	1.0667	0.093157	1	CAGGTGGGGAGCGAGCCGCGTGC	23
novel403_mature	0.418397	-1.25706	0.753454	TGAAGCTGCTTTGTTCTTAATGG	23
novel403_star	0	-Inf	1	CTGAGCAGCTCTGGCCTG	18
novel404_mature	0	-Inf	0.593766	CAGGGCGGGGCTGTGACTAG	20
novel405_mature	5.33351	2.41509	0.564739	TTAGTGTCCTGGGATCTGGA	20
novel406_mature	0.794825	-0.331291	0.882833	GTGGCTGCTGGCTCTCCT	18
novel407_mature	0.515677	-0.95546	1	TCTGGGGAGTGAGTTTGGGGA	21
novel408_mature	0	-Inf	0.59477	TGTTCTGTATGTGCACGTGAC	21
novel408_star	0.333365	-1.58482	0.756804	TGACGTGTTCTGCAGAACCCA	21
novel409_mature	1.01709	0.0244432	1	CTGAGCTGAAGGGTATTTCTGT	22
novel40_mature	1.02875	0.0408889	0.978988	TCCTCTGTAAGAGCAGTGCAGT	22
novel40_star	5.68251	2.50653	0.0291932	TTGTATTGCTCAACATGGGA	20
novel410_mature	Inf	Inf	0.487043	CACCCAACCCCTCTCTACCGGC	22
novel410_star	0	-Inf	0.694106	AGGTTGAGAGGAGCTGGGCGGG	22
novel411_mature	5.02177	2.32819	0.0980916	CCAGCTTCTCTCTATCTCTAGG	22
novel412_mature	0.585161	-0.773094	0.596116	ACAAGGAAAAATAATCTGATATTT	24
novel413_mature	1.55169	0.633844	0.578165	CATAGTTTGCTAGCTCTGTCT	21
novel414_mature	0.881958	-0.181218	0.97114	CCTCTGGCCCTTCCTCCACT	20
novel415_mature	1.13082	0.177374	1	AGCTGCGACCTGCTCTGGCG	20
novel416_mature	0.583167	-0.778019	0.713172	GCTTCAGTTTGATAGAGATCTGGC	24
novel417_mature	2.71673	1.44187	0.453027	TCTCCTGAGCCCTGTACTGTGG	22
novel418_mature	0.185923	-2.42723	0.173566	GTTGGCACTTTCTTGAGTGAGG	22
novel419_mature	0.109005	-3.19754	0.0828637	TGAAGACCTCAGTGCTGC	18
novel41_mature	0.579867	-0.786207	0.349097	TGTGGACAGATGACTGGGCATA	22
novel41_star	0	-Inf	0.355767	TGCCCAGCCATAGGTTGACAAGCT	24
novel420_mature	0.305924	-1.70875	0.245033	TTCTAGGATGAGAACTGCCAGC	22
novel421_mature	0.859225	-0.218892	1	GGGATAAGGACTGGCTCT	18
novel422_mature	2.51361	1.32976	0.0832323	TGAGGGGCAGAGAGCTAGACG	21
novel422_star	Inf	Inf	0.949698	TCCCACAGCTCTCTGTACCACAAT	24
novel423_mature	1.91286	0.93573	0.277921	ATTGGACTTGGAGTCAGAG	19
novel424_mature	1.05271	0.0741038	0.890776	TAGCTTATCAGACTGAGGC	19
novel425_mature	0.500841	-0.997576	0.697902	TGGGGTCTTTGACATGGATGTGT	23
novel426_mature	1.37931	0.463949	0.465728	ATGTACTCTGTCTCTTGAACCCT	23
novel426_star	Inf	Inf	0.947529	CGGGTGGAGACCAGAGTCCGTTC	23
novel427_mature	2.40562	1.26641	0.646991	ACTGCACTAGACTCTGTTCTTT	22
novel427_star	Inf	Inf	0.947529	GATGAGCAGGCTCTGGATGGAGT	23
novel428_mature	4.4639	2.1583	0.389196	CAACACTGCACTGGAAGATGGA	22
novel428_star	1.09986	0.137325	1	CATCTTTACCAGACAGTGTTAGGA	24
novel429_mature	Inf	Inf	0.535788	CATGCTTATGCCGTCCCTCAGG	22
novel429_star	Inf	Inf	0.949698	TAGGGGGAAGGAAAAAGCCATGTCT	25
novel42_mature>novel860_mature	0.937551	-0.0930304	0.961841	CCCCTGTGGTCCTCTTGTGCAGT	23
novel42_star	0.613513	-0.704835	0.883387	TGCACAGGGTTTGGACCGAGAGC	23
novel430_mature	0	-Inf	1	TAGATGAGACAGTAGGTGCTGCT	23
novel430_star				GCTGTGCCCTGCTCTCTCAC	20
novel431_mature	1.7314	0.791939	0.684727	ACGACCGCCTGGCTTGCGACCCC	23
novel431_star	0	-Inf	0.578625	GACGCGCGCGGCGAGGTG	18
novel432_mature	Inf	Inf	0.947529	TTTTGGAGTGGTCAGTACGGT	21
novel433_mature	0	-Inf	0.218177	AGGAACTACAGAACGGGT	18
novel434_mature	0.985167	-0.02156	1	AACTGAACTAAAATAAACACTT	22
novel435_mature	1.23014	0.298819	1	TCTTGGGACTGAGGGCATT	19
novel436_mature	0.615069	-0.701181	1	ATCCTGAGTGTGTGTGGTGAAC	22
novel436_star	0	-Inf	1	TTTCCTCAGATACATTCAGGAGT	23
novel437_mature	5.33351	2.41509	0.564739	TGGCCGGATGCCTGTGACACACA	23
novel438_mature	2.35097	1.23326	0.778921	TGGGAATAATGTGGTCCTCTTC	22
novel439_mature>novel440_mature	2.34619	1.23032	0.647367	AGGCTTGGAAGCTTTGTG	18
novel43_mature	1.23055	0.299306	0.660998	TGTGGGAAGGAACTACAAGACA	22
novel43_star	Inf	Inf	0.487043	ACTTGTGGTTTTACTTGACTCA	22
novel441_mature	1.50947	0.59404	0.908707	TCTGGTGAGGTAGCCACTGTCC	22
novel442_mature	8.03645	3.00656	0.18227	CGCGGGACAGGGCTCTGG	18
novel443_mature	0.68956	-0.536252	0.763349	TGACTGTCTTATTTTTCCCAATC	23
novel443_star	0	-Inf	0.356422	AGGGAAATACAAGACTGTTTT	21
novel444_mature	1.09889	0.136053	1	ACTAAGCCTTCCTCTTTCCACAGG	24
novel444_star	0	-Inf	1	TGTGAAGGGGTTGGTAACTTGGAGT	25
novel445_mature	1.09905	0.136263	0.642667	TGAGGGGCCTCAGACCGAGCTTT	23
novel445_star	2.54099	1.34539	0.101871	TCTCGCTCTCTGCCCCTCAG	20
novel446_mature	0.336478	-1.57142	0.473379	TCTGTCATTTTACTCCCTGTCCAGG	25
novel447_mature	0.615069	-0.701181	1	ACAGCATGATCTCTCTTCCAGA	22
novel447_star	2.88644	1.52929	0.454332	ATGTGAAGAGTTGTATTGCGTTAGT	25
novel448_mature	1.03135	0.0445404	1	TAACTGGTTGGTTGGTCTCTCA	22
novel448_star				CAGACCAGACCTTGCCTGTAAGATC	25
novel449_mature	2.34033	1.22671	0.92398	TGACAGTGGTTCAGAACAGT	20
novel449_star				TCCTGAACACAGTGCACCC	19
novel44_mature	1.17713	0.235274	0.91107	TCTATCCTGCTCTTCTGTCTTTGC	24
novel44_star	0	-Inf	0.712642	TGGGCTGGGGAGTAGTGACAGC	22
novel450_mature	0.22677	-2.1407	0.525398	TGTCTTTCTATGGTCTGTTGGC	22
novel450_star>novel818_star>novel819_star	0	-Inf	0.593766	CATTAGAAAGAAACATCT	18
novel451_mature	0.709791	-0.494533	0.883828	TAGAAGGGAGTGAGTGAGCCGA	22
novel452_mature	5.83374	2.54442	0.250104	TCCTCAGCAACTGAGCACCTCT	22
novel452_star	Inf	Inf	0.947529	AGATGCTCAGTGTTGGGGGAT	21
novel453_mature	2.20718	1.1422	0.647149	ATCCAGTTTCTTGTATGCCCAGG	23
novel454_mature	0.246905	-2.01797	0.362175	GCTGTCTGTGGAGCGGGC	18
novel455_star				AGCGGCGGCGGCGGCGGCG	19
novel456_mature	2.15631	1.10857	0.647281	ACTGGAACCAGGACCGATGACC	22
novel456_star	Inf	Inf	0.941426	TTCATCGTTCTGTCGTCCTAT	21
novel457_mature	2.79722	1.48399	0.601032	TGCTGGCTTTTATTTACAAGAT	22
novel458_mature	Inf	Inf	0.486532	TCTGTGTTCATCTGTAAAGTGG	22
novel458_star	Inf	Inf	0.941426	CCTGAGCAGGTGAGCAACTGAGA	23
novel459_mature	0.931835	-0.101854	1	CGCGCGGGCGCGGGGCGCTGAGC	23
novel45_mature	1.66828	0.738365	0.481052	TGGGGGCAGGCCGGATCTAGT	21
novel45_star	2.50057	1.32226	0.211644	CTAGATGTGGTCCCTGCGCCCATA	24
novel460_mature	0.420231	-1.25074	1	AGTGGCCTCGCGTCTCTCCTGA	22
novel461_mature	0.519943	-0.943576	0.832457	ACTACCCACTTCCATCTCCACAGC	24
novel461_star	0	-Inf	0.699002	TGGGGAGGTGGGAGGGAGAGCTGA	24
novel462_mature	0.537406	-0.895917	0.697908	TGGTGGCCCTAGCTGTGAGC	20
novel462_star	Inf	Inf	0.949698	CCTCAGTCCCACCCACCGGG	20
novel463_mature>novel468_mature	1.2681	0.342674	1	AACCTGGAGGACTGACTGCCTTG	23
novel464_mature	0	-Inf	0.356422	CCCGCTGGAAGATGAAGA	18
novel464_star				CTCGCTGTCCGTGCCTGGC	19
novel465_mature	2.84139	1.50659	0.4523	TCACGAGGGCGCTCGGCGGAA	21
novel466_mature	1.38926	0.474319	0.920663	CCCGGGGACTGTATTCCGAG	20
novel467_mature	1.37126	0.455499	0.88478	TGGCTTCCCTTCTGTTCCCAGG	22
novel469_mature>novel476_mature	0	-Inf	0.312885	TGGTTTTGACTTGAGTTTGAAT	22
novel46_mature>novel47_mature>novel48_mature>novel49_mature	1.2397	0.309996	0.588386	TACATACCGACATACACACAGA	22
novel46_star>novel47_star>novel48_star>novel49_star	1.65136	0.723656	0.693158	TGTGTGTATGTTATGTGTGTATG	23
novel470_mature	1.86939	0.902568	0.652342	CGTCTGCTGGATTATGGCTG	20
novel471_mature	0.436163	-1.19706	0.820931	TGACCTCCAGAACCTCTCACA	21
novel472_mature	3.82806	1.93661	0.216178	CCCGCTGGGAGTTGTAGTCCT	21
novel473_mature	1.45007	0.536121	0.918553	CAGACTTGATCTGTAGACC	19
novel473_star	Inf	Inf	0.949698	ACCTGGAGGCAGGAACTG	18
novel474_mature	2.40119	1.26375	0.924211	TCAGAGGACCTTATAGAGACT	21
novel475_mature	3.9878	1.99559	0.60085	GTGGGGCGGAGCGAAGCG	18
novel477_mature	1.0667	0.093157	1	TCAAGGCCTACGTCTGACCCGG	22
novel478_mature>novel530_mature	5.12095	2.35641	0.000303971	CGGGGGCCGGGCGGCGTC	18
novel478_star	Inf	Inf	0.947529	CATGCGCCCGCGGCTCTG	18
novel479_mature>novel484_mature	0.310565	-1.68703	0.755321	TGCTCTTTGGTCTCACTGTAGG	22
novel480_mature	1.14683	0.19765	1	TCAGAGCAGGAGGGGAGAAGT	21
novel481_mature	1.17549	0.233258	1	AGGCCTTGGAGCACTGGTT	19
novel481_star	0	-Inf	0.694106	GCGAGCGGGCTGAGTGTG	18
novel482_mature	0.927793	-0.108126	0.975344	CGCGCGGGCGTGGGGCGCGCTCT	23
novel482_star	0.533351	-0.906843	1	GCTCCCCCTCTGCCCGCGGGCC	22
novel483_mature	0.581493	-0.782166	0.88648	CTGCTACTGTACTAAGTTCTTG	22
novel485_mature	1.02747	0.0390947	0.896663	TGAGGTAGTAGGCTGTAC	18
novel486_mature	1.92276	0.943179	0.158237	TCTCCTACTAGTGTGAACAGCG	22
novel486_star	3.60215	1.84886	0.600954	CGCTGTTCACACTAGTAGGAGT	22
novel487_mature	5.06369	2.34019	0.0222647	TCTCACTGCTGCACTTGAA	19
novel488_mature	1.15466	0.207465	0.637351	TGAGGCAGTAGATTGTAT	18
novel489_mature	2.42236	1.27641	0.67698	TTCCTCCTCTGCTCTTCACGT	21
novel489_star	0	-Inf	0.593766	GGGGAAGAGTAAGAGAAGGAAGA	23
novel490_mature	0.634052	-0.657326	0.831249	TAGGCAGGCTCTGAAAGAGTT	21
novel491_mature	1.35221	0.435318	0.54198	CTCCGGGCTCTGGAGCTGCCCGA	23
novel492_mature	0.425696	-1.23211	0.383915	CCTGCCCGCAGACTCTGAGCT	21
novel493_mature	0.205429	-2.28329	0.0938172	CACGCCGGAAGTTGTAGTTCCT	22
novel493_star				AGGAACTCAGCTGAAGATT	19
novel494_mature	0.557488	-0.842986	0.512388	CGCCGCCGCCGGGCGCTGACT	21
novel495_mature	1.12048	0.164112	1	TGTCTCGTCTCCTCTCCGCAGC	22
novel495_star	0	-Inf	1	TGTGTGGGAGACGGGAGGG	19
novel496_mature>novel499_mature>novel507_mature	1.07865	0.109221	0.861115	TTGGCACTTGGTATTTGGCCTGA	23
novel496_star>novel499_star>novel507_star				TAGTTCAATACATTTGCCTATG	22
novel497_mature	4.10951	2.03897	0.746616	TTCAGACCGGGAGGATGGCTGT	22
novel498_mature	1.68092	0.749255	0.93247	CTGTGGGGCTGGGAGAGGGGC	21
novel4_mature	0.761274	-0.393513	0.351294	ATCATCATCATCATTATCATCA	22
novel4_star	0.801567	-0.319105	0.362088	ATGGTAATGGTGGTGGTGATGG	22
novel500_mature	1.09136	0.126128	0.858122	TTTGGAACCTCCTCCCTAGGGC	22
novel501_mature	0.799759	-0.322362	0.916628	TCCGGCCAGGGACGCTGCGCCAT	23
novel502_mature	1.83583	0.876433	0.540388	AGCGGCTCCAGCCTCCTGCTT	21
novel502_star				ACGCAGGGGGTGGGGGCTGCCGT	23
novel503_mature	1.59209	0.67092	0.552423	TATATGTGTATATATGGTCTGC	22
novel504_mature	1.30849	0.387903	1	GACGGACAGGACGGAGGGAGGGC	23
novel505_mature	0.824981	-0.277568	1	AGTCTGTAGAAGCTGGGT	18
novel506_mature	1.30898	0.388442	1	CTCAGATCCAGGGTTTGCTCT	21
novel506_star	Inf	Inf	0.947529	AACTCTGGACTGCGCCTCC	19
novel508_mature	0.459803	-1.12091	0.155657	AGGCCCCCAGCTTGGACTCTGA	22
novel509_mature	0.492583	-1.02156	1	TAGGGGTAAGCTGTTTCCTCTGC	23
novel50_mature	1.23912	0.309319	0.538814	CGCCTTCTTGTGTCCCTGCAGA	22
novel50_star	1.97001	0.978205	0.671017	ACAGCAGGGATACAGGACTGGGT	23
novel510_mature	0.432938	-1.20777	0.465825	TCTGAAAGACCGAAGAGCTATT	22
novel511_mature>novel525_mature>novel798_mature	Inf	Inf	0.268763	CGCCAGCTGAGTCCGCCGCAG	21
novel511_star>novel525_star	Inf	Inf	0.941426	CGGCGGCGGCCGCGGCTCGG	20
novel513_mature>novel741_mature	1.93921	0.955469	0.147765	ATCTCGCTGGGGCCTCCA	18
novel514_mature	0	-Inf	0.593766	GTGCTTACGGACAGAGAG	18
novel515_mature	2.49169	1.31712	0.103046	CGCGGGCGGGGCCGGGGG	18
novel516_mature	0.930302	-0.104229	0.949321	ATTGATCATGGACACTTC	18
novel517_mature	1.36984	0.454004	1	TGGGCTGGCTGTTCCTCTGTC	21
novel518_mature	Inf	Inf	0.0863116	TGGCTGAGGCTGGAGGTG	18
novel519_mature	1.71845	0.781108	0.934503	GTGCCTCTCTCATCCACCCAGA	22
novel51_mature	0.817768	-0.290236	0.721156	TGTACTGTGACCTGTCCTAGG	21
novel51_star	0.558147	-0.841282	1	AAGGGGCAGGTTGCTGATACATTG	24
novel520_mature	1.20691	0.271319	0.660468	TAGGCTAGAAGGAGGTTGA	19
novel521_mature	1.27942	0.355495	1	TTGGTCCTCTTCATCTTGTAGC	22
novel522_mature	0	-Inf	0.137407	ACTCTACAGATTGAACTCC	19
novel523_mature	0.586662	-0.769398	0.886726	GTGGTGTAGGACGCCGTG	18
novel524_mature	1.18147	0.240583	0.878645	CATTGATCATGGACACTT	18
novel526_mature	1.0597	0.0836613	1	CATGGAGGACGGGTCTCTTGGGG	23
novel527_mature	0.840462	-0.250745	1	CAGCCTGCTCACACCCAGCCTC	22
novel527_star				TGTGTGTATGCAGGCAATGGA	21
novel528_mature	0.661945	-0.595216	0.833111	ATTACTGAGGAACTGATGA	19
novel529_mature	1.58438	0.663919	0.693134	TTGACAGGCTGTGAACTGCAGG	22
novel52_mature	0.879012	-0.186046	0.714882	TTGGGATTTTTCTTGGCAGC	20
novel52_star	0.316129	-1.66141	0.548955	TAGCCAAGAACACAACCTTCCA	22
novel531_mature	0.975612	-0.0356203	0.967846	TCACGCGAGCCCGGGTGTCCACC	23
novel531_star				ACCCGGGCCGCGTCTGCA	18
novel532_mature>novel553_mature	0.436326	-1.19652	0.819855	CCAGGGCGGGCAGAATTCTGG	21
novel533_mature	0.85295	-0.229468	1	ATGGGCCCTGGCATCCTTTGTG	22
novel534_mature	0.325837	-1.61778	0.619949	CGAGCCCGGGCTGCTCAGAGC	21
novel535_mature	1.40878	0.49445	0.444421	TGCTCACTGTGTGCACTCACTG	22
novel535_star	0	-Inf	1	GTGTGCTCACTGTGTGCA	18
novel536_mature>novel558_mature	2.89165	1.53189	0.461715	GGGGCCGGCGGCGGCGGC	18
novel537_mature	1.0593	0.0831167	0.877459	TGACCCTCCTTTGCTCCTCAGG	22
novel538_mature	1.51444	0.598784	0.896168	TACCCATCCCTTCTGCCACACC	22
novel538_star				AGGGAGAAGTGGGTGGAGCAAG	22
novel539_mature	0	-Inf	0.59477	TGTACCTGTATGTGGTGGAC	20
novel539_star	1.11629	0.158718	1	CCCAACCACCTCCAGGTAGAGC	22
novel53_mature	0.925927	-0.111029	0.84313	CAGCTGGCTCTGCTTTCCTTTA	22
novel53_star	2.04508	1.03216	0.647056	AGGGATGGTTGGGCCTCTTGTT	22
novel540_star	Inf	Inf	0.947529	CGAGGAGCAGACAGCACATGCC	22
novel541_mature	0.416786	-1.26262	0.822139	CACTGTGCGAAGGTAGCTCCT	21
novel541_star	0.891432	-0.165804	1	ACCGGCTGCACTCACACAGGTGT	23
novel542_mature	Inf	Inf	0.269289	TGGGGCCCCGCTCTGCCCAGG	21
novel543_mature	4.68255	2.2273	0.0316877	GGCCAGGGCTGGAGGCCAAGACAAG	25
novel543_star	1.95087	0.964118	0.776698	TTGTTTTCCGGCCTCAGACATTG	23
novel545_mature	1.04086	0.0577735	1	CATTGGAGGTGTTTACTCTGCC	22
novel546_mature>novel550_mature	0.762477	-0.391234	0.82419	CCAAGGGCGGGTGCTTTGCTTT	22
novel547_mature	0.669076	-0.579757	0.883019	CTTCCACTGAGGCATTCTGGGA	22
novel548_mature	0.930743	-0.103546	0.908498	TTGCTCTTAACTGCTGCTCTGT	22
novel549_mature	1.32715	0.408329	0.897359	GAAAGGGGCGTGGCTACGTGGA	22
novel54_mature	0.911327	-0.133959	0.759938	AGGGCTAGTTAACAGTTTAGGT	22
novel54_star	0	-Inf	0.137153	ACCTAAGCTGTTAACTAGCGCC	22
novel551_mature	0.252332	-1.98661	0.47783	TTACGCTGGGCTCTTTCCCT	20
novel552_mature	0.465435	-1.10335	0.336929	AGGCTGCGGCTGAGACGTG	19
novel553_star	1.25036	0.322342	1	CCAGGATTCTGTCCCCACCCTGCC	24
novel554_mature	Inf	Inf	0.444526	CTCACTCTGCCTTTCTCCTCAGA	23
novel555_mature	0.787856	-0.343996	0.820397	CAAGGTCCGCTGTGAACAC	19
novel555_star	1.68511	0.752845	0.101979	ATTCACCGCGTGCCTTAAT	19
novel556_mature	0.43632	-1.19654	0.263482	TTCAGGTCTGAATGAACAGATG	22
novel557_mature	1.62166	0.697469	0.454504	AGCCTGGGGACATGGCTCAGAGG	23
novel557_star	Inf	Inf	0.104005	GAGCCACCTCTCCAGCCC	18
novel559_mature	0	-Inf	0.510596	AAATGAGTTGGACCTAACTTT	21
novel559_star	0.420231	-1.25074	1	AGTTAGAGCCAGCCCATTTCC	21
novel55_mature	0.809669	-0.304597	0.56383	TTTGATCTCTGGCTTCCACAG	21
novel55_star				CAGGAGGCTAGGGATTAGGGA	21
novel560_mature	0.118701	-3.0746	0.119462	GTGAGCGTCAGAGCAATGGCT	21
novel560_star				CAGTTCTTCTGCTCCTGGC	19
novel561_mature	1.76049	0.815979	0.437362	TGAGACTTCTGTCTGTTCTGGC	22
novel562_mature	2.39719	1.26134	0.647239	ACTAGACGGTCTGTGCTCTCCA	22
novel563_mature	0.475767	-1.07167	0.636362	TGTCACTGGAAATGGGCTTGGAGG	24
novel564_mature	0.655979	-0.608279	0.631211	TGTTGTCCTCTCCTCCCTCAGA	22
novel565_mature	0.706213	-0.501824	0.922295	AAGGCTGAGATTGCAGGA	18
novel566_mature	0.992349	-0.0110807	1	TCGGGCTCCTCTTGCACCCCAGG	23
novel567_mature	Inf	Inf	0.941426	CATCCGCGGTGCATGGCAGC	20
novel567_star	Inf	Inf	0.941426	CGCCATGCGGCCGCCCGGATGCC	23
novel568_mature	2.92399	1.54794	0.0325953	CGTTAAAGGCTAGGCTCA	18
novel569_mature	2.7427	1.4556	0.356352	AAAGGTATCAGGTCCTCTCTGC	22
novel56_mature	1.78197	0.833473	0.372416	CTGGTGGCTGTGGCTGTGGAGG	22
novel56_star	0.732546	-0.449008	0.607155	TGCCCCTGCCCGAGTCACTCCAGC	24
novel570_mature	1.12557	0.170651	0.831058	TTCTCTTCTTCTTTCCTGTCAGC	23
novel571_mature	1.78286	0.834196	0.908678	ACCAGGCTGGGAGGAGCT	18
novel572_mature	Inf	Inf	0.0878096	GTGTCCTCTGATCTCTTCATGAAT	24
novel572_star	1.0204	0.0291355	1	ATTCACAGACAGACGGACAGACA	23
novel573_mature	0.126032	-2.98813	0.054772	TCGGTTGGTTCCTGTGTCTAGA	22
novel574_mature	1.42282	0.508758	0.903408	CCGGTCCTGAGAGATGGGA	19
novel575_mature>novel578_mature	1.70362	0.768604	0.424475	AGCTGCGACCTGCTCTGGCGCC	22
novel576_mature	1.17329	0.230558	0.68394	TCTGTGTGGCCCTGGCTGTCC	21
novel576_star	0.184338	-2.43957	0.364462	CCAGGCTGGTGTCACACTCAGA	22
novel577_mature>novel830_mature	0.968191	-0.0466364	1	TGGCTTCCGGTCTTTCTGCAGG	22
novel579_mature	0.725206	-0.463536	1	TTACTTCCTGCACCACCCAAGG	22
novel57_mature	0.902415	-0.148137	0.899052	CACTAGACATGCTCACTCTGT	21
novel57_star	0.530024	-0.91587	0.731112	ATGAGTGGGCATGTTAAGTACC	22
novel580_mature	0.724641	-0.464661	0.629737	CAACTAGGCTGTGAGCTTGC	20
novel581_mature	0.491124	-1.02584	0.264339	CTGACAGGCTTTGACGTGT	19
novel582_mature	1.84383	0.882703	0.779693	TTTCTTGGTTCCTGTGGAGC	20
novel582_star	0	-Inf	1	CTGCGAACCGGGATTGCG	18
novel583_mature	1.72728	0.788503	0.527855	TCAGAGATGAGGCAGTGGGGCC	22
novel585_mature	2.60636	1.38204	0.289701	CATTGTGAATGGGGAATGAGGA	22
novel586_mature	0.567544	-0.817197	0.326869	TTGGTCCTCAGCGTGTGCTCACT	23
novel587_mature	0.482037	-1.05278	0.542846	TGGCTGCGGCTCAGACGC	18
novel588_mature	1.95676	0.968465	0.925034	TCTTGAATGGCTGGGTCCCTGC	22
novel589_mature	1.14206	0.191635	0.960021	TATTCTCTCGGCCTCCTCCAGG	22
novel58_mature	0.984209	-0.0229636	1	TCTGTCCTTGTGACCCACCAGC	22
novel58_star	0.170248	-2.55429	0.26349	TCAGTGGGTACCTAGGACAGTG	22
novel590_mature	0.468497	-1.09389	0.410759	CCTGTCCTCCTACTTCCTACAGG	23
novel590_star	Inf	Inf	0.609549	TAGGGAGAGGCTGGGAGCCAGGTG	24
novel591_mature	1.22171	0.288906	0.635258	CTCACCTGACCTCTCCTGCAGA	22
novel591_star				AGAGCGGGCGGGGTGGGGCAAGCT	24
novel592_mature	1.81788	0.862257	0.910213	AGCCTTTGTCTCTGTTGCTCGCA	23
novel593_mature	0.463832	-1.10833	0.276256	GTGTGCTGCGCTGTAGGC	18
novel594_mature	0.577666	-0.791693	0.59643	GCAGACAGGAACTGGGGC	18
novel594_star	Inf	Inf	0.941426	GGGGCTGTCTGGCTGCTG	18
novel595_mature	0.537137	-0.896637	0.323468	TCTCTTGCCACTCTCCTGCAGA	22
novel596_mature	0.92332	-0.115097	0.859502	TTCGGGGTGAGGCGGAGTCAGC	22
novel596_star	0.533463	-0.90654	0.832117	TCTGACACCTCTTCTCCCCTT	21
novel597_mature	1.12362	0.16816	1	GCGGCTCGGACTGAGCAGGTG	21
novel598_mature	0.974272	-0.0376039	0.985309	TAGGATTTGCTGAAGGAGG	19
novel599_mature	0.306265	-1.70715	0.525368	CTGGTCCGGGCCAAGGGT	18
novel59_mature	0.371907	-1.42699	0.0449107	TGCTGTGGTCTCATTTCAGTGT	22
novel59_star	0.32902	-1.60375	0.0618581	ATCTGACTTGAGGCTGCTGCTCT	23
novel5_mature	0.947467	-0.077853	0.798233	CCAGTATTGACTGTGCTGCTGAAG	24
novel5_star	7.0299	2.8135	0.159022	TAGCAGCACGTAAATAAT	18
novel600_mature	0.182118	-2.45705	0.198166	TGACTGTGTAGAGCACCT	18
novel601_mature	0.475106	-1.07368	0.302426	TGACCATGCCTCCTTTCCCAAG	22
novel602_mature	1.55966	0.641232	0.359529	TCGGCGCCCCACACTGAGCTT	21
novel602_star	0	-Inf	0.355526	GCTCTTTGTGGGGAGCCGAGG	21
novel603_mature	0.801601	-0.319043	0.948952	TCTCCGGCCTCTCGCGGGACCT	22
novel604_mature	0.56268	-0.829614	0.527794	CTGTGGGATCCAAGTTTGACC	21
novel605_mature	1.22403	0.291643	0.664422	CTGACTCCATTCTACCCACCCAGC	24
novel606_mature	3.20735	1.68138	0.255808	ACAACTGTTCACAGAATTCTGG	22
novel607_mature	0.444604	-1.16941	0.263761	CTTCCTGGAGTGAAAGTGACTGA	23
novel608_mature	1.5099	0.594451	0.698244	TGTGCCTTGCAACTTCCGAGCC	22
novel609_mature	0.443388	-1.17336	0.414889	TAACTGCCTTCTGCTGCCCTC	21
novel60_mature	0.846445	-0.240512	0.804994	TCTGGTCCTGGCTCTCAAGGC	21
novel60_star	1.14336	0.193286	1	CATGAGTGTCAGGACCTGAAGA	22
novel610_mature	0.112822	-3.14788	0.154802	TGGCTCGTGCGTGCGTGTGAGT	22
novel611_mature	0.90481	-0.144313	0.66344	TTCGGCTGCATTTCTCGGTTGTA	23
novel611_star	0	-Inf	0.589457	ACCGGGAACCGCAGCTGATG	20
novel612_mature	1.23629	0.306015	0.81727	ATATGGGACCAGGAGATAGCTCA	23
novel613_mature	0.668449	-0.58111	1	CACGCGCCGGGGGTCCCGCGAGT	23
novel614_mature	0.669778	-0.578245	0.478645	TGTCTGGCGACTCCGAGCTCTTT	23
novel615_mature	1.08504	0.117752	0.81552	TCATCACCTCTTGTGTCCTGCAGC	24
novel616_mature	0.163576	-2.61197	0.17015	TACGTGGGGGACTCTGAAGGGG	22
novel617_mature	0.786209	-0.347016	0.935582	TGGGACCCTCCTGACTACTCCAGG	24
novel618_mature	2.28697	1.19344	0.185904	TCTCTGGGCCTGTGTCTGC	19
novel619_mature	1.06527	0.0912175	1	CAGGATGGCTGGCGCTCA	18
novel61_mature	0.319651	-1.64543	0.239761	TCCCCTCCCGGCTTGTCCCACCA	23
novel61_star	0.680234	-0.555897	0.882728	TGGGCACACAGAGGGGATGTGG	22
novel621_mature	1.10305	0.141494	1	TCTGACCTTGGTCCTCTGCCCTAG	24
novel622_mature	0.985167	-0.02156	1	AGGCAGTGTGTTGTTAGCTGG	21
novel623_mature	0.630912	-0.66449	0.743548	TGGAACTGTCCCTTCTGCTCTA	22
novel625_mature	0.105818	-3.24034	0.0371328	ATCTCGGTGTTTGGGCTG	18
novel626_mature	0.82681	-0.274373	1	GTGAGGGCTGTGATGTGCTGTGTC	24
novel627_mature	0.830823	-0.267386	0.70018	TCAGATGTCTCTGCCCCTACCCTCC	25
novel628_mature	0.818572	-0.288819	0.955697	TCCTGGGACCAGCCCTCTTGCT	22
novel62_mature	0.580731	-0.784057	0.211238	CACCTCCCTGCCTGTCTCATC	21
novel62_star	1.04843	0.0682268	1	CTGTAGACAGCACTGGGGCTGGAGA	25
novel630_mature	1.8126	0.858057	0.556112	CTCTCCACATCCCTTCCTCCAGT	23
novel630_star				TCAGGAGGGAGGCAAGTTG	19
novel631_mature	1.20417	0.268034	0.846682	CCTGACCTGCCTGTTCTCCCAGG	23
novel632_mature	6.49952	2.70033	0.160899	TGGGGGGGCTGTTCTCTCGAGC	22
novel633_mature>novel680_mature	1.9939	0.995591	0.909475	TCAAGTCCTGCTCCTATGTCC	21
novel634_mature	1.9185	0.939976	0.935016	GTGGCTGCTGAACAGGAAAGAGA	23
novel635_mature	1.87554	0.907304	0.941799	CGGACCATGCGCGCCGCCTCC	21
novel636_mature	1.32716	0.408342	0.643866	TAGGATTTGCTGAAGGAGC	19
novel638_star				TGCGTCTCTCCATCCAGG	18
novel639_mature	0.817371	-0.290938	0.711075	TCTGGAGGGCCTTGCTTTGC	20
novel63_mature	1.41649	0.502324	0.439743	TCAAGAGCAATAACGAAAATG	21
novel63_star	0	-Inf	0.694106	TTTTTCATATTGCTCCTGACC	21
novel640_mature	1.20307	0.266717	0.645913	TCGTGTGTACCCTCTCCTCCAGA	23
novel641_mature	0.664392	-0.589892	0.697509	TCCGTTGTGTGAGCAGTCTG	20
novel642_mature	2.23817	1.16232	0.21309	GCACTGAGATGGGAGTGGAGG	21
novel644_mature	4.50403	2.17122	0.0319815	AGTGCTGTCGTGTGCTACTTCCT	23
novel645_mature	0.639499	-0.644986	1	CAAAGTCCTGTGGAACCT	18
novel646_mature	0.68681	-0.542016	0.709216	ACTGTGCTGTGTGTTCTCAGCT	22
novel647_mature	2.83957	1.50567	0.180897	TGTGTCTGTCTCCCTGTCTCAGC	23
novel647_star	0.178585	-2.48532	0.368421	TCTGGCAGGGTGAGAGAGCGGA	22
novel648_mature	1.60459	0.682209	0.586824	GAAGTTTCAGGTGTAGGA	18
novel649_mature>novel696_mature	0	-Inf	0.356639	TGAGCCTGTCTCTGAAGATGCT	22
novel64_mature	0.861724	-0.214703	0.714192	ATTTGCAGTAACAGGTGTG	19
novel64_star				CTTGACCTAAAGTAAATTCCC	21
novel650_mature	0.935364	-0.0963997	1	AGCAGACGACTGAAGAGCAGCTTT	24
novel651_mature	0.628739	-0.669467	0.689191	TCACCTGTCTCCCACCACAGATC	23
novel652_mature>novel770_mature	6.32275	2.66055	0.157124	TGCTCTTCCGTGGCTTCACGCA	22
novel653_mature	0.731874	-0.450333	0.724195	TGCTGTGGGTTCATCTCAGGATC	23
novel653_star	0	-Inf	0.357392	TGGCTTGAGAAACCCAGCAAA	21
novel654_mature	0.185896	-2.42743	0.364839	TTGTAGCTGTAGCAGACGTGTGT	23
novel655_mature	1.64632	0.719241	0.361667	GGGTGCTGTAGGCTTTGC	18
novel657_mature	1.0479	0.0675034	0.878189	TTTCCATCTGTCACCCTGCAGG	22
novel658_mature	3.71017	1.89149	0.601009	ATTCTAAGGATCATGTCTG	19
novel659_mature	0.355567	-1.49181	0.829092	CCTCCGGCGGAATCAGTCTTCT	22
novel65_mature	1.55291	0.634976	0.599673	CTGGGAGAAGGATGGGACACTGA	23
novel65_star	0.67699	-0.562794	0.946704	AGTGCTCTCTCTCTCTCCCAGG	22
novel660_mature	1.93284	0.95072	0.671077	ACCGCTGGAGTATCCTCTCT	20
novel661_mature	0	-Inf	1	TTTGGCAATGGTAGGACTGAA	21
novel662_mature	1.87764	0.908917	0.616239	CAGACCTCTGTACCCTGGCCT	21
novel663_mature	0.924237	-0.113665	0.735785	TCTCTGGGCCTGTGTCTTGAG	21
novel664_mature>novel681_mature	0.980086	-0.0290194	0.971352	TCAGTGTTCTCTTTCCTGCAGA	22
novel665_mature	2.3274	1.21872	0.466566	CTGCCGGTCTCCATCCTCCCTT	22
novel666_mature	0.45526	-1.13524	0.628622	TCTGTCCAGAGTTAGGGAGACCT	23
novel667_mature	5.19103	2.37602	0.339979	TGGTGTACTCTTCTGGCCTGC	21
novel669_mature>novel877_mature	1.25142	0.323569	0.805957	TTCCTGTCCTGACCACAGCCCACCT	25
novel66_mature	1.04334	0.0612152	1	TTGCGGGAAGGGTAGCATGAGT	22
novel66_star	Inf	Inf	0.609549	TCTGAGCCTCTTCCCCACAGG	21
novel670_mature	0	-Inf	0.594643	CACTTCAGAGGAGAGATGGCTCG	23
novel671_mature	0.939865	-0.0894747	0.94892	CTGGCCTCTCTGCCCTTCCCT	21
novel672_mature	1.11615	0.158524	0.710687	TTGGTGTTGTGCCTTCTGCAGG	22
novel673_mature	1.04895	0.0689397	0.737137	AAGAAAGTATGCAAGAACAGG	21
novel674_mature	0.984831	-0.0220525	0.955856	ACCATGTGTTCTCTGTCCACAG	22
novel675_mature>novel764_mature	0.713893	-0.48622	0.919776	TGCGTGCTGGGCTGCTACCTGC	22
novel676_mature	3.33149	1.73617	0.140066	GTCTCGGGGTGGGGGGGA	18
novel677_mature	6.32813	2.66178	0.248429	TCCCAAGGGTTGGGCTGTG	19
novel678_mature	1.05522	0.0775389	1	TTCACGGTGGCTAGTTCT	18
novel679_mature>novel792_mature	0.80233	-0.317732	0.651088	TCTGAGTGAAGACCTGCTGGGCT	23
novel67_mature	1.02311	0.0329566	0.997112	TGACTTTCCAGAGAACCCTTGAG	23
novel67_star	2.76718	1.46842	0.47498	AAGGGTTCTCTGGAAAGTCGGT	22
novel682_mature	2.92336	1.54763	0.588196	TCTCACCTGGCGGGATCTGA	20
novel683_mature	1.55162	0.633771	0.896438	ATGCTCTTCCTCTTCCCCTAGC	22
novel684_mature	0.871304	-0.198752	1	ATCTCGGTGGGACCGCCA	18
novel685_mature	1.1731	0.230321	1	CACTACCATCTGAGGCTA	18
novel686_mature				TGTCTGGATCTGACCCACAGGGA	23
novel686_star				TGGTGGGCAGAGCTCAGTC	19
novel687_mature>novel701_mature	0.788475	-0.342863	0.5371	TCCGGCTGCGTCGGGCGTG	19
novel688_mature	0	-Inf	0.355526	CCTGGGATTGAAGACAGATGG	21
novel689_mature	0.623592	-0.681326	0.505502	TATCTCTAGCCACAGACTGCAG	22
novel68_mature>novel656_mature	1.04986	0.0702034	0.992837	CTGTTCTCCCTGTCCTCCAGC	21
novel68_star	1.67444	0.743681	0.944784	AGGGGAGGATGGTGGGGACAGAGGA	25
novel690_mature	0.458398	-1.12533	0.494087	TCCTGCCCAGCATCCTCTCCAGC	23
novel690_star	0	-Inf	1	AGGCAAGAGCAGGATCCCG	19
novel691_mature	1.29325	0.370997	0.716665	AGGAGCTATAGAGAAAGC	18
novel692_mature	0	-Inf	0.356639	AGGCTCGGAGAGAGGATC	18
novel693_mature>novel699_mature	0	-Inf	0.250569	TGTGTTCTCTCCTGCCACCAGT	22
novel694_mature>novel710_mature	3.01194	1.59069	0.691552	TAAAGGGGGCCAGGCTCTGAGC	22
novel695_mature	0	-Inf	0.699002	TGGTTCTGGTACAAGTCTGACT	22
novel697_mature	0.951391	-0.0718897	0.904942	TGTGAACATTCTCGACTGG	19
novel698_mature	Inf	Inf	0.947529	GTGGCTGGGCTTGGGCTC	18
novel69_mature	0.802239	-0.317895	0.736602	GTGGACGGTTGGCAGCTTAGTGT	23
novel69_star	0.978379	-0.0315351	1	CCGACGCTTCCTTCCGTCTAGG	22
novel6_mature>novel7_mature>novel13_mature	1.0842	0.116629	0.664044	GGTATAACCAAAGCCCGACTGA	22
novel6_star>novel7_star	1.03566	0.0505559	0.782556	AGTCAGGCTACTGGTTATATTCC	23
novel700_mature	Inf	Inf	0.488773	TGGTGGCTTGGCTGTTAAGGACT	23
novel703_mature	0.623994	-0.680395	0.747763	TCTCAGTGCCTGTGGTCCTCTCCT	24
novel704_mature	0.942795	-0.084984	0.865071	CTGTTCTCCCTTACCTCCCAGG	22
novel704_star	Inf	Inf	0.947529	AGCAGGTATAGGAGCCCAAGGCCT	24
novel705_mature	1.01802	0.0257662	0.973823	TGTTCTGTGCTCTGTCTCTCAGG	23
novel705_star	Inf	Inf	0.941426	TGTGGGACACAGAGCCAGT	19
novel706_mature	Inf	Inf	0.949698	TCCCAGGGACTGCTATGGACT	21
novel707_mature	1.69317	0.759725	0.23574	CCACTGCCCCAGGTGCTGT	19
novel708_mature	0	-Inf	0.356848	TGGCCTGGTGGGATTGCTGTTGGC	24
novel709_mature	1.23977	0.310072	0.657106	TGGTAGCGCGTCTGACTCC	19
novel70_mature	0.790202	-0.339706	0.610146	TAAACCAGTCAGAGGATGGTAGG	23
novel70_star	Inf	Inf	0.278409	TTCCTCCTCTGCCTGGCTATAG	22
novel711_mature	0.985167	-0.02156	1	ATCGGCTTCTGGGTTGGA	18
novel712_mature	0.926722	-0.109791	0.847971	TGAGGCAGTAGACTGTAT	18
novel713_mature	0	-Inf	0.578625	TTGACCTGTTAAAATCCTCT	20
novel714_mature	0.65449	-0.611558	1	TGTCCTCTGTTCCCACTGCAGG	22
novel715_mature	2.34033	1.22671	0.92398	ATTTCCTCTCGTGACTGTGG	20
novel715_star	0	-Inf	1	CCAGCCCTGAGAGGGAAGGT	20
novel716_mature	0.735966	-0.442288	0.880932	AGGCTGGTCTGCGATGGC	18
novel716_star	0	-Inf	0.694106	CGGCTCGCTGGAACCATGTG	20
novel717_mature	0.292614	-1.77293	0.580471	CAGGCACATGGGGCTCAGGG	20
novel718_mature	5.77288	2.52929	0.250317	TCACTCCCCACTCCTGGACAGG	22
novel718_star	Inf	Inf	0.941426	TGGCAGGAAGGAGGGACT	18
novel719_mature	Inf	Inf	0.104005	TATCTCTAGGCGTTCTGGAAT	21
novel719_star	0	-Inf	0.277901	ATTCCGGAATTCTGGGGTAGA	21
novel71_mature	1.03099	0.0440333	1	TCTGCTCCTGCTCTTTCTGCTG	22
novel71_star	Inf	Inf	0.947529	AGCGGGCGAGGAGGAGCGCA	20
novel720_mature	0	-Inf	0.712642	ACTGAGAGGCTCTAGGTCTTT	21
novel721_mature	1.30849	0.387903	1	AGGAGGTGAAGAAAACTAGGTT	22
novel721_star	0	-Inf	0.574891	ACCTTTGTCTCTCATCTCCAGC	22
novel722_mature	10.061	3.3307	0.348064	GTGGGTGGTGGTGCGTGGA	19
novel723_mature	1.38121	0.465929	0.500244	TGCAACTTTGGTTTTCCTGCAAG	23
novel723_star	0	-Inf	1	CAGGGCACCATGGAGCAGG	19
novel724_mature	0.998054	-0.00281009	0.982822	TTAGAGCCAGACTGCCTGGGTTT	23
novel725_mature	Inf	Inf	0.181726	CCTGTATGGACACCACTTCAGG	22
novel726_mature	0.718647	-0.476646	0.283253	ACACATGGCGCTCAACTCTGCAGG	24
novel726_star	1.279	0.355014	1	TGGACAGAGTGTGTGTGTCTGTGT	24
novel727_mature	3.87683	1.95488	0.108146	GACTGGCTCAGCGTGTGG	18
novel728_mature	2.53823	1.34382	0.0450422	GGGGCTGAGGGAGCCGGAG	19
novel729_mature	0	-Inf	0.694106	CTGGTTCCAGCTCACTGCTTT	21
novel72_mature	1.00907	0.0130238	0.942934	CAAGAGGTCTTCTGTTCTGCAGG	23
novel72_star	2.50072	1.32234	0.941978	TGTAGGTGGAAGGCCCTCTGTT	22
novel730_mature	0.716818	-0.480321	0.430756	GTGAGACTAACTCACCTGTG	20
novel731_mature	2.31358	1.21013	0.26232	TGTGGAGGACTTTATGGGGG	20
novel732_mature	0.524463	-0.931086	0.181641	AGTGGGGACTGCAGCCTTGTCA	22
novel733_mature	0	-Inf	0.594643	ACCCAGGACTGCAAGCCCAGA	21
novel734_mature	0	-Inf	0.054597	AAGAGAGAAACTGTCTGCACAAA	23
novel736_mature	1.05083	0.0715301	1	TGCCTTCCTCCTTCCTGACAGC	22
novel737_mature	0.836794	-0.257055	1	TCCTGGGACCGATGGATACTC	21
novel738_mature	0.861877	-0.214446	0.762587	TCTCTTCCTATGTCCCCTCCAGG	23
novel739_mature	0.712703	-0.488628	0.664539	CCGCCCTGTGGTTGCTGGAGGCTGT	25
novel739_star	2.73967	1.454	0.943913	TCCAGTGGATACAATGGGCTAGA	23
novel73_mature	1.91842	0.939916	0.434802	AGCAGGGAGAGCTACAGAGCTTTGT	25
novel73_star	1.59924	0.677383	0.929673	AAGGCTCAGTCCTCCCTGTCAGT	23
novel740_mature	1.28086	0.357113	0.875974	ATCTCTGGCCTTTTTGACTCTT	22
novel742_mature	0.610512	-0.711908	0.598264	CAGAAGGGCGTGTGACTCTGGGGCT	25
novel743_mature	1.11463	0.156566	1	ATGGACTGTGTGCAGGGTG	19
novel744_mature	3.51954	1.81539	0.0116794	GAACGGGATGGGAGCGGCT	19
novel745_mature	1.57564	0.655939	0.489321	ATTGCAGGACACATTGACT	19
novel746_mature	0.499081	-1.00266	0.379931	ACCCACATGGAGAAGCGAGA	20
novel746_star	0.985167	-0.02156	1	TCTGACCTCTCCATGTGAGC	20
novel748_mature>novel824_mature	1.37522	0.459667	0.593249	GCTTTGCACGCGTGGGTT	18
novel749_mature	0.334615	-1.57943	0.526336	AGGGCAAAAGCCTGGGCA	18
novel74_mature>novel76_mature	0.432927	-1.20781	0.388477	TCTGTTGGATCCTGTGAGGACA	22
novel74_star>novel76_star	1.15745	0.210956	1	ACCCCATAGGATTTTAACAGAACT	24
novel750_mature	0.181532	-2.4617	0.372437	ATGTCTGCTGTGCAGTTGCTGCC	23
novel751_mature	0.420231	-1.25074	1	TAGCAGCACAGAAACATT	18
novel752_mature	1.96485	0.974422	0.515602	AGGGCTGTGCTCCTCACC	18
novel753_mature	0.695586	-0.523699	0.504121	TCTGGGAGCTGAGGACAGAGACT	23
novel754_mature	2.05939	1.04222	0.393995	TACTTCTGGCCTCTGTGTCTTT	22
novel755_mature	1.28245	0.358905	0.551788	TTCTCCCCTTCTCTACCTGTAGT	23
novel756_mature	0.881578	-0.181841	0.568377	ACTGGACTTGGAGTCAGAAG	20
novel757_mature	4.61205	2.20541	0.0597194	CAGGAGGTGTCAGAAAAGC	19
novel758_mature	0.502415	-0.993048	0.47169	AATGTGGACTGGGTAGACTGC	21
novel759_mature	0.851585	-0.231778	0.676712	TCTCTGGACCTGTGTCTTC	19
novel75_mature	1.04162	0.0588245	0.908804	TGTTTGCCCCAACCCGCTCTTCG	23
novel75_star	Inf	Inf	0.26862	AGTGGCGGGACGAGGCAGCCAGC	23
novel760_mature	1.28931	0.366595	0.354926	TCCCTGAGACCCTGACTCA	19
novel761_mature	0.847667	-0.238431	0.611531	CCATATGTCTGCGTGGGTA	19
novel762_mature	2.47684	1.3085	0.316683	TCAGTCGGTAGAGCACGT	18
novel763_mature	Inf	Inf	0.531403	AGAGGGGCTGTAAGCCTGATGG	22
novel765_mature	1.00114	0.00165041	1	ACGATTGCACTTCTCTTTGAGA	22
novel765_star	0.840462	-0.250745	1	TCCAAAGGGAGAGTCTGTCGGGG	23
novel766_mature	0.653377	-0.614012	0.56777	CGGACAGTGCTCGCTCCC	18
novel767_mature	0.706113	-0.502029	0.687122	AGTGGCTATGAGGGCACCTGGT	22
novel768_mature	0.900498	-0.151205	0.949414	TTTGTCCCTTTCCTCCTGTTGT	22
novel769_mature	0.272863	-1.87375	0.130807	ATGGCCCTGGAGACGGTG	18
novel771_mature	1.42501	0.510974	0.503047	AGGGACCTTGGAGACAGTT	19
novel773_mature	2.44296	1.28863	0.394509	ACTCTGGGCTCTGAATCC	18
novel774_mature				GGGGTCAGAGGGAAGAGC	18
novel774_star	3.34888	1.74368	0.740822	ACTTATCCAAGACTGCTGGA	20
novel775_mature	1.07657	0.106443	1	ATTTCGGTTGGAAAAAAA	18
novel776_mature>novel780_mature	3.18247	1.67015	0.000638111	GGGGGTGTAGCTCAGTGGTAGAGC	24
novel776_star>novel780_star	0.41249	-1.27757	0.753159	GCATGCATGAGGCCCCGGGT	20
novel777_mature	3.64931	1.86762	0.601036	GGGGCTGGAGAGATGGCG	18
novel777_star	2.77242	1.47115	0.31345	TGACTTCTCTTCCAGGATTCCTGA	24
novel778_mature	1.3625	0.446258	0.361591	TCTCTGGGCCCTTCCTCCAA	20
novel779_mature	3.71017	1.89149	0.601009	GCGGGCGGGGCCGGGGGC	18
novel77_mature	1.20999	0.274994	0.668243	TGTCTCCATCTGCTTCCCACAGG	23
novel77_star	0	-Inf	1	GTGGGAGGCAGAGGGAGGAAG	21
novel781_mature	0.108018	-3.21066	0.0825265	GCCGCCACTGCGGAGCTCC	19
novel781_star	0	-Inf	0.699002	ATCCGCCCGGCGCCCCTCGCT	21
novel783_mature	Inf	Inf	0.0171889	TCTTTGGTGACTCTAGATT	19
novel784_mature	1.53132	0.61478	0.92927	CTGCTTCCCCGGAGCGCCTCCACC	24
novel784_star	0	-Inf	1	GCGACCGGGGCGGCTACG	18
novel785_mature>novel799_mature	5.51435	2.46319	0.250153	TGAAGTTTGCCTCTCCCTCCAG	22
novel786_mature	1.1731	0.230321	1	TCAGGGCCTGATCATTCTTGTG	22
novel787_mature	0.840462	-0.250745	1	ATCTAAGTGAGCTGTAGATGG	21
novel788_mature	4.04865	2.01744	0.600808	TTCCTTAATTAGGCCTGTTCTCT	23
novel789_mature	0.210116	-2.25074	0.718287	CCTAGACAGCGACTCTTCTGCT	22
novel78_mature	0.98322	-0.0244139	1	TCTGACCCTATGTCCCCCACAGC	23
novel78_star	0	-Inf	0.694106	TGTGGGGTCCTGGGGAGGGAAGTT	24
novel790_mature	0.827018	-0.274009	0.563838	TTGGAGGCGTGGGTTTTT	18
novel791_mature	9.66121	3.2722	0.0520283	ATGAATTTTTGGAACTAG	18
novel793_mature	1.57404	0.654473	0.885398	TGGGTGGGGAAAGACAGGCATT	22
novel794_mature	7.43403	2.89414	0.0866334	GAGTGGAGCCTGCGGCTG	18
novel795_star	0	-Inf	1	TCGGGGAGGATGTAGAGGCT	20
novel796_mature	5.01915	2.32744	0.387603	CAACGGTGGCCTGGCTCTGCC	21
novel797_mature	0.391255	-1.35382	0.752038	GTGGGGACTGGGGAGGTGG	19
novel79_mature	0.787355	-0.344913	0.621058	TTAGTTCTTGCTATCCTGCAGG	22
novel79_star	0.447334	-1.16057	0.626477	TGTTGGGTGGCAAGGACTGATT	22
novel800_mature	0.728276	-0.457443	0.491191	TCACCTGGCATGTGCCTCTTT	21
novel800_star	Inf	Inf	0.941426	GCTGTCATGCTAGGTTGGTAATTAT	25
novel802_mature	Inf	Inf	0.643418	TTGGAGGGCAAGTCTGATC	19
novel803_mature>novel804_mature	0.625179	-0.677658	1	TGGCTCAGGTCAGCAGGAG	19
novel805_mature	0.691457	-0.532289	0.922356	GGGCTAGCGTTTGGACTG	18
novel806_mature	0	-Inf	0.0867049	AGCCTTCTGTAGATCAGCCGTCA	23
novel807_mature	1.85912	0.89462	0.684722	ACAGTCTGTGGCACCCCA	18
novel808_mature	Inf	Inf	0.268763	TAGCTATGTGTCAGAGACTTGATC	24
novel809_mature	1.23571	0.305341	1	TTGCTTTCTCAGTTCTGTAGA	21
novel80_mature	0.3795	-1.39783	0.119332	TGTGGACTGTGTGCTTCAGTG	21
novel80_star				CTGGTGCCTTCCTGTCCACTCT	22
novel811_mature	2.23259	1.15872	0.944249	TCCCCCAAGGCAAGCATCTG	20
novel812_mature	0.788882	-0.342119	1	TATACCTACCCTAGCACTGTGTG	23
novel813_mature	1.67922	0.747787	0.687725	TCCAGCATCTGTGATTTTGGC	21
novel814_mature	2.73967	1.454	0.943913	AAGGGAGAAACTGGAGAAAGAGC	23
novel815_mature	5.10727	2.35255	0.427298	CAGGGCATGCTTCTACTGAAGA	22
novel816_mature	2.23553	1.16061	0.924159	ATGGCTGTGACCCTGGTT	18
novel817_mature	2.43782	1.28559	0.574218	TCTCAGCATAGCTCTGTCTCAC	22
novel818_mature>novel819_mature	1.0129	0.018492	1	GTCTTTCTATGGTCTGTTGGCC	22
novel81_mature	1.05493	0.0771407	0.898619	TGACCTGTGGCTCCTCTCCCAGA	23
novel81_star	Inf	Inf	0.947529	AAGGAGAGGAGTTGGCAGGG	20
novel820_mature	4.98022	2.31621	0.248395	CAATGGAGGGGCTGCTGGGGATGAT	25
novel821_mature	0.389191	-1.36145	0.0747186	TGACTGAGGACTTCACCT	18
novel822_mature	1.33076	0.412255	0.259118	AGTAGGGTGGCAGAGCCAGGA	21
novel823_mature	1.11776	0.160614	1	CCCATGCTGAGACACCTG	18
novel825_mature	0.659263	-0.601075	0.9611	CACCCCTGCCTGCCCATCCAGA	22
novel826_mature	4.04107	2.01474	0.0720745	CTGAAGCTCAGAGGGCTTC	19
novel827_mature	0.480781	-1.05655	0.495654	ATGCTCTGGACTGGGAGC	18
novel828_mature	0	-Inf	0.593766	CTGAGGTGGCTGAGGCTG	18
novel829_mature	2.34033	1.22671	0.92398	GTGCCTGGGGCTGAGGGG	18
novel82_mature	0.54598	-0.87308	0.175428	TACAGTTAGACGTAGAGACCAT	22
novel82_star	0	-Inf	0.593766	TAGTCTCTATGTCTAACTATGT	22
novel831_mature	1.0412	0.0582454	0.879274	TGAGATGAAGCACAGTGGCC	20
novel832_mature	0.984177	-0.0230107	0.879739	GTGGTGTGTTAGTTACTTTTC	21
novel833_mature	3.41151	1.77041	0.0953598	GGGGGGGGGGGAGCGAAG	18
novel835_mature	1.84492	0.883556	0.245003	AGTGAGGCCCTCGGATCT	18
novel836_star	Inf	Inf	0.949698	CGCTCCCAGCTGCTGCCTCCTC	22
novel837_mature	0.894997	-0.160045	0.740715	CTAGACTCCGGGATTTTCCTCTTT	24
novel837_star	1.50947	0.59404	0.908707	ATCCTGGGAGTGTAGGCT	18
novel838_mature	0.328964	-1.604	0.521369	TTGTGTGCGTGTCTGTGC	18
novel839_mature	0.613154	-0.70568	0.478179	TAGGATTTGCTGTAGGAGGCA	21
novel83_mature	0.766514	-0.383616	0.919036	TCTGGGGTTTTGCATTCACAGA	22
novel83_star	3.12792	1.6452	0.132734	TGTGGATGCAGAGGAAACCTCGGGT	25
novel840_mature	0.28064	-1.83321	0.288984	TCCTCAATGACTCTACACTTTA	22
novel840_star	0	-Inf	0.694106	TAAAGTGTAGAGTCATGTG	19
novel841_mature	1.04192	0.0592466	0.872678	CAGTCTGGTACAGGATCCTTCCA	23
novel842_mature	0.262003	-1.93235	0.133588	GTGTGCTCTGTAAGACTCCTGCATT	25
novel844_mature	0.420231	-1.25074	1	ATGCCTTTGCTATCTCCCAGG	21
novel845_mature	1.66391	0.734581	0.474316	GAGTGGAGCCTGCGGCTT	18
novel846_mature	0.991727	-0.0119852	1	CATGCCGTGTGCGTCTCGCAGG	22
novel847_mature	1.64727	0.720076	0.643569	TGGACTGTCTGGCTGGGCC	19
novel848_mature	0.206271	-2.27739	0.629368	CATTGTTTCTGTTCTTTCCTTC	22
novel849_mature	0.514583	-0.958525	0.832195	AGGCTTCGTGCTCAGGGC	18
novel84_mature>novel629_mature	0.705071	-0.504159	0.540092	AGTGTCCCTTTCCCTCCCTGTAGC	24
novel84_star				CTGCAGGGAGAAGGTGGC	18
novel850_mature	0.571116	-0.808144	0.47797	TTATCTGTGCTTCTGAGCTGC	21
novel851_mature	2.43248	1.28243	0.0938487	TACTTGGAGTAGAGCCCG	18
novel852_mature	0.978207	-0.031789	1	GCAGCTGTAGCGGAGAGC	18
novel853_mature	1.88564	0.915056	0.671387	TGATGTCACTGTCAGCTAAGCTCA	24
novel853_star	Inf	Inf	0.947529	TGAGCTGCTGCCTCTGGCGTAC	22
novel854_mature	0.718778	-0.476382	0.880996	TTCCTTAACATTCTCCTGTAGA	22
novel855_mature	0.602388	-0.731235	0.83558	ATCCTCCAGGTGCTGTGG	18
novel857_mature	5.29144	2.40366	0.0045505	GTTCTGTGATGAGACTCT	18
novel858_mature	2.44085	1.28738	0.0344788	GGGGGTGTAGCTCAGTGT	18
novel859_mature	0.965375	-0.0508382	1	CTGGACTGAGGCTCCTGA	18
novel85_mature>novel455_mature	0.921413	-0.118081	0.991378	CCCGCGGCTCCTGCTCTGCTCC	22
novel85_star	1.11629	0.158718	1	GGAGCGAGGGGCGGAGAGCCG	21
novel860_star	Inf	Inf	0.949698	CATCAGTTTGTCCTACATG	19
novel861_mature	2.8857	1.52892	0.00611588	AGCAGCATTATACAGGGCA	19
novel862_mature	0	-Inf	1	GCTCTGTGGACTCTCCCT	18
novel863_mature>novel871_mature	1.16312	0.218	0.707302	CATGGAGGTCTCTGTCTG	18
novel864_mature	3.27882	1.71318	0.601093	TTGGTTAAATTTGTTAGTTTTT	22
novel865_mature	0.978379	-0.0315351	1	CTGCTCTGTGGAGGGATG	18
novel866_mature	0	-Inf	0.59477	GAGGACTCGCTTTCAGGA	18
novel867_mature	2.87869	1.52541	0.00856751	TGGCACCATTTGAAATCAGG	20
novel868_mature	0.823653	-0.279891	0.920892	TCTGCCTCTTCCCCTCTCCAGC	22
novel868_star	0	-Inf	1	ATGGCGGGGGTATGGCGGTGGG	22
novel869_mature	2.55501	1.35333	0.268887	ACTGACTGGCCCAGCGTGA	19
novel86_mature	1.52881	0.612413	0.593409	AAGCCAACTCTCCAGATCTGA	21
novel86_star	3.38789	1.76039	0.000608547	AGGGCTGGAGAGTTGGCTC	19
novel870_mature	0.420231	-1.25074	1	TCTCTGAGGAGCTAGGTGACT	21
novel872_mature	0.830812	-0.267405	0.481812	TTTACAGTGGCTGAGTTCTG	20
novel873_mature	1.0779	0.108225	0.893279	TAGGAGGACTTGGATCTTGT	20
novel874_mature	2.39981	1.26292	0.0109955	TCTCTCCAGCCACCTTTC	18
novel875_mature	1.46834	0.554187	0.910087	CCTCTGTGGCTTTCACTGTGCT	22
novel876_mature	0.752015	-0.411166	0.715039	TGGGTCCAGATGTGGTCAAGCT	22
novel879_mature	0.808671	-0.306375	0.980896	TCTCGCTGGGGCCTCCAAA	19
novel87_mature	1.52155	0.605537	0.350864	TGGGCACTTATTTCCTGACAGA	22
novel87_star	0.447632	-1.15962	0.422295	AGTCAGGACATTGTGACCAGGA	22
novel880_mature	0.912989	-0.13133	0.859598	CTGCTGTGTAGAAATACT	18
novel881_mature	1.30004	0.378556	0.708482	TGGAGACGTGGCCCTGTTGC	20
novel882_mature	0.623066	-0.682542	0.595902	GCTGAAAGTAGAGCTGACT	19
novel883_mature	0.504664	-0.986606	0.713514	ATGGTAACTGTGTGATGGAGA	21
novel884_mature	1.67305	0.74248	0.895678	TGTCTTGGGGACTGTGACGG	20
novel885_mature	1.94107	0.956855	0.177814	GATCTCGGTGGAACCTCCA	19
novel886_mature	1.0745	0.103666	1	TGCTTCCGGGCTAGTAGGTCT	21
novel887_mature	1.23604	0.305721	0.611229	AAGGGATTCTGATCTTGGTCT	21
novel888_mature	0.153287	-2.70569	0.251451	AGAGTGGAGCTCAGTGACACGGC	23
novel889_star	Inf	Inf	0.941426	CTTATGAAGAAGGGAAGT	18
novel88_mature	2.76363	1.46657	0.210889	GTGGGAGAGCAGTGAGGGGCAG	22
novel88_star	0.539859	-0.889346	0.631655	CCCGTTTCTGTCTCTCCCCCTA	22
novel890_mature	1.7749	0.827738	0.140259	TGAGGTAGTAGATTGTGG	18
novel891_mature	1.35912	0.442668	0.289128	ATCTCGGTGGGACCTCCATT	20
novel893_mature	0.310565	-1.68703	0.755321	TCAGCTTTCTCATGTCTCAGT	21
novel894_mature	3.27972	1.71357	0.146751	CGTGGACTGTGTGAGGCT	18
novel895_mature	2.8257	1.49861	0.254736	GCCTGTAGTGGACCTCTGCA	20
novel896_mature	3.41794	1.77313	0.0013349	AGGATGCTGCTGATGCTG	18
novel897_mature	0.519943	-0.943576	0.832457	TGACCTCTGATGTCCCGACCAG	22
novel898_mature	0.996837	-0.00457046	0.977113	TCACAGTGAGCTGGTCTCT	19
novel899_mature	0.743835	-0.426945	0.722316	AGATACTGTGCTCTTGTCAACA	22
novel899_star	0	-Inf	1	ATGGCCTGAGTAAGTATTCCTC	22
novel89_mature	0.78864	-0.342561	0.949001	TTGGGAACGGGGTGTCTCTGG	21
novel89_star	0	-Inf	1	TGTGACACACCTGCTCCCAGTA	22
novel8_mature	7.23898	2.85579	0.0707009	AATAGGGAACGTGAGCTGG	19
novel8_star	2.34033	1.22671	0.92398	AAGCAGAATTCACCTAGGGTTGGAT	25
novel900_mature	2.00065	1.00047	0.0665749	TCTCTGGGCCTGTGTCCT	18
novel902_mature	0.640793	-0.64207	0.509337	CAAGCCCAGACCGCAAAAAGACC	23
novel902_star	0.899207	-0.153275	0.554398	ACTTTTTGGGGTAAGGGCTTCCT	23
novel903_mature	2.68045	1.42248	0.21264	CATGGACGGTGTGAGGCCA	19
novel904_mature	0.704748	-0.50482	0.653238	ATTTTTGGTAAGCAGAACTA	20
novel90_mature>novel91_mature	0.662623	-0.59374	0.46468	ACTTGCATGTACACTTTCCTGA	22
novel90_star>novel91_star	Inf	Inf	0.648697	CAGGAAGTTGTGCATGCAGGA	21
novel92_mature	0.437121	-1.19389	0.188598	TTCAAGGCTCTTTTTCTAAGTTT	23
novel92_star	0.533463	-0.90654	0.832117	TACTAGAAAAAGATCTTGAAC	21
novel93_mature	1.24683	0.31826	0.863889	TTACCTACTCCCACTCTGCCC	21
novel93_star	1.40225	0.48774	0.872941	TGCAGAGTGGTCTGTGGTCTGA	22
novel94_mature	0.999044	-0.00137994	1	CTCCTGGTCGCCCCACCCCAGG	22
novel94_star	0.619968	-0.689734	0.83158	TGGAGGTGATCGGGGGCCAGGAACG	25
novel95_mature>novel834_mature	0.952718	-0.069879	1	GACTCCGGTGGAATGAAGGAC	21
novel95_star	4.60365	2.20278	0.284933	GCTTCACTCCACTGAAATCTGG	22
novel96_mature	0.985155	-0.0215775	1	CCTGGCAAGGAAGGGTTCTCTGT	23
novel96_star	1.57506	0.655409	0.769548	CACGAGCCTGTCCTCTGCCCCCAG	24
novel97_mature	1.72113	0.783352	0.407766	TCTGTCCTTGCTGGATCCTCTGT	23
novel97_star				TGGAGGTCTGGCCGGGACACCA	22
novel98_mature	0.37541	-1.41346	0.160238	TGGCTCACTGACCTCTACTTTG	22
novel98_star	0	-Inf	1	AAAGTACAGTTAGTTGAGCTTCT	23
novel99_mature	1.44544	0.531513	0.87459	CCTACCTCTTGCCTTCCACAGT	22
novel99_star	0.964527	-0.0521072	1	TGTGGGTAGCAAAGGTAGATC	21
novel9_mature	1.01923	0.0274737	0.974821	CACAGCGGAGCTGGGCACTGGCGT	24
novel9_star>novel10_star	0.971217	-0.0421341	1	CCACCCCTGGCTCTGCTGGAT	21
rno-let-7a-1-3p>rno-let-7c-2-3p	0.872079	-0.19747	0.490872	CTATACAATCTACTGTCTTTCC	22
rno-let-7a-2-3p	0.516097	-0.954285	0.141147	CTGTACAGCCTCCTAGCTTTCC	22
rno-let-7a-5p	1.00073	0.00104721	0.959069	TGAGGTAGTAGGTTGTATAGTT	22
rno-let-7b-3p	0.888189	-0.171062	0.618735	CTATACAACCTACTGCCTTCCC	22
rno-let-7b-5p	0.919252	-0.121467	0.391052	TGAGGTAGTAGGTTGTGTGGTT	22
rno-let-7c-1-3p	0.773997	-0.3696	0.372372	CTGTACAACCTTCTAGCTTTCC	22
rno-let-7c-5p	0.958706	-0.0608399	0.535808	TGAGGTAGTAGGTTGTATGGTT	22
rno-let-7d-3p	0.992187	-0.0113159	0.937211	CTATACGACCTGCTGCCTTTCT	22
rno-let-7d-5p	1.01451	0.0207852	0.996528	AGAGGTAGTAGGTTGCATAGTT	22
rno-let-7e-3p	0.860529	-0.216705	0.516247	CTATACGGCCTCCTAGCTTTCC	22
rno-let-7e-5p	1.00917	0.0131718	0.969822	TGAGGTAGGAGGTTGTATAGTT	22
rno-let-7f-1-3p	0.786679	-0.346153	0.556865	CTATACAATCTATTGCCTTCC	21
rno-let-7f-2-3p	0.638903	-0.646332	0.260898	CTATACAGTCTACTGTCTTTC	21
rno-let-7f-5p	0.962475	-0.055179	0.556893	TGAGGTAGTAGATTGTATAGTT	22
rno-let-7g-3p	1.16152	0.216016	0.709289	CTGTACAGGCCACTGCCTTGC	21
rno-let-7g-5p	0.940317	-0.0887811	0.353438	TGAGGTAGTAGTTTGTACAGTT	22
rno-let-7i-3p	0.84036	-0.250921	0.489589	CTGCGCAAGCTACTGCCTTGCT	22
rno-let-7i-5p	0.963859	-0.0531065	0.639816	TGAGGTAGTAGTTTGTGCTGTT	22
rno-miR-1-3p	1.12238	0.166563	0.544968	TGGAATGTAAAGAAGTGTGTAT	22
rno-miR-100-3p	0	-Inf	1	CAAGCTTGTGTCTATAGGT	19
rno-miR-100-5p	0.930743	-0.103545	0.437967	AACCCGTAGATCCGAACTTGTG	22
rno-miR-101a-3p	0.859613	-0.218242	0.334845	TACAGTACTGTGATAACTGAA	21
rno-miR-101a-5p	1.64362	0.716876	0.693061	TCAGTTATCACAGTGCTGATGC	22
rno-miR-101b-3p	0.966992	-0.0484234	0.872719	TACAGTACTGTGATAGCTGAA	21
rno-miR-103-1-5p	2.06271	1.04454	0.931125	GGCTTCTTTACAGTGCTGCCTTGT	24
rno-miR-103-3p	0.880345	-0.183859	0.233551	AGCAGCATTGTACAGGGCTATGA	23
rno-miR-106b-3p	1.05952	0.0834051	0.743926	CCGCACTGTGGGTACTTGCTGC	22
rno-miR-106b-5p	0.889406	-0.169085	0.652262	TAAAGTGCTGACAGTGCAGAT	21
rno-miR-107-3p	1.01219	0.0174865	0.822691	AGCAGCATTGTACAGGGCTATCA	23
rno-miR-107-5p	1.16196	0.216562	1	AGCTTCTTTACAGTGTTGCCTTGT	24
rno-miR-10a-3p	0.855117	-0.225806	0.721831	CAAATTCGTATCTAGGGGAATA	22
rno-miR-10a-5p	0.572771	-0.803969	0.0190111	TACCCTGTAGATCCGAATTTGTG	23
rno-miR-10b-3p	0	-Inf	1	ACAGATTCGATTCTAGGGGAA	21
rno-miR-10b-5p	Inf	Inf	0.941426	CCCTGTAGAACCGAATTTGTGT	22
rno-miR-1188-5p	1.64123	0.71478	0.339418	TGGTGTGAGGTTGGGCCAGGA	21
rno-miR-1193-3p	0.834194	-0.261546	0.497632	TAGGTCACCCGTTTTACTATCC	22
rno-miR-1193-5p	0.894589	-0.160703	0.874999	ATGGTAAACCGGTGACGTGC	20
rno-miR-122-5p	0.598803	-0.739847	0.54794	TGGAGTGTGACAATGGTGTTTG	22
rno-miR-1224	1.08956	0.123751	0.706095	GTGAGGACTGGGGAGGTGGAG	21
rno-miR-124-3p	0.974026	-0.0379683	0.809336	TAAGGCACGCGGTGAATGCC	20
rno-miR-124-5p	0.825153	-0.277266	0.261419	CGTGTTCACAGCGGACCTTGAT	22
rno-miR-1247-3p	3.92595	1.97304	0.344243	CGGGAACGTCGAGACTGGAGC	21
rno-miR-1247-5p	4.50347	2.17104	0.212366	ACCCGTCCCGTTCGTCCCCGGA	22
rno-miR-1249	0.777212	-0.363619	0.193175	ACGCCCTTCCCCCCCTTCTTCA	22
rno-miR-125a-3p	1.24148	0.312061	0.367136	ACAGGTGAGGTTCTTGGGAGCC	22
rno-miR-125a-5p	0.996895	-0.00448655	0.95696	TCCCTGAGACCCTTTAACCTGTGA	24
rno-miR-125b-1-3p	1.089	0.123005	0.584503	ACGGGTTAGGCTCTTGGGAGCT	22
rno-miR-125b-2-3p	0.902077	-0.148678	0.507398	ACAAGTCAGGCTCTTGGGACCT	22
rno-miR-125b-5p	0.977321	-0.0330959	0.760381	TCCCTGAGACCCTAACTTGTGA	22
rno-miR-126a-3p	0.982772	-0.0250717	0.818134	TCGTACCGTGAGTAATAATGCG	22
rno-miR-126a-5p	0.877525	-0.188488	0.446938	CATTATTACTTTTGGTACGCG	21
rno-miR-127-3p	0.918656	-0.122403	0.187473	TCGGATCCGTCTGAGCTTGGCT	22
rno-miR-127-5p	0.867907	-0.204387	0.294478	CTGAAGCTCAGAGGGCTCTGATT	23
rno-miR-128-1-5p	0.868224	-0.203861	0.54482	CGGGGCCGTAGCACTGTCTGA	21
rno-miR-128-2-5p	1.01492	0.0213628	0.926841	GGGGGCCGATGCACTGTAAGA	21
rno-miR-128-3p	1.05205	0.0732016	0.547605	TCACAGTGAACCGGTCTCTTT	21
rno-miR-129-1-3p	0.697157	-0.520445	0.175684	AAGCCCTTACCCCAAAAAG	19
rno-miR-129-2-3p	0.98404	-0.0232116	0.913633	AAGCCCTTACCCCAAAAAGCAT	22
rno-miR-129-5p	1.30901	0.388473	0.00417675	CTTTTTGCGGTCTGGGCTTGC	21
rno-miR-1298	7.32559	2.87295	0.276592	TTCATTCGGCTGTCCAGATGTA	22
rno-miR-1306-3p	1.20896	0.273762	0.937718	GACGTTGGCTCTGGTGGTGATG	22
rno-miR-1306-5p	0.699346	-0.515923	0.29617	CCACCTCCCCTGCAAACGTCCA	22
rno-miR-130a-3p	1.05785	0.0811345	0.825027	CAGTGCAATGTTAAAAGGGCAT	22
rno-miR-130a-5p	0.730522	-0.453	0.474246	GCTCTTTTCACATTGTGCTACT	22
rno-miR-130b-3p	0.901817	-0.149094	1	CAGTGCAATGATGAAAGGGCAT	22
rno-miR-130b-5p	1.48961	0.574939	0.198154	ACTCTTTCCCTGTTGCACTACT	22
rno-miR-132-3p	1.02163	0.0308751	0.920879	TAACAGTCTACAGCCATGGTCG	22
rno-miR-132-5p	0.959481	-0.0596738	0.888227	ACCGTGGCTTTCGATTGTTACT	22
rno-miR-133a-3p	0.879515	-0.18522	0.64661	TTTGGTCCCCTTCAACCAGCTG	22
rno-miR-133a-5p	1.25781	0.330914	0.598875	AGCTGGTAAAATGGAACCAAAT	22
rno-miR-133b-3p	0.986409	-0.019742	0.947954	TTTGGTCCCCTTCAACCAGCTA	22
rno-miR-134-3p	1.01232	0.0176669	0.955453	CTGTGGGCCACCTAGTCACCAA	22
rno-miR-134-5p	1.18894	0.24967	0.297707	TGTGACTGGTTGACCAGAGGGG	22
rno-miR-135a-3p	0.89715	-0.156579	0.664508	TGTAGGGATGGAAGCCATGAAA	22
rno-miR-135a-5p	1.03012	0.0428056	0.868983	TATGGCTTTTTATTCCTATGTGA	23
rno-miR-135b-3p	1.87405	0.906156	0.232358	ATGTAGGGCTAAAAGCCATGGG	22
rno-miR-135b-5p	0.968261	-0.0465328	0.861089	TATGGCTTTTCATTCCTATGTGA	23
rno-miR-136-3p	0.804485	-0.313863	0.118404	CATCATCGTCTCAAATGAGTCT	22
rno-miR-136-5p	0.841012	-0.249802	0.354434	ACTCCATTTGTTTTGATGATGGA	23
rno-miR-137-3p	1.02289	0.0326459	0.883623	TTATTGCTTAAGAATACGCGTAG	23
rno-miR-137-5p	1.22832	0.296685	0.569574	ACGGGTATTCTTGGGTGGATAA	22
rno-miR-138-1-3p	1.08535	0.118167	0.968237	CGGCTACTTCACAACACCAGGG	22
rno-miR-138-2-3p	1.08361	0.11585	0.753673	GCTATTTCACGACACCAGGGT	21
rno-miR-138-5p	1.01155	0.0165745	0.939399	AGCTGGTGTTGTGAATCAGGCCG	23
rno-miR-139-3p	1.21529	0.281303	0.36225	TGGAGACGCGGCCCTGTTGGAG	22
rno-miR-139-5p	1.07979	0.110747	0.551208	TCTACAGTGCACGTGTCTCCAG	22
rno-miR-140-3p	1.15528	0.208247	0.391025	TACCACAGGGTAGAACCACGG	21
rno-miR-140-5p	1.06452	0.0902047	0.746558	CAGTGGTTTTACCCTATGGTAG	22
rno-miR-141-3p	2.09079	1.06405	0.436899	TAACACTGTCTGGTAAAGATGG	22
rno-miR-141-5p	2.49095	1.3167	0.23894	TCCATCTTCCAGTGCAGTGTTG	22
rno-miR-142-3p	1.65508	0.726904	0.0190109	TGTAGTGTTTCCTACTTTATGGA	23
rno-miR-142-5p	1.71643	0.779411	0.0671096	CATAAAGTAGAAAGCACTACT	21
rno-miR-143-3p	0.991077	-0.0129307	0.995338	TGAGATGAAGCACTGTAGCTCA	22
rno-miR-143-5p	0.925826	-0.111187	0.706632	GGTGCAGTGCTGCATCTCTGG	21
rno-miR-144-3p	2.12826	1.08968	0.0638799	TACAGTATAGATGATGTACT	20
rno-miR-144-5p	2.0224	1.01607	0.0398343	GGATATCATCATATACTGTAAGT	23
rno-miR-145-3p	1.13891	0.187651	0.642012	GGATTCCTGGAAATACTGTTC	21
rno-miR-145-5p	0.928023	-0.107768	0.630308	GTCCAGTTTTCCCAGGAATCCCT	23
rno-miR-146a-3p	1.05203	0.073177	0.972948	ACCTGTGAAGTTCAGTTCTTT	21
rno-miR-146a-5p	1.00008	0.000109125	0.994002	TGAGAACTGAATTCCATGGGTT	22
rno-miR-146b-3p	1.22866	0.297082	0.451197	CCTAGGGACTCAGTTCTGGTG	21
rno-miR-146b-5p	1.02295	0.0327386	0.868992	TGAGAACTGAATTCCATAGGCTGT	24
rno-miR-147	4.50935	2.17292	0.0020145	GTGTGCGGAAATGCTTCTGCTA	22
rno-miR-148a-3p	0.992794	-0.0104343	0.977508	TCAGTGCACTACAGAACTTTG	21
rno-miR-148a-5p	0.966673	-0.0489001	0.886735	AAAGTTCTGAGACACTCTGACTC	23
rno-miR-148b-3p	0.919666	-0.120818	0.459162	TCAGTGCATCACAGAACTTTGT	22
rno-miR-148b-5p	1.11944	0.162775	0.686119	GAAGTTCTGTTATACACTCAGG	22
rno-miR-149-5p	1.14861	0.199887	0.375841	TCTGGCTCCGTGTCTTCACTCCC	23
rno-miR-150-3p	0.639499	-0.644986	1	CTGGTACAGGCCTGGGGGA	19
rno-miR-150-5p	0.890856	-0.166736	0.4456	TCTCCCAACCCTTGTACCAGTG	22
rno-miR-151-3p	1.05074	0.0714051	0.688719	CTAGACTGAGGCTCCTTGAGG	21
rno-miR-151-5p	0.863902	-0.21106	0.414211	TCGAGGAGCTCACAGTCTAGT	21
rno-miR-152-3p	1.06721	0.09384	0.676211	TCAGTGCATGACAGAACTTGG	21
rno-miR-152-5p	1.10277	0.141129	0.759403	AGGTTCTGTGATACACTCCGACT	23
rno-miR-153-3p	0.80122	-0.31973	0.260892	TTGCATAGTCACAAAAGTGATC	22
rno-miR-153-5p	1.01686	0.0241234	0.967669	GTCATTTTTGTGATGTTGCAGCT	23
rno-miR-154-3p	0.939572	-0.0899247	0.829687	AATCATACACGGTTGACCTATT	22
rno-miR-154-5p	0.928978	-0.106284	0.62234	TAGGTTATCCGTGTTGCCTTCG	22
rno-miR-155-3p	2.47199	1.30567	0.32166	CTCCTACCTGTTAGCATTAAC	21
rno-miR-155-5p	2.27811	1.18784	0.000897918	TTAATGCTAATTGTGATAGGGGT	23
rno-miR-15a-5p	0.743463	-0.427667	0.524528	TAGCAGCACATAATGGTTT	19
rno-miR-15b-3p	0.698533	-0.517599	0.342763	CGAATCATTATTTGCTGCTCTA	22
rno-miR-15b-5p	0.907346	-0.140276	0.649005	TAGCAGCACATCATGGTTTACA	22
rno-miR-16-3p	0.768108	-0.38062	1	ACCAATATTATTGTGCTGCTT	21
rno-miR-16-5p	0.90232	-0.148289	0.466009	TAGCAGCACGTAAATATTGGCG	22
rno-miR-17-1-3p	0.849637	-0.235081	0.781572	ACTGCAGTGAAGGCACTTGTGG	22
rno-miR-17-2-3p	2.97387	1.57234	0.60092	ACTGCACTGCAAGCACTTCTTAC	23
rno-miR-17-5p	1.20932	0.274198	0.343148	CAAAGTGCTTACAGTGCAGGTAG	23
rno-miR-181a-1-3p	0.821016	-0.284517	0.215461	ACCATCGACCGTTGATTGTACC	22
rno-miR-181a-2-3p	0.508357	-0.976086	0.217582	ACCACCAACCGTTGACTGT	19
rno-miR-181a-5p	0.963973	-0.0529352	0.677372	AACATTCAACGCTGTCGGTGAGT	23
rno-miR-181b-1-3p	0.881659	-0.181707	0.718252	CTCACTGAACAATGAATGCAA	21
rno-miR-181b-2-3p	1.45303	0.539068	0.896698	CTCACTGGTCAATGAATGCAAA	22
rno-miR-181b-5p	0.972819	-0.0397571	0.796618	AACATTCATTGCTGTCGGTGGGT	23
rno-miR-181c-3p	0.860673	-0.216464	0.470167	ACCATCGACCGTTGAGTGGACC	22
rno-miR-181c-5p	0.904828	-0.144285	0.62431	AACATTCAACCTGTCGGTGAGT	22
rno-miR-181d-3p	1.75364	0.810352	0.910178	CCACCGGGGGATGAATGTCA	20
rno-miR-181d-5p	0.917784	-0.123773	0.595553	AACATTCATTGTTGTCGGTGGGT	23
rno-miR-182	0.363733	-1.45905	0.0680784	TTTGGCAATGGTAGAACTCACACCG	25
rno-miR-183-3p				TGAATTACCGAAGGGCCATAA	21
rno-miR-183-5p	0.300266	-1.73569	0.058687	TATGGCACTGGTAGAATTCACT	22
rno-miR-1839-3p	1.01159	0.0166271	0.889579	AGACCTACTTATCTACCAACAG	22
rno-miR-1839-5p	1.02883	0.0410062	0.906754	AAGGTAGATAGAACAGGTCTTG	22
rno-miR-184	1.57836	0.658427	0.0524398	TGGACGGAGAACTGATAAGGGT	22
rno-miR-1843a-3p	1.02718	0.038696	0.901364	TCTGATCGTTCACCTCCATACA	22
rno-miR-1843a-5p	0.994484	-0.00798034	0.999016	TATGGAGGTCTCTGTCTGACT	21
rno-miR-1843b-3p	0.858062	-0.220846	0.693379	TCTGATCGTTCCCCTCCATAC	21
rno-miR-1843b-5p	0.872467	-0.196828	0.458523	ATGGAGGTCTCTGTCTGACTTAG	23
rno-miR-185-5p	0.981615	-0.0267701	0.911865	TGGAGAGAAAGGCAGTTCCTGA	22
rno-miR-186-3p	Inf	Inf	0.941426	GCCCAAAGGTGAATTTTTTGG	21
rno-miR-186-5p	0.968815	-0.0457064	0.839695	CAAAGAATTCTCCTTTTGGGCT	22
rno-miR-187-3p	1.0856	0.118486	0.747021	TCGTGTCTTGTGTTGCAGCCGG	22
rno-miR-188-3p	0	-Inf	1	CTCCCACATGCAGGGTTTGC	20
rno-miR-188-5p	1.33577	0.417674	0.548711	CATCCCTTGCATGGTGGAGGG	21
rno-miR-18a-3p	1.85054	0.887947	0.382711	ACTGCCCTAAGTGCTCCTTCT	21
rno-miR-18a-5p	1.25032	0.322298	0.569049	TAAGGTGCATCTAGTGCAGATAG	23
rno-miR-190a-3p	1.07807	0.108448	1	ACTATATATCAAGCATATTCCT	22
rno-miR-190a-5p	0.654083	-0.612455	0.251559	TGATATGTTTGATATATTAGGT	22
rno-miR-190b-5p	1.27715	0.352926	0.855915	TGATATGTTTGATATTAGGTT	21
rno-miR-1912-3p	8.54254	3.09467	0.291573	CACAGAACATGCAGTGAGA	19
rno-miR-191a-3p	1.09084	0.125434	0.774778	GCTGCACTTGGATTTCGTTCCC	22
rno-miR-191a-5p	0.990921	-0.013158	0.892576	CAACGGAATCCCAAAAGCAGCTG	23
rno-miR-191b	0.579907	-0.786107	0.834175	GAACGAAATCCAAGTGCAGCT	21
rno-miR-192-3p	0.788081	-0.343584	1	CTGCCAGTTCCATAGGTCACAG	22
rno-miR-192-5p	1.01218	0.0174721	0.993786	CTGACCTATGAATTGACAGCC	21
rno-miR-193a-3p	0.47931	-1.06097	0.744614	AACTGGCCTACAAAGTCCCAGT	22
rno-miR-193a-5p	1.33039	0.411849	0.51116	TGGGTCTTTGCGGGCAAGATGA	22
rno-miR-193b-3p	1.37381	0.458186	0.909247	AACTGGCCCACAAAGTCCC	19
rno-miR-194-3p	1.21918	0.285916	0.916096	CCAGTGGGGCTGCTGTTATCT	21
rno-miR-194-5p	1.06827	0.0952791	0.774539	TGTAACAGCAACTCCATGTGGA	22
rno-miR-1949	4.3164	2.10983	0.34265	TATACCAGGATGTCAGCATAGTT	23
rno-miR-195-3p	1.03446	0.0488828	0.791665	CCAATATTGGCTGTGCTGCTCCA	23
rno-miR-195-5p	0.874235	-0.193907	0.439682	TAGCAGCACAGAAATATTGGC	21
rno-miR-1956-5p	Inf	Inf	0.0871236	AGTCCAGGGCTGAGTCAGCGGA	22
rno-miR-196a-5p	0	-Inf	1	TAGGTAGTTTCATGTTGTTGGG	22
rno-miR-196b-5p	0.953582	-0.0685709	1	TAGGTAGTTTCCTGTTGTTGGG	22
rno-miR-199a-3p	1.21163	0.276949	0.177954	ACAGTAGTCTGCACATTGGTTA	22
rno-miR-199a-5p	1.49813	0.583164	0.0216481	CCCAGTGTTCAGACTACCTGTTC	23
rno-miR-19a-3p	0.41378	-1.27306	0.145699	TGTGCAAATCTATGCAAAACTGA	23
rno-miR-19a-5p	0	-Inf	1	TCGTTTTGCATAGTTGCACT	20
rno-miR-19b-1-5p	Inf	Inf	0.941426	AGTTTTGCAGGTTTGCATCCAG	22
rno-miR-19b-3p	1.06235	0.0872624	0.81947	TGTGCAAATCCATGCAAAACTGA	23
rno-miR-1b	0.926036	-0.11086	0.606387	TGGAATGTAAAGAAGTATGTAT	22
rno-miR-200a-3p	0.278015	-1.84676	0.05965	TAACACTGTCTGGTAACGATGT	22
rno-miR-200a-5p	0.457346	-1.12864	0.423081	CATCTTACCGGACAGTGCTGG	21
rno-miR-200b-3p	0.427672	-1.22542	0.203179	TAATACTGCCTGGTAATGATGAC	23
rno-miR-200b-5p	0.111122	-3.16979	0.196675	CATCTTACTGGGCAGCATTGGA	22
rno-miR-200c-3p	0.550164	-0.862066	0.229401	TAATACTGCCGGGTAATGATG	21
rno-miR-201-3p	0	-Inf	1	TGAACAGCGCCTTTCTGTGTAG	22
rno-miR-201-5p	Inf	Inf	0.048326	CACTCAGTAAGGCATTGTTC	20
rno-miR-203a-3p	1.09871	0.135807	0.647502	GTGAAATGTTTAGGACCACTAG	22
rno-miR-203a-5p	Inf	Inf	0.947529	AGTGGTTCTTAACAGTTCAAC	21
rno-miR-203b-3p	1.06113	0.0855949	0.940102	TTGAACTGTTAAGAACCACTGG	22
rno-miR-204-3p	1.29558	0.373599	0.344618	GCTGGGAAGGCAAAGGGACGTT	22
rno-miR-204-5p	1.283	0.359524	0.382297	TTCCCTTTGTCATCCTATGCCT	22
rno-miR-205	1.28164	0.357986	0.364829	TCCTTCATTCCACCGGAGTCTGT	23
rno-miR-206-3p	0.770039	-0.376997	0.22385	TGGAATGTAAGGAAGTGTGTGG	22
rno-miR-207	1.85509	0.891485	0.908718	CTTCTCCTGGCTCTCCTCCCTTT	23
rno-miR-20a-3p	0	-Inf	1	ACTGCATTACGAGCACTTACA	21
rno-miR-20a-5p	1.25915	0.33245	0.215162	TAAAGTGCTTATAGTGCAGGTAG	23
rno-miR-20b-5p	2.13376	1.0934	0.316056	CAAAGTGCTCATAGTGCAGGTAG	23
rno-miR-21-3p	3.27312	1.71067	0.00522544	CAACAGCAGTCGATGGGCTGTC	22
rno-miR-21-5p	1.27662	0.352333	0.0327523	TAGCTTATCAGACTGATGTTGA	22
rno-miR-210-3p	1.24712	0.3186	0.350436	CTGTGCGTGTGACAGCGGCTGA	22
rno-miR-210-5p	2.67446	1.41925	0.238453	AGCCACTGCCCACAGCACACTG	22
rno-miR-211-3p	Inf	Inf	0.268159	GGCAAGGACAGCAAAGGGGG	20
rno-miR-211-5p	1.63535	0.709604	0.155626	TTCCCTTTGTCATCCTTTGCCT	22
rno-miR-212-3p	1.02322	0.033121	0.872164	TAACAGTCTCCAGTCACGGCCA	22
rno-miR-212-5p	1.16825	0.22435	0.325187	ACCTTGGCTCTAGACTGCTTACTG	24
rno-miR-214-3p	1.5733	0.653794	0.324351	ACAGCAGGCACAGACAGGCAG	21
rno-miR-215	1.19169	0.253013	0.638663	ATGACCTATGATTTGACAGACA	22
rno-miR-216a-3p	1.38324	0.468054	0.89488	CACAGTGGTCTCTGGGATTATG	22
rno-miR-216a-5p	0.213496	-2.22772	0.044695	TAATCTCAGCTGGCAACTGTGA	22
rno-miR-216b-5p	0.882419	-0.180465	0.985368	AAATCTCTGCAGGCAAATGTGA	22
rno-miR-217-5p	1.35557	0.4389	0.476051	TACTGCATCAGGAACTGACTGG	22
rno-miR-218a-1-3p	1.82945	0.871412	0.671238	AAACATGGTTCCGTCAAGCAC	21
rno-miR-218a-2-3p	1.47393	0.559669	0.477319	CATGGTTCTGTCAAGCACCGCG	22
rno-miR-218a-5p	0.895967	-0.158483	0.47313	TTGTGCTTGATCTAACCATGT	21
rno-miR-219a-1-3p	1.34515	0.427766	0.527469	AGAGTTGCGTCTGGACGTCCCG	22
rno-miR-219a-2-3p	0.816168	-0.293063	0.0668037	AGAATTGTGGCTGGACATCTGT	22
rno-miR-219a-5p	0.740059	-0.434287	0.333513	TGATTGTCCAAACGCAATTCT	21
rno-miR-219b	0.934227	-0.0981555	0.751065	AGATGTCCAGCCACAATTCTCG	22
rno-miR-22-3p	1.05965	0.0835872	0.582036	AAGCTGCCAGTTGAAGAACTGT	22
rno-miR-22-5p	1.00979	0.0140595	0.978028	AGTTCTTCAGTGGCAAGCTTTA	22
rno-miR-221-3p	1.19022	0.251228	0.14347	AGCTACATTGTCTGCTGGGTTTC	23
rno-miR-221-5p	0.861254	-0.21549	0.392069	ACCTGGCATACAATGTAGATTTC	23
rno-miR-222-3p	1.04668	0.0658214	0.824953	AGCTACATCTGGCTACTGGGT	21
rno-miR-222-5p	1.30898	0.388442	1	GGCTCAGTAGCCAGTGTAGAT	21
rno-miR-223-3p	3.68215	1.88055	0.0741587	TGTCAGTTTGTCAAATACCCC	21
rno-miR-223-5p	3.85294	1.94596	0.000560504	CGTGTATTTGACAAGCTGAGTTG	23
rno-miR-224-5p	1.82848	0.870643	0.0956346	CAAGTCACTAGTGGTTCCGTTT	22
rno-miR-23a-3p	1.11696	0.159574	0.606964	ATCACATTGCCAGGGATTTCC	21
rno-miR-23a-5p	2.41983	1.2749	0.31663	GGGGTTCCTGGGGATGGGATTT	22
rno-miR-23b-3p	0.879769	-0.184804	0.393034	ATCACATTGCCAGGGATTACC	21
rno-miR-23b-5p	1.59509	0.673637	0.168291	GGGTTCCTGGCATGCTGATTT	21
rno-miR-24-1-5p	0.956116	-0.0647423	0.845869	GTGCCTACTGAGCTGATATCAG	22
rno-miR-24-2-5p	1.03366	0.047758	0.836093	GTGCCTACTGAGCTGAAACAGT	22
rno-miR-24-3p	1.01559	0.0223251	0.9316	TGGCTCAGTTCAGCAGGAACAG	22
rno-miR-25-3p	1.04555	0.0642572	0.759305	CATTGCACTTGTCTCGGTCTGA	22
rno-miR-25-5p	0.76616	-0.384283	0.733501	AGGCGGAGACACGGGCAATTGC	22
rno-miR-26a-3p	0.721712	-0.470506	0.823201	CCTATTCTTGGTTACTTGCAC	21
rno-miR-26a-5p	0.954296	-0.0674912	0.42482	TTCAAGTAATCCAGGATAGGCT	22
rno-miR-26b-3p	0.861892	-0.214421	0.779179	CCTGTTCTCCATTACTTGGCTC	22
rno-miR-26b-5p	0.993888	-0.00884533	0.943229	TTCAAGTAATTCAGGATAGGT	21
rno-miR-27a-3p	1.12062	0.1643	0.456572	TTCACAGTGGCTAAGTTCCGC	21
rno-miR-27a-5p	1.81319	0.858528	0.00478879	AGGGCTTAGCTGCTTGTGAGCA	22
rno-miR-27b-3p	0.913761	-0.130112	0.280414	TTCACAGTGGCTAAGTTCTGC	21
rno-miR-27b-5p	1.06492	0.0907514	0.834942	AGAGCTTAGCTGATTGGTGAACAG	24
rno-miR-28-3p	1.04738	0.0667795	0.850687	CACTAGATTGTGAGCTCCTGGA	22
rno-miR-28-5p	1.25254	0.324854	0.317372	AAGGAGCTCACAGTCTATTGAG	22
rno-miR-291b	0	-Inf	0.218177	AAAGTGCATCCATTTTGTTAGT	22
rno-miR-292-3p	0	-Inf	0.712642	AAGTGCCGCCAGGTTTTGAGTGT	23
rno-miR-292-5p	0	-Inf	0.00232854	ACTCAAACTGGGGGCTCTTTTG	22
rno-miR-293-5p	0.0371877	-4.74903	0.0131797	ACTCAAACTGTGTGACACTTT	21
rno-miR-295-3p	0.575626	-0.796797	1	AAGTGCTACTACTTTTGGGTGT	22
rno-miR-296-3p	1.50185	0.586737	0.248427	GAGGGTTGGGTGGAGGCTCTCC	22
rno-miR-296-5p	0.943648	-0.0836799	0.844945	AGGGCCCCCCCTCAATCCTGT	21
rno-miR-298-3p	1.4365	0.522559	0.325048	AGGAACTAGCCTTCTCTCTGCT	22
rno-miR-298-5p	0.980877	-0.0278564	0.930043	GGCAGAGGAGGGCTGTTCTTCCC	23
rno-miR-2985	0.689504	-0.536368	0.787275	TGTTATAGTATCCCACCTACCC	22
rno-miR-299a-3p	0.918384	-0.12283	0.712451	TATGTGGGACGGTAAACCGCT	21
rno-miR-299a-5p	0.859191	-0.21895	0.608713	TGGTTTACCGTCCCACATACAT	22
rno-miR-299b-3p				TATGTGGGACGGTAAAC	17
rno-miR-299b-5p	0.598014	-0.741749	0.687378	CGGTTTACCGTCCCACATAC	20
rno-miR-29a-3p	0.967515	-0.0476441	0.777642	TAGCACCATCTGAAATCGGTTA	22
rno-miR-29a-5p	0.994412	-0.00808385	0.990599	ACTGATTTCTTTTGGTGTTCAG	22
rno-miR-29b-3p	0.906097	-0.142262	0.577957	TAGCACCATTTGAAATCAGTGTT	23
rno-miR-29b-5p	0.937333	-0.093366	0.926476	CTGGTTTCACATGGTGGCTTAG	22
rno-miR-29c-3p	0.855159	-0.225736	0.41332	TAGCACCATTTGAAATCGGTTA	22
rno-miR-29c-5p	0.814304	-0.29636	0.328454	TGACCGATTTCTCCTGGTGTTC	22
rno-miR-300-3p	0.951487	-0.0717444	0.704364	TATGCAAGGGCAAGCTCTCTTC	22
rno-miR-300-5p	0.975173	-0.0362696	1	TTGAAGAGAGGTTATCCTTTGT	22
rno-miR-301a-3p	0.701998	-0.510461	0.459323	CAGTGCAATAGTATTGTCAAAGC	23
rno-miR-301a-5p	0.753948	-0.407462	0.480792	GCTCTGACTTTATTGCACTAC	21
rno-miR-301b-3p	4.04057	2.01456	0.473736	CAGTGCAATGGTATTGTCAAAGC	23
rno-miR-301b-5p	Inf	Inf	0.487043	GCTCTGACTAGGTTGCACTACT	22
rno-miR-3064-3p	0.948646	-0.0760581	1	TTTGCCACACTGCAACACCTTACA	24
rno-miR-3064-5p	0	-Inf	1	TGGCTGTTGTGGTGTGCAAA	20
rno-miR-3065-3p	0.884699	-0.176741	0.718571	TCAGCACCAGGATATTGTTGGGGA	24
rno-miR-3065-5p	Inf	Inf	0.947529	TCAACAAAATCACTGATGCT	20
rno-miR-3068-3p	0.893918	-0.161785	0.508217	GGTGAATTGCAGTACTCCAACA	22
rno-miR-3068-5p	0.840579	-0.250544	0.355607	TTGGAGTTCATGCAAGTTCTAACCA	25
rno-miR-3072	0.932186	-0.10131	0.849409	TGCCCCCTCCAGGAAGCCTTCTT	23
rno-miR-3074	1.17775	0.236028	0.613129	GATATCAGCTCAGTAGGCACCG	22
rno-miR-3075	2.29366	1.19765	0.924387	TGTCTGGGAGCAGCCAAGGACAAG	24
rno-miR-3084a-1-5p	1.54147	0.624303	0.314097	TTGAAGGTTCATTAGCAGAGTA	22
rno-miR-3084a-3p	1.38489	0.469776	0.512064	TTCTGCCAGTCCCCTTCAGACA	22
rno-miR-3084a-5p	1.06152	0.0861342	0.890314	GTTGAAGGTTAATTAGCAGAGT	22
rno-miR-3084b-5p	0	-Inf	0.357392	GTTGAAGGTTAATTAGCAGAG	21
rno-miR-3085	1.41184	0.497577	0.289991	TCTGGCTGCTATGGCCCCCTC	21
rno-miR-3099	1.03275	0.046486	0.900951	TAGGCTAGAAAGAGGTTGGGGA	22
rno-miR-30a-3p	0.928049	-0.107727	0.612267	CTTTCAGTCGGATGTTTGCAGC	22
rno-miR-30a-5p	0.978157	-0.0318616	0.837785	TGTAAACATCCTCGACTGGAAG	22
rno-miR-30b-3p	1.00099	0.00142982	0.986449	CTGGGATGTGGATGTTTACGTC	22
rno-miR-30b-5p	0.826393	-0.2751	0.145688	TGTAAACATCCTACACTCAGCT	22
rno-miR-30c-1-3p	0.931209	-0.102823	0.730501	CTGGGAGAGGGTTGTTTACTCC	22
rno-miR-30c-2-3p	0.907468	-0.140082	0.596778	CTGGGAGAAGGCTGTTTACTCT	22
rno-miR-30c-5p	0.891443	-0.165785	0.230603	TGTAAACATCCTACACTCTCAGC	23
rno-miR-30d-3p	0.96662	-0.0489799	0.84357	CTTTCAGTCAGATGTTTGCTGC	22
rno-miR-30d-5p	1.07936	0.110182	0.534855	TGTAAACATCCCCGACTGGAAG	22
rno-miR-30e-3p	0.941211	-0.0874098	0.632562	CTTTCAGTCGGATGTTTACAGC	22
rno-miR-30e-5p	1.01965	0.0280731	0.842994	TGTAAACATCCTTGACTGGAAG	22
rno-miR-3102	0.841981	-0.248141	0.73464	CTCTACTCCCTGCCCCAGCCA	21
rno-miR-3120	1.20472	0.268702	0.707516	CACAGCAAGTGTAGACAGGCA	21
rno-miR-31a-3p	1.26696	0.341371	0.585517	TGCTATGCCAACATATTGCCATC	23
rno-miR-31a-5p	1.07617	0.105902	0.793009	AGGCAAGATGCTGGCATAGCTG	22
rno-miR-32-3p	0.907699	-0.139714	0.929872	GCAATTTAGTGTGTGTGATATT	22
rno-miR-32-5p	0.875149	-0.1924	0.708327	TATTGCACATTACTAAGTTGCA	22
rno-miR-320-3p	1.09596	0.132195	0.61014	AAAAGCTGGGTTGAGAGGGCGA	22
rno-miR-320-5p	Inf	Inf	0.949698	GCCTTCTCTTCCCGGTTCTTCC	22
rno-miR-322-3p	1.04608	0.064999	0.83274	AAACATGAAGCGCTGCAACA	20
rno-miR-322-5p	0.978043	-0.0320306	0.934409	CAGCAGCAATTCATGTTTTGGA	22
rno-miR-323-3p	0.987862	-0.017619	0.944832	CACATTACACGGTCGACCTCT	21
rno-miR-323-5p	1.16106	0.215449	0.548176	AGGTGGTCCGTGGCGCGTTCGC	22
rno-miR-324-3p	1.2007	0.263873	0.469078	CCACTGCCCCAGGTGCTGCTGG	22
rno-miR-324-5p	0.838372	-0.254338	0.388656	CGCATCCCCTAGGGCATTGGTGT	23
rno-miR-325-3p	0.906025	-0.142378	0.59533	TTTATTGAGCACCTCCTATCAA	22
rno-miR-325-5p	0.998757	-0.00179458	0.948433	CCTAGTAGGTGCTCAGTAAGTGT	23
rno-miR-326-3p	0.998186	-0.00261931	0.971216	CCTCTGGGCCCTTCCTCCAGT	21
rno-miR-328a-3p	0.978407	-0.0314935	0.978652	CTGGCCCTCTCTGCCCTTCCGT	22
rno-miR-328b-3p	1.0464	0.0654329	1	CTGGCCCTCTCTGCCCTA	18
rno-miR-329-3p	0.942298	-0.0857451	0.697594	AACACACCCAGCTAACCTTTTT	22
rno-miR-329-5p	0.925037	-0.112418	0.589011	AGAGGTTTTCTGGGTCTCTGTTTC	24
rno-miR-33-3p	0.721527	-0.470874	0.321183	CAATGTTTCCACAGTGCATCA	21
rno-miR-33-5p	0.994445	-0.0080369	0.958513	GTGCATTGTAGTTGCATTGCA	21
rno-miR-330-3p	1.01592	0.0227889	0.936103	GCAAAGCACAGGGCCTGCAGAGA	23
rno-miR-330-5p	1.07448	0.103637	0.540878	TCTCTGGGCCTGTGTCTTAGGC	22
rno-miR-331-3p	1.0072	0.0103543	0.923347	GCCCCTGGGCCTATCCTAGAA	21
rno-miR-331-5p	1.78046	0.832251	0.0992506	GGTCTTGTTTGGGTTTGTT	19
rno-miR-335	0.862497	-0.213409	0.42365	TCAAGAGCAATAACGAAAAATGT	23
rno-miR-336-5p	1.01558	0.0223086	1	TCACCCTTCCATATCTAGTCT	21
rno-miR-337-3p	0.637872	-0.648662	0.202691	TTCAGCTCCTATATGATGCCTTT	23
rno-miR-337-5p	0.970162	-0.0437023	0.89415	CGGCGTCATGCAGGAGTTGAT	21
rno-miR-338-3p	0.881171	-0.182506	0.471322	TCCAGCATCAGTGATTTTGTTGA	23
rno-miR-338-5p	0.901798	-0.149124	0.460908	AACAATATCCTGGTGCTGAGTG	22
rno-miR-339-3p	1.1009	0.138682	0.654285	TGAGCGCCTCGACGACAGAGCCA	23
rno-miR-339-5p	0.949583	-0.0746336	0.843729	TCCCTGTCCTCCAGGAGCTCACG	23
rno-miR-340-3p	0.981678	-0.0266778	0.952376	TCCGTCTCAGTTACTTTATAGCC	23
rno-miR-340-5p	0.827976	-0.27234	0.115504	TTATAAAGCAATGAGACTGATT	22
rno-miR-341	0.982317	-0.0257398	0.985211	TCGGTCGATCGGTCGGTCGGT	21
rno-miR-342-3p	0.969402	-0.0448333	0.818858	TCTCACACAGAAATCGCACCCGT	23
rno-miR-342-5p	1.18237	0.241686	0.660467	AGGGGTGCTATCTGTGATTGAG	22
rno-miR-344a-3p	1.05492	0.0771349	0.737505	TGATCTAGCCAAAGCCTGACTGT	23
rno-miR-344b-1-3p	0.976791	-0.0338788	0.901225	GATATAACCAAAGCCCGACTGT	22
rno-miR-344b-3p	1.04032	0.0570306	0.809606	GGTATAACCAAAGCCCGACTGT	22
rno-miR-344b-5p	1.04616	0.0651003	0.913686	AGTCAGGCTGCTGGTTATATTC	22
rno-miR-344g	1.25036	0.322342	1	AGTCAGGCTCCTGGCAGGAGTC	22
rno-miR-344i	1.0419	0.0592103	0.8591	CTCTAGCCAGGGCTTGACTGCA	22
rno-miR-345-3p	0.932214	-0.101267	0.711426	CCCTGAACTAGGGGTCTGGAGA	22
rno-miR-345-5p	1.08932	0.123424	0.84652	TGCTGACCCCTAGTCCAGTGC	21
rno-miR-346	1.13019	0.176564	0.582448	TGTCTGCCTGAGTGCCTGCCTCT	23
rno-miR-3473	1.98544	0.989458	0.0790448	TCTAGGGCTGGAGAGATGGCTA	22
rno-miR-349	Inf	Inf	0.268763	CAGCCCTGCTGTCTTAACCTCT	22
rno-miR-34a-3p	1.14569	0.196218	1	AATCAGCAAGTATACTGCCCTA	22
rno-miR-34a-5p	0.748806	-0.417335	0.0720163	TGGCAGTGTCTTAGCTGGTTGT	22
rno-miR-34b-3p	1.40795	0.493593	0.469023	AATCACTAACTCCACTGCCATC	22
rno-miR-34b-5p	0.893745	-0.162065	1	AGGCAGTGTAATTAGCTGATTGT	23
rno-miR-34c-3p	1.59202	0.670863	0.173466	AATCACTAACCACACAGCCAGG	22
rno-miR-34c-5p	1.34567	0.428327	0.480929	AGGCAGTGTAGTTAGCTGATTGC	23
rno-miR-350	0.80886	-0.306038	0.442102	TTCACAAAGCCCATACACTTTCAC	24
rno-miR-351-3p	1.29995	0.378459	0.777955	GGTCAAGAGGCGCCTGGGAAC	21
rno-miR-351-5p	1.00404	0.0058202	0.994644	TCCCTGAGGAGCCCTTTGAGCCTGA	25
rno-miR-3542	1.73549	0.795339	0.670843	AAGGCTCTTCTTTCCTTGCAG	21
rno-miR-3543	1.4439	0.529967	0.295399	CAGGAGTCGAGTGATGGTTCAAA	23
rno-miR-3544	2.28051	1.18935	0.493346	AACTCCTGCATGACGCCGTTCCC	23
rno-miR-3546	3.02587	1.59735	0.304197	ATAACCCGGGCCAAAAGCTCAC	22
rno-miR-3547	5.36345	2.42316	0.0650315	TGAGCACCACCCCTCTCTCAGAT	23
rno-miR-3550	2.26277	1.17809	0.77406	CCGAGCCCATCCCTGCCCTAG	21
rno-miR-3552	4.25392	2.08879	0.250142	AGGCTGCAGGCCCACTTCCCT	21
rno-miR-3553	0.419433	-1.25349	0.165508	CAGTGAATTCTACCAGTGCCATA	23
rno-miR-3557-5p	0.971367	-0.0419116	0.840954	GCCTTCTGACTCCAAGTCCAGT	22
rno-miR-3558-3p	Inf	Inf	0.947529	ACTGTGGAGGGTTTCTATGT	20
rno-miR-3558-5p				CCATAGAAGTCATCCCACAGTGCC	24
rno-miR-3559-3p	1.04288	0.0605706	0.879981	ATGTAGTACTGAGTCTGTCGTG	22
rno-miR-3559-5p	0.915155	-0.127911	0.692444	TGACAGACTTAGTACTACATGA	22
rno-miR-3562	8.15816	3.02824	0.395723	TTGGGGCAGTGGCTGGATGGGA	22
rno-miR-3566	0	-Inf	1	CTGCCTAACAATGAACTACC	20
rno-miR-3569	0	-Inf	1	GGAGGACAGCAGACTCAGGTC	21
rno-miR-3571	Inf	Inf	0.609549	TACACACTTCTTTACATTCCATA	23
rno-miR-3572	0.196368	-2.34837	0.0477463	TTACACTTGCCCTTTTTTCCCCAG	24
rno-miR-3573-3p	Inf	Inf	0.648697	TTCCTAACTCTGCCCCCTCCCAT	23
rno-miR-3573-5p				TGAGGGGCAGTGATAGAAAGGA	22
rno-miR-3577	1.22498	0.292754	0.658708	TCTGTCCCTCTTGGCCCTTAG	21
rno-miR-3583-3p	1.39665	0.481973	0.70627	CCTGACTTCTCTCTTCATGCAG	22
rno-miR-3583-5p	1.2953	0.373289	0.785373	AGCATGAAGAGTTCAGATCACGTT	24
rno-miR-3584-3p	0	-Inf	1	GCCCGCATCTCTGGATCCC	19
rno-miR-3585-3p	Inf	Inf	0.947529	TGAACGGCCCTTGTTGTGA	19
rno-miR-3585-5p	1.14336	0.193286	1	TTCACAAGAAGGTGTCTTTCAT	22
rno-miR-3586-3p	0.912497	-0.132108	0.705292	ATACTAGACTGTGAGCTCCTCGA	23
rno-miR-3588	Inf	Inf	0.941426	TCACAAGTTAGGGTCTCAGGGA	22
rno-miR-3589	0.955974	-0.0649567	0.989554	GAGGAAACCAGCAAGTGTTGAC	22
rno-miR-3590-3p	1.89105	0.919187	0.541272	TAGCACAATGTGAAAAGAGCTC	22
rno-miR-3593-3p				CTTCAACCTTAAGGGGGCCTCA	22
rno-miR-3593-5p	0	-Inf	1	TGGCCTCCGCAGGGTTGAAGCT	22
rno-miR-3594-3p	1.54811	0.630507	0.431957	CACACCGCCTCTGCCCGCTAGT	22
rno-miR-3594-5p	1.10541	0.144579	0.816098	CCCAGGGCAGAGCAGTGTGAA	21
rno-miR-361-3p	0.940507	-0.0884898	0.683512	CCCCCAGGTGTGATTCTGATTCGT	24
rno-miR-361-5p	0.934361	-0.0979484	0.699602	TTATCAGAATCTCCAGGGGTAC	22
rno-miR-362-3p	0.834269	-0.261415	0.664451	AACACACCTGTTCAAGGATTCA	22
rno-miR-362-5p	1.12209	0.166183	0.733326	AATCCTTGGAACCTAGGTGTGAAT	24
rno-miR-363-3p	1.87781	0.909052	0.0896395	AATTGCACGGTATCCATCTGT	21
rno-miR-365-3p	0.871561	-0.198327	0.522754	TAATGCCCCTAAAAATCCTTAT	22
rno-miR-369-3p	0.869918	-0.201048	0.439873	AATAATACATGGTTGATCTTT	21
rno-miR-369-5p	1.0328	0.0465584	0.856299	AGATCGACCGTGTTATATTCGC	22
rno-miR-370-3p	1.06516	0.0910666	0.547939	GCCTGCTGGGGTGGAACCTGGT	22
rno-miR-370-5p	0.965189	-0.0511159	0.92064	CAGGTCACGTCTCTGCAGTTACAC	24
rno-miR-374-3p	0.868724	-0.20303	0.490139	CTTAGCACGTTGTATTATTATT	22
rno-miR-374-5p	0.874511	-0.193452	0.436167	ATATAATACAACCTGCTAAGTG	22
rno-miR-375-3p	0.804076	-0.314597	0.75836	TTTGTTCGTTCGGCTCGCGTGA	22
rno-miR-376a-3p	0.58552	-0.77221	0.135927	ATCGTAGAGGAAAATCCACGT	21
rno-miR-376a-5p	0.928142	-0.107583	0.881887	GGTAGATTCTCCTTCTATGAG	21
rno-miR-376b-3p	0.939924	-0.089384	0.780468	ATCATAGAGGAACATCCACTT	21
rno-miR-376b-5p	0.803002	-0.316524	0.218398	GTGGATATTCCTTCTATGGTTA	22
rno-miR-376c-3p	0.802505	-0.317417	0.289839	AACATAGAGGAAATTTCACGT	21
rno-miR-376c-5p	1.172	0.228976	0.792878	GTGGATATTCCTTCTATGTTT	21
rno-miR-377-3p	0.895881	-0.158622	0.721473	TGAATCACACAAAGGCAACTTTT	23
rno-miR-377-5p	1.43176	0.517794	0.362268	AGAGGTTGCCCTTGGTGAATTC	22
rno-miR-378a-3p	1.07669	0.106604	0.624775	ACTGGACTTGGAGTCAGAAGG	21
rno-miR-378a-5p	0.891261	-0.166081	0.616167	CTCCTGACTCCAGGTCCTGTGT	22
rno-miR-378b	1.5116	0.596074	0.920867	AGTGGACTTGGAGTCAGAAGG	21
rno-miR-379-3p	1.01068	0.0153228	0.951788	CTATGTAACATGGTCCACTAAC	22
rno-miR-379-5p	0.975442	-0.0358725	0.779442	TGGTAGACTATGGAACGTAGG	21
rno-miR-380-3p	1.00618	0.00889232	0.95541	TATGTAGTATGGTCCACATCT	21
rno-miR-380-5p	1.05669	0.0795468	0.80832	ATGGTTGACCATAGAACATGCG	22
rno-miR-381-3p	0.967822	-0.0471857	0.964956	TATACAAGGGCAAGCTCT	18
rno-miR-381-5p	1.18815	0.248721	0.841172	AGCGAGGTTGCCCTTTGTATAT	22
rno-miR-382-3p	0.889157	-0.169489	0.522571	AATCATTCACGGACAACACTT	21
rno-miR-382-5p	1.12091	0.164675	0.420639	GAAGTTGTTCGTGGTGGATTCG	22
rno-miR-383-3p	1.23275	0.301875	0.599192	CCACAGCACTGCCTGGTCAGA	21
rno-miR-383-5p	1.27792	0.353796	0.20399	CAGATCAGAAGGTGACTGTGG	21
rno-miR-384-3p	0.931715	-0.102039	0.67223	ATTCCTAGAAATTGTTCACAAT	22
rno-miR-384-5p	0.923884	-0.114217	0.560438	TGTAAACAATTCCTAGGCAATGT	23
rno-miR-409a-3p	0.95022	-0.0736664	0.867205	AATGTTGCTCGGTGAACCCC	20
rno-miR-409a-5p	0.910596	-0.135117	0.548891	AGGTTACCCGAGCAACTTTGCAT	23
rno-miR-409b	0.942412	-0.0855705	0.73269	AGGGGTTCACCGAGCAACATTCG	23
rno-miR-410-3p	0.990939	-0.0131321	0.957541	AATATAACACAGATGGCCTGT	21
rno-miR-410-5p	1.61646	0.692836	0.23729	AGGTTGTCTGTGATGAGTTCG	21
rno-miR-411-3p	0.962867	-0.0545918	0.943874	TATGTAACACGGTCCACTAA	20
rno-miR-411-5p	0.988755	-0.0163143	0.944141	TAGTAGACCGTATAGCGTACG	21
rno-miR-412-3p	1.08706	0.120428	0.820802	CTTCACCTGGTCCACTAGCCGT	22
rno-miR-412-5p	0.969364	-0.04489	0.927205	TGGTCGACCAGCTGGAAAGT	20
rno-miR-421-3p	1.63328	0.707773	0.469511	ATCAACAGACATTAATTGGG	20
rno-miR-421-5p	2.68449	1.42465	0.152886	GGCCTCATTAAATGTTTGTTG	21
rno-miR-423-3p	1.01778	0.0254296	0.875309	AGCTCGGTCTGAGGCCCCTCAGT	23
rno-miR-423-5p	1.02632	0.037482	0.847942	TGAGGGGCAGAGAGCGAGACTTTT	24
rno-miR-425-3p	1.56327	0.644566	0.560034	ATCGGGAATATCGTGTCCGCC	21
rno-miR-425-5p	1.07989	0.110886	0.709684	AATGACACGATCACTCCCGTTGA	23
rno-miR-429	0.306579	-1.70567	0.0976175	TAATACTGTCTGGTAATGCCGT	22
rno-miR-431	1.01299	0.0186252	0.90896	TGTCTTGCAGGCCGTCATGCA	21
rno-miR-433-3p	1.05619	0.0788672	0.718316	ATCATGATGGGCTCCTCGGTGT	22
rno-miR-433-5p	1.08809	0.121797	0.733963	TACGGTGAGCCTGTCATTATTC	22
rno-miR-434-3p	0.979666	-0.0296378	0.818422	TTTGAACCATCACTCGACTCCT	22
rno-miR-434-5p	0.9307	-0.103611	0.566466	AGCTCGACTCATGGTTTGAACCA	23
rno-miR-448-3p	5.83369	2.54441	0.253581	TTGCATATGTAGGATGTCCCA	21
rno-miR-448-5p	1.34589	0.428561	0.8697	AACATCCTGCATAGTGCTGCCA	22
rno-miR-449a-5p	1.57728	0.657439	0.228107	TGGCAGTGTATTGTTAGCTGGT	22
rno-miR-450a-3p	1.02302	0.0328384	1	TATTGGGAACATTTTGCATAA	21
rno-miR-450a-5p	1.47888	0.564506	0.0307123	TTTTGCGATGTGTTCCTAATGT	22
rno-miR-450b-3p	0.758488	-0.398802	0.449414	ATTGGGGACGCTTCGCATTCA	21
rno-miR-450b-5p	0.355339	-1.49273	0.0614525	TTTTGCGATGTGTTCCTAATA	21
rno-miR-451-3p	Inf	Inf	0.268159	ATGGTAATGGTTCTCTTGCTGCT	23
rno-miR-451-5p	2.15485	1.10759	0.00076086	AAACCGTTACCATTACTGAGTT	22
rno-miR-452-3p	Inf	Inf	0.947529	TCAGTCTCATCTGCAAAGAAG	21
rno-miR-452-5p	2.53865	1.34406	0.153464	AACTGTTTGCAGAGGAAACTGAG	23
rno-miR-455-3p	1.06373	0.0891336	0.790397	GCAGTCCACGGGCATATACACT	22
rno-miR-455-5p	1.08866	0.122555	0.73654	TATGTGCCTTTGGACTACATCG	22
rno-miR-465-5p	0	-Inf	1	TATTTAGAACGGTGCTGGTGTG	22
rno-miR-466b-5p	0	-Inf	1	TATGTGTGTGTGTATGTCCATG	22
rno-miR-466c-5p	1.03277	0.0465177	1	TGTGATGTGTGTATGTACATG	21
rno-miR-471-5p	0.243985	-2.03514	0.52803	TACGTAGTATAGTGCTTTTCAC	22
rno-miR-483-3p	1.41126	0.496979	0.398659	CACTCCTCCCCTCCCGTCTTGT	22
rno-miR-483-5p	0.994638	-0.00775604	0.99551	AAGACGGGAGAAGAGAAGGGAG	22
rno-miR-484	0.431965	-1.21101	0.272994	TCAGGCTCAGTCCCCTCCCGAT	22
rno-miR-485-3p	1.00164	0.00236818	0.981265	CATACACGGCTCTCCTCTCTTC	22
rno-miR-485-5p	1.02574	0.0366683	0.899118	AGAGGCTGGCCGTGATGAATTC	22
rno-miR-486	1.44477	0.530836	0.0708975	TCCTGTACTGAGCTGCCCCGAG	22
rno-miR-487b-3p	0.977865	-0.0322923	0.880808	AATCGTACAGGGTCATCCACTT	22
rno-miR-487b-5p	0.87763	-0.188315	0.690025	AGTGGTTATCCCTGTCCTCTTCG	23
rno-miR-488-3p	0.876788	-0.189701	0.372088	TTGAAAGGCTGTTTCTTGGTC	21
rno-miR-488-5p	1.51669	0.600922	0.365727	CCCAGATAATGGCACTCTCAA	21
rno-miR-489-3p	0	-Inf	1	ATGACATCACATATATGGCAGC	22
rno-miR-490-3p	1.07799	0.108342	0.688991	CAACCTGGAGGACTCCATGCTG	22
rno-miR-490-5p	0.941063	-0.0876363	0.795341	CCATGGATCTCCAGGTGGGT	20
rno-miR-493-3p	0.879665	-0.184975	0.751218	TGAAGGTCTACTGTGTGCCAG	21
rno-miR-493-5p	0.96271	-0.0548261	0.889884	TTGTACATGGTAGGCTTTCATT	22
rno-miR-494-3p	0.920867	-0.118936	0.640456	TGAAACATACACGGGAAACCTCT	23
rno-miR-494-5p	0.850633	-0.233392	0.951395	AGGTTGTCCGTGTTGTCTTCTC	22
rno-miR-495	0.9924	-0.0110067	0.992538	AAACAAACATGGTGCACTTCTT	22
rno-miR-496-3p	0.963103	-0.0542375	0.858604	AGTATTACATGGCCAATCTCC	21
rno-miR-496-5p	0.64306	-0.636974	0.607137	AGGTTGTCCATGGTGTGTTC	20
rno-miR-497-5p	0.917948	-0.123516	0.715224	CAGCAGCACACTGTGGTTTGTA	22
rno-miR-499-5p	1.23681	0.306619	0.240168	TTAAGACTTGCAGTGATGTTT	21
rno-miR-500-3p	0.883388	-0.178882	0.709697	AATGCACCTGGGCAAGGGTTCA	22
rno-miR-500-5p	Inf	Inf	0.947529	AATCCTTGCTATCTGGGTGCTTAG	24
rno-miR-501-3p	1.34682	0.429559	0.336084	AATGCACCCGGGCAAGGATTTGG	23
rno-miR-501-5p	1.97033	0.97844	0.93135	AATCCTTTGTCCCTGGGTGA	20
rno-miR-503-3p	1.20301	0.266647	0.564367	GGAGTATTGTTTCCGCTGCCTGG	23
rno-miR-503-5p	1.1391	0.187899	0.6767	TAGCAGCGGGAACAGTACTGCAG	23
rno-miR-504	1.01772	0.0253405	0.879334	AGACCCTGGTCTGCACTCTGTC	22
rno-miR-505-3p	0.845276	-0.242506	1	GTCAACACTTGCTGGTTTCC	20
rno-miR-505-5p	0.895706	-0.158903	0.816101	GGGAGCCAGGAAGTATTGATGTT	23
rno-miR-509-3p	Inf	Inf	0.947529	TGATTGACATGTCTGCAGTGGA	22
rno-miR-511-3p	0.75345	-0.408416	0.903751	AATGTGTAGCAAAAGACAGGA	21
rno-miR-511-5p	0.609831	-0.713519	0.745938	CATGCCTTTTGCTCTGCACTC	21
rno-miR-5132-3p	0.201346	-2.31225	0.251091	CCTGATGTTCCCCGTCCCGCAGC	23
rno-miR-5132-5p	0.934021	-0.0984737	1	CGTGGGGCGGTGGACCCAGGCT	22
rno-miR-532-3p	0.940529	-0.0884561	0.813897	CCTCCCACACCCAAGGCTTGCA	22
rno-miR-532-5p	0.979973	-0.0291863	0.922211	CATGCCTTGAGTGTAGGACTGT	22
rno-miR-539-3p	0.87247	-0.196823	0.478513	CATACAAGGGTAATTTCTTTTC	22
rno-miR-539-5p	0.794357	-0.332141	0.310364	GGAGAAATTATCCTTGGTGTGT	22
rno-miR-540-3p	0.989954	-0.0145669	0.951452	AGGTCAGAGGTCGATCCTGGGC	22
rno-miR-540-5p	0.900078	-0.151878	0.766637	CAAGGGTCACCCTCTGACTCTGT	23
rno-miR-541-3p	1.05302	0.0745265	0.89625	AGTGGCGAACACAGAATCCATAC	23
rno-miR-541-5p	1.14212	0.191714	0.378299	AAGGGATTCTGATGTTGGTCACACT	25
rno-miR-542-3p	0.917785	-0.123773	0.652818	TGTGACAGATTGATAACTGAAA	22
rno-miR-542-5p	1.46396	0.549879	0.30005	CTCGGGGATCATCATGTCACGA	22
rno-miR-543-3p	0.941904	-0.0863476	0.856608	AAACATTCGCGGTGCACTTCT	21
rno-miR-543-5p	1.13514	0.182875	0.790388	AAGTTGCCCGCGTGTTTTTCG	21
rno-miR-544-3p	0	-Inf	0.121142	ATTCTGCATTTTTAGCAAGCT	21
rno-miR-544-5p	Inf	Inf	0.487043	CTTGTTAAAAAGCAGATTCT	20
rno-miR-547-3p	0.861263	-0.215475	0.819578	ATTGGTACTTCTTTAAGTGAGA	22
rno-miR-547-5p	0.568043	-0.815928	0.833671	TCACTTCAGGATGTACCACCCA	22
rno-miR-551b-3p	0.967441	-0.0477543	0.860115	GGCGACCCATACTTGGTTTCAGT	23
rno-miR-551b-5p	1.35555	0.438874	0.836281	GAAATCAAGCTTGGGTGAGACCT	23
rno-miR-582-3p	0.947053	-0.0784832	0.809794	AACCTGTTGAACAACTGAACCC	22
rno-miR-582-5p	0.948785	-0.075847	0.759088	TACAGTTGTTCAACCAGTTACT	22
rno-miR-592	0.959124	-0.0602114	0.828547	ATTGTGTCAATATGCGATGATGT	23
rno-miR-598-3p	0.947151	-0.078334	0.709481	TACGTCATCGTCGTCATCGTTA	22
rno-miR-598-5p	1.4133	0.499063	0.69294	GCGGTGATGCCGATGGTGCGAG	22
rno-miR-6216	3.17662	1.66749	0.0192293	GATACACAGAGGCAGGAGGAGAA	23
rno-miR-6315	1.12871	0.174678	0.846999	TCTGGACAGGACAGGCCCTGAGC	23
rno-miR-6318	1.10495	0.143985	0.989895	CTGCCTGGCGCAGGGCCTGTAG	22
rno-miR-6319	1.06225	0.0871263	0.866677	TCATTCTCGCTGCTCTGGAGT	21
rno-miR-6320	Inf	Inf	0.949698	TGAACATGCTTGTAATCTCAGCA	23
rno-miR-6321	0.00269502	-8.53549	0.000214971	TACTGCAGTGAGTTCTATGAAGC	23
rno-miR-6323				TGGAACTCCATCTCTGGTCTGTGCA	25
rno-miR-6324	1.29288	0.370591	0.979166	TCAGTAGGCCAGACAGCAAGCAC	23
rno-miR-6325	0.821504	-0.28366	0.7239	AAAGTCAGACAGAGACTCTGCAG	23
rno-miR-6328	1.12199	0.166059	1	AGGCCTGCTCTGAGCCCCCGC	21
rno-miR-6329	0.853252	-0.228956	0.553687	AATGTGACTCAGCTATCTGAACA	23
rno-miR-6331	0.94766	-0.077558	0.822111	CTTTGGTGGCTTAGTTCTTTGTGC	24
rno-miR-652-3p	1.04353	0.0614692	0.874693	AATGGCGCCACTAGGGTTGTG	21
rno-miR-652-5p	Inf	Inf	0.488773	ACAACCCTAGGAGGGGGTGCCAT	23
rno-miR-653-3p	0.429613	-1.21889	0.755297	TTCACTGGGGTTTGTTTCACTA	22
rno-miR-653-5p	0.371152	-1.42992	0.224401	TTGAAACATTCTCTACTGAAC	21
rno-miR-664-2-5p	1.08196	0.113652	0.848861	CTGGCTGGGGAAAATGATTGG	21
rno-miR-664-3p	0.838702	-0.25377	0.379998	TATTCATTTACTCCCCAGCCTA	22
rno-miR-665	0.851595	-0.23176	0.620072	ACCAGGAGGCTGAGGTCCCTTA	22
rno-miR-666-3p	3.43397	1.77988	0.109853	GGCTGCAGCGTGATCGCCTGCTC	23
rno-miR-666-5p	1.12475	0.169606	0.708996	AGCGGGCACGGCTGTGAGAG	20
rno-miR-667-3p	1.13553	0.183371	0.614108	TGACACCTGCCACCCAGCCCAA	22
rno-miR-667-5p	1.07452	0.103694	0.757892	CGGTGCTGGTGGAGCAGTGAGCAC	24
rno-miR-668	1.01862	0.0266179	0.947253	TGTCACTCGGCTCGGCCCACTACC	24
rno-miR-671	0.89294	-0.163365	0.652633	TCCGGTTCTCAGGGCTCCACC	21
rno-miR-672-3p	0.819015	-0.288039	0.582488	ACACACAGTCGCCATCTTCGA	21
rno-miR-672-5p	0.870929	-0.199373	0.53454	TGAGGTTGGTGTACTGTGTGTGA	23
rno-miR-673-3p	0.990046	-0.0144327	0.975243	TCCGGGACTGAGTTCTGTGCAC	22
rno-miR-673-5p	1.04765	0.0671621	0.920455	CTCACAGCTCCGGTCCTTGGAG	22
rno-miR-674-3p	0.893906	-0.161805	0.613707	CACAGCTCCCATCTCAGAACAA	22
rno-miR-674-5p	0.809236	-0.305368	0.299205	GCACTGAGATGGGAGTGGTGTA	22
rno-miR-675-3p	0.601406	-0.733589	0.830857	TGTATGCCCTAACCGCTCAGT	21
rno-miR-675-5p	Inf	Inf	0.643418	TGGTGCGGAAAGGGCCCACAGT	22
rno-miR-676	1.14575	0.196297	0.421093	CCGTCCTGAGCTTGTCGAGCTA	22
rno-miR-679	Inf	Inf	0.949698	CAAGGTCTTCCTCACAGTAGC	21
rno-miR-702-3p	0.71462	-0.484753	0.357884	TGCCCACCCTTTACCCCACTCCA	23
rno-miR-702-5p	1.87522	0.907061	0.348377	GTGAGTGGGGTGGTTGGCATG	21
rno-miR-708-3p	0.949894	-0.0741617	0.842037	CAACTAGACTGTGAGCTTCTAG	22
rno-miR-708-5p	1.00745	0.0107041	0.96273	AAGGAGCTTACAATCTAGCTGGG	23
rno-miR-741-3p	0.998615	-0.0020001	0.983007	AAAGATGCCACGCTATGTAGAT	22
rno-miR-743a-3p	Inf	Inf	0.941426	GAAAGACGCCAAACTGGGTAGA	22
rno-miR-743a-5p	0	-Inf	1	TATTCAGATTGGTGCCTGTCAT	22
rno-miR-743b-3p	1.2576	0.330677	0.895405	GAAAGACACCATACTGAATAGA	22
rno-miR-743b-5p	2.05475	1.03897	0.943331	TGTTCAGACTGGTGTCCATCAT	22
rno-miR-7578	0.958416	-0.0612764	0.924568	CGTGGCTCGTCTTCTGCCTCAGA	23
rno-miR-758-3p	0.96283	-0.054647	0.887169	TTTGTGACCTGGTCCACTAACC	22
rno-miR-758-5p	Inf	Inf	0.941426	TGGTTGACCAGAGAGCACACG	21
rno-miR-760-3p	1.37455	0.458957	0.320767	CGGCTCTGGGTCTGTGGGGA	20
rno-miR-760-5p	1.25036	0.322342	1	CCCCTCAGGCCACCAGAGCCCG	22
rno-miR-764-3p	6.28015	2.6508	0.0439034	GAGGAGGCCATAGTGGCAACTGT	23
rno-miR-764-5p	3.47085	1.79529	0.182215	GGTGCTCACATGTCCTCCTCCA	22
rno-miR-770-3p	2.87787	1.525	0.256187	GTGGGCCTGACGTGGAG	17
rno-miR-770-5p	1.39424	0.479474	0.61414	AGCACCACGTGTCTGGGCCACG	22
rno-miR-7a-1-3p	0.644033	-0.634794	0.0873844	ACAACAAATCACAGTCTGCCAT	22
rno-miR-7a-2-3p	1.02499	0.0356166	0.955877	CAACAAGTCCCAGTCTGCCACA	22
rno-miR-7a-5p	1.26995	0.344771	0.0395627	TGGAAGACTAGTGATTTTGTTGT	23
rno-miR-7b	1.20622	0.270488	0.18582	TGGAAGACTTGTGATTTTGTTGT	23
rno-miR-802-3p	0.442773	-1.17536	0.754602	ACGGAGAGTCTTTGTCACTCAGT	23
rno-miR-871-3p				TGACTGGCACCATACTGGATAA	22
rno-miR-872-3p	0.946682	-0.0790485	0.788338	TGAACTATTGCAGTAGCCTCCT	22
rno-miR-872-5p	1.01748	0.0249974	0.899252	AAGGTTACTTGTTAGTTCAGG	21
rno-miR-873-3p	1.23144	0.300346	0.322383	GAGACTGACAAGTTCCCGGGA	21
rno-miR-873-5p	1.18915	0.24993	0.402097	GCAGGAACTTGTGAGTCTCCT	21
rno-miR-874-3p	0.73343	-0.447268	0.345822	CTGCCCTGGCCCGAGGGACCGA	22
rno-miR-874-5p	0.882804	-0.179834	1	CGGCCCCACGCACCAGGGTAA	21
rno-miR-875	0.23869	-2.06679	0.527251	TATACCTCAGTTTTATCAGGTG	22
rno-miR-876	0.471296	-1.08529	0.355942	TGGATTTCTCTGTGAATCACCA	22
rno-miR-877	1.11173	0.152803	0.864503	GTAGAGGAGATGGCGCAGGG	20
rno-miR-879-3p	0.982825	-0.0249935	1	CTTATGGCTTCAAGCTTTCGG	21
rno-miR-879-5p	0.826544	-0.274836	0.376906	AGAGGCTTATAGCTCTAAGCC	21
rno-miR-881-3p	Inf	Inf	0.609549	TAACTGTGGCATTTCTGAATAG	22
rno-miR-92a-1-5p	1.23957	0.309843	0.638154	AGGTTGGGATTTGTCGCAATGCT	23
rno-miR-92a-3p	1.20176	0.265152	0.563851	TATTGCACTTGTCCCGGCCTG	21
rno-miR-92b-3p	0.863593	-0.211577	0.384243	TATTGCACTCGTCCCGGCCTCC	22
rno-miR-92b-5p	0.824501	-0.278406	0.595513	AGGGACGGGACGCGGTGCAGTGTT	24
rno-miR-93-3p	1.06289	0.0879951	0.942355	ACTGCTGAGCTAGCACTTCCCGA	23
rno-miR-93-5p	0.991146	-0.0128302	0.938876	CAAAGTGCTGTTCGTGCAGGTAG	23
rno-miR-935	1.00084	0.00121394	1	CCAGTTACCGCTTCCGCTACCGC	23
rno-miR-96-5p	0.260327	-1.9416	0.0064081	TTTGGCACTAGCACATTTTTGCT	23
rno-miR-98-3p	0.765683	-0.385181	0.757637	CTATACAACTTACTACTTTCC	21
rno-miR-98-5p	0.943316	-0.0841867	0.695158	TGAGGTAGTAAGTTGTATTGTT	22
rno-miR-99a-3p	0.825546	-0.27658	0.786907	CAAGCTCGTTTCTATGGGTCTG	22
rno-miR-99a-5p	0.967827	-0.0471796	0.760986	AACCCGTAGATCCGATCTTGTG	22
rno-miR-99b-3p	1.12119	0.165037	0.554803	CAAGCTCGTGTCTGTGGGTCCG	22
rno-miR-99b-5p	0.999886	-0.000164146	0.965718	CACCCGTAGAACCGACCTTGCG	22
rno-miR-9a-3p	0.927161	-0.109109	0.454831	ATAAAGCTAGATAACCGAAAGT	22
rno-miR-9a-5p	0.899782	-0.152352	0.0437755	TCTTTGGTTATCTAGCTGTATGA	23
rno-miR-9b-5p	2.82033	1.49586	0.454213	TTCGGTTATCTAGCTTTAT	19
