# Supplementary material for: Characterization of the lncRNA-miRNA-mRNA regulatory network to reveal potential functional competing endogenous RNAs in traumatic brain injury
Source: Front Neurosci. 2023 Jan 11;16:1089857. doi: 10.3389/fnins.2022.1089857 (PMC9874919; doi:10.3389/fnins.2022.1089857)
Supplement: Supplementary file 3 [file Table_3.XLSX]

## Sheet: Sheet1
Table S3. Detail information of differentially expressed mRNAs.
mRNA ID	Fold change	Log2fold change	P-value	Up/down	Dbxref	Product	GO ID	GO term	Pathway ID	Pathway description
A2ml1	5.53612	2.46887	4.02581e-05	Up	GeneID:362442,Genbank:XM_008763339.2,RGD:1565709	alpha-2-macroglobulin-like 1	GO:0030414,GO:0052548,GO:0004866,GO:0005615,GO:0010951	peptidase inhibitor activity|regulation of endopeptidase activity|endopeptidase inhibitor activity|extracellular space|negative regulation of endopeptidase activity
A3galt2	4.89502	2.29132	2.01388e-22	Up	GeneID:171553,Genbank:NM_138524.2,RGD:727913	alpha 1,3-galactosyltransferase 2	GO:0046872,GO:0005794,GO:0047276,GO:0005975,GO:0006688,GO:0016021,GO:0016757,GO:0030259,GO:0031982,GO:0001962,GO:0032580,GO:0033580	metal ion binding|Golgi apparatus|N-acetyllactosaminide 3-alpha-galactosyltransferase activity|carbohydrate metabolic process|glycosphingolipid biosynthetic process|integral component of membrane|transferase activity, transferring glycosyl groups|lipid glycosylation|vesicle|alpha-1,3-galactosyltransferase activity|Golgi cisterna membrane|protein galactosylation at cell surface	rno00603	Glycosphingolipid biosynthesis - globo and isoglobo series
Aadat	0.481617	-1.05404	5.65478e-06	Down	GeneID:29416,Genbank:XM_006253067.3,RGD:2948	aminoadipate aminotransferase	GO:0047536,GO:0006103,GO:0006536,GO:0070189,GO:0008483,GO:0009058,GO:0016212,GO:0097052,GO:0019441,GO:0030170,GO:0003824,GO:0033512,GO:0005739,GO:0042803	2-aminoadipate transaminase activity|2-oxoglutarate metabolic process|glutamate metabolic process|kynurenine metabolic process|transaminase activity|biosynthetic process|kynurenine-oxoglutarate transaminase activity|L-kynurenine metabolic process|tryptophan catabolic process to kynurenine|pyridoxal phosphate binding|catalytic activity|L-lysine catabolic process to acetyl-CoA via saccharopine|mito…	rno00310,rno00380	Lysine degradation|Tryptophan metabolism
Aass	0.369214	-1.43747	3.05644e-08	Down	GeneID:296925,Genbank:NM_001100963.1,RGD:1310811	aminoadipate-semialdehyde synthase	GO:0055114,GO:0005737,GO:0005739,GO:0006091,GO:0008150,GO:0019477,GO:0019878,GO:0033512,GO:0043231,GO:0047130,GO:0003674,GO:0047131,GO:0004753,GO:0005575	oxidation-reduction process|cytoplasm|mitochondrion|generation of precursor metabolites and energy|biological_process|L-lysine catabolic process|lysine biosynthetic process via aminoadipic acid|L-lysine catabolic process to acetyl-CoA via saccharopine|intracellular membrane-bounded organelle|saccharopine dehydrogenase (NADP+, L-lysine-forming) activity|molecular_function|saccharopine dehydrogenas…	rno00310	Lysine degradation
Abca4	2.87424	1.52318	1.33886e-07	Up	GeneID:310836,Genbank:XM_006233242.3,RGD:1309445	ATP binding cassette subfamily A member 4	GO:0055085,GO:0005524,GO:0090555,GO:0005548,GO:0005575,GO:0005887,GO:0006649,GO:0006869,GO:0007601,GO:0008150,GO:0016887,GO:0042626,GO:0043231,GO:0001750,GO:0045332,GO:0003674,GO:0045494,GO:0004012	transmembrane transport|ATP binding|phosphatidylethanolamine-translocating ATPase activity|phospholipid transporter activity|cellular_component|integral component of plasma membrane|phospholipid transfer to membrane|lipid transport|visual perception|biological_process|ATPase activity|ATPase activity, coupled to transmembrane movement of substances|intracellular membrane-bounded organelle|photorec…	rno02010	ABC transporters
Abcb1a	0.444327	-1.17031	0.00755042	Down	GeneID:170913,Genbank:XM_006235994.3,RGD:619951	ATP binding cassette subfamily B member 1A	GO:0008559,GO:0009914,GO:0009986,GO:0010033,GO:0010046,GO:0014070,GO:0014072,GO:0035633,GO:0015893,GO:0036146,GO:0016020,GO:0042493,GO:0016021,GO:0042623,GO:0042908,GO:0043215,GO:0043278,GO:0071407,GO:0045177,GO:0071475,GO:0045332,GO:0071548,GO:0046581,GO:0071549,GO:0072089,GO:0090554,GO:0090555,GO:0000086,GO:1990962,GO:0097068,GO:0001666,GO:1990963,GO:0097327,GO:0001890,GO:2001025,GO:0099038,GO:…	xenobiotic transmembrane transporting ATPase activity|hormone transport|cell surface|response to organic substance|response to mycotoxin|response to organic cyclic compound|response to isoquinoline alkaloid|maintenance of permeability of blood-brain barrier|drug transport|cellular response to mycotoxin|membrane|response to drug|integral component of membrane|ATPase activity, coupled|xenobiotic tr…	rno02010,rno04976,rno05206,rno05226	ABC transporters|Bile secretion|MicroRNAs in cancer|Gastric cancer
Abcb9	0.479509	-1.06037	5.42213e-11	Down	GeneID:63886,Genbank:NM_022238.1,RGD:620254	ATP binding cassette subfamily B member 9	GO:0055085,GO:0022857,GO:0005764,GO:0030176,GO:0005765,GO:0005769,GO:0005783,GO:0008150,GO:0015031,GO:0042626,GO:0015440,GO:0042803,GO:0015833,GO:0002474,GO:0043190,GO:0016021,GO:0005524,GO:0043231	transmembrane transport|transmembrane transporter activity|lysosome|integral component of endoplasmic reticulum membrane|lysosomal membrane|early endosome|endoplasmic reticulum|biological_process|protein transport|ATPase activity, coupled to transmembrane movement of substances|peptide-transporting ATPase activity|protein homodimerization activity|peptide transport|antigen processing and presenta…	rno02010,rno04142	ABC transporters|Lysosome
Abcc2	0.336104	-1.57302	0.000340145	Down	GeneID:25303,Genbank:NM_012833.2,RGD:2366	ATP binding cassette subfamily C member 2	GO:0009986,GO:0015694,GO:0015711,GO:0015722,GO:0015732,GO:0016020,GO:0043627,GO:0046581,GO:0016324,GO:0046685,GO:0048545,GO:0055085,GO:0070327,GO:0071222,GO:0071347,GO:0071354,GO:0071356,GO:0005515,GO:0005524,GO:0005887,GO:0006855,GO:0006979,GO:0007565,GO:0008514,GO:0009408,GO:0016999,GO:0019904,GO:0030644,GO:0031427,GO:0031526,GO:0032496,GO:0071549,GO:0033762,GO:0097327,GO:0042493,GO:1901086,GO:…	cell surface|mercury ion transport|organic anion transport|canalicular bile acid transport|prostaglandin transport|membrane|response to estrogen|intercellular canaliculus|apical plasma membrane|response to arsenic-containing substance|response to steroid hormone|transmembrane transport|thyroid hormone transport|cellular response to lipopolysaccharide|cellular response to interleukin-1|cellular re…	rno02010,rno04976,rno01524,rno01523	ABC transporters|Bile secretion|Platinum drug resistance|Antifolate resistance
Abcd2	0.218026	-2.19743	7.52058e-10	Down	GeneID:84356,Genbank:NM_033352.1,RGD:69244	ATP binding cassette subfamily D member 2	GO:0005777,GO:0005778,GO:0006635,GO:0016021,GO:0032000,GO:0042626,GO:0042760,GO:0042803,GO:0000038,GO:0005524,GO:0055085	peroxisome|peroxisomal membrane|fatty acid beta-oxidation|integral component of membrane|positive regulation of fatty acid beta-oxidation|ATPase activity, coupled to transmembrane movement of substances|very long-chain fatty acid catabolic process|protein homodimerization activity|very long-chain fatty acid metabolic process|ATP binding|transmembrane transport	rno02010,rno04146	ABC transporters|Peroxisome
Abcg2	0.408316	-1.29224	0.0139814	Down	GeneID:312382,Genbank:XM_006236576.2,RGD:631345	ATP-binding cassette, subfamily G (WHITE), member 2	GO:0008559,GO:0010039,GO:0015238,GO:0015747,GO:0015893,GO:0016020,GO:0016021,GO:0043278,GO:0016324,GO:0046415,GO:0017127,GO:0046618,GO:0019389,GO:0046983,GO:0051593,GO:0055085,GO:0060136,GO:0071392,GO:0071549,GO:0097744,GO:0005524,GO:0005634,GO:0005886,GO:0006855,GO:0007568,GO:0008092,GO:0031966,GO:0032496,GO:0032868,GO:0033344,GO:0042626,GO:0042802,GO:1904479,GO:0042803,GO:1904612,GO:0042908,GO:…	xenobiotic transmembrane transporting ATPase activity|response to iron ion|drug transmembrane transporter activity|urate transport|drug transport|membrane|integral component of membrane|response to morphine|apical plasma membrane|urate metabolic process|cholesterol transporter activity|drug export|glucuronoside metabolic process|protein dimerization activity|response to folic acid|transmembrane t…	rno02010,rno04976,rno01523	ABC transporters|Bile secretion|Antifolate resistance
Abhd1	0.315004	-1.66656	0.000145019	Down	GeneID:313917,Genbank:NM_001008520.1,RGD:1310988	abhydrolase domain containing 1	GO:0008150,GO:0008970,GO:0016021,GO:0016298,GO:0016788,GO:0034338,GO:0044255,GO:0046470,GO:0047372,GO:0051792,GO:0051793,GO:0003674,GO:0052689,GO:0004623,GO:0005575	biological_process|phosphatidylcholine 1-acylhydrolase activity|integral component of membrane|lipase activity|hydrolase activity, acting on ester bonds|short-chain carboxylesterase activity|cellular lipid metabolic process|phosphatidylcholine metabolic process|acylglycerol lipase activity|medium-chain fatty acid biosynthetic process|medium-chain fatty acid catabolic process|molecular_function|ca…
Abi3bp	4.53215	2.18019	1.45328e-14	Up	GeneID:363767,Genbank:XM_017598136.1,RGD:1562717	ABI family member 3 binding protein	GO:0005578,GO:0005614,GO:0005615,GO:0008201,GO:0010811,GO:0030198,GO:0031012,GO:0005518,GO:0005539,GO:0005576	proteinaceous extracellular matrix|interstitial matrix|extracellular space|heparin binding|positive regulation of cell-substrate adhesion|extracellular matrix organization|extracellular matrix|collagen binding|glycosaminoglycan binding|extracellular region
Acacb	0.277906	-1.84733	0.014061	Down	GeneID:116719,Genbank:XM_017598246.1,RGD:620500	acetyl-CoA carboxylase beta	GO:0097009,GO:0031999,GO:0005524,GO:2001295,GO:0042493,GO:0005634,GO:0042802,GO:0005739,GO:0006084,GO:0006633,GO:0043086,GO:0009374,GO:0046322,GO:0010629,GO:0046872,GO:0010884,GO:0050995,GO:0010906,GO:0003989,GO:0051289,GO:0014070,GO:0060421,GO:0031667	energy homeostasis|negative regulation of fatty acid beta-oxidation|ATP binding|malonyl-CoA biosynthetic process|response to drug|nucleus|identical protein binding|mitochondrion|acetyl-CoA metabolic process|fatty acid biosynthetic process|negative regulation of catalytic activity|biotin binding|negative regulation of fatty acid oxidation|negative regulation of gene expression|metal ion binding|po…	rno00620,rno00640,rno00061,rno04152,rno04910,rno04922,rno04920,rno04931	Pyruvate metabolism|Propanoate metabolism|Fatty acid biosynthesis|AMPK signaling pathway|Insulin signaling pathway|Glucagon signaling pathway|Adipocytokine signaling pathway|Insulin resistance
Acan	5.37692	2.42678	3.49209e-05	Up	GeneID:58968,Genbank:NM_022190.1,RGD:68358	aggrecan	GO:0005540,GO:0005578,GO:0005604,GO:0005615,GO:0014070,GO:0021510,GO:0030166,GO:0007155,GO:0030199,GO:0030246,GO:0030336,GO:0031012,GO:0001501,GO:0001502,GO:0001503,GO:0002063,GO:0005201,GO:0005509,GO:0007417,GO:0007507,GO:0009314,GO:0009612,GO:0009629,GO:0042493,GO:0009749,GO:0043005,GO:0010259,GO:0043025,GO:0010447,GO:0060591,GO:0071363,GO:0072534	hyaluronic acid binding|proteinaceous extracellular matrix|basement membrane|extracellular space|response to organic cyclic compound|spinal cord development|proteoglycan biosynthetic process|cell adhesion|collagen fibril organization|carbohydrate binding|negative regulation of cell migration|extracellular matrix|skeletal system development|cartilage condensation|ossification|chondrocyte developme…
Ace	2.06801	1.04824	0.00101471	Up	GeneID:24310,Genbank:NM_012544.1,RGD:2493	angiotensin I converting enzyme	GO:1903597,GO:1904045,GO:2000170,GO:0003084,GO:0003779,GO:0004175,GO:0004180,GO:0005615,GO:0005737,GO:0008144,GO:0005764,GO:0008217,GO:0005768,GO:0008233,GO:0008237,GO:0010608,GO:0010629,GO:0008238,GO:0010815,GO:0014910,GO:0016021,GO:0001666,GO:0032496,GO:0019233,GO:0001822,GO:0034616,GO:0030324,GO:0035814,GO:0031100,GO:0042310,GO:0002446,GO:0042447,GO:0003081,GO:0042493,GO:0060047,GO:0042755,GO:…	negative regulation of gap junction assembly|cellular response to aldosterone|positive regulation of peptidyl-cysteine S-nitrosylation|positive regulation of systemic arterial blood pressure|actin binding|endopeptidase activity|carboxypeptidase activity|extracellular space|cytoplasm|drug binding|lysosome|regulation of blood pressure|endosome|peptidase activity|metallopeptidase activity|posttransc…	rno04924,rno04614,rno05410,rno05142	Renin secretion|Renin-angiotensin system|Hypertrophic cardiomyopathy (HCM)|Chagas disease (American trypanosomiasis)
Ace2	0.40049	-1.32016	0.00468462	Down	GeneID:302668,Genbank:NM_001012006.1,RGD:728890	angiotensin I converting enzyme 2	GO:0004180,GO:0004181,GO:0005576,GO:0005615,GO:0015827,GO:0005737,GO:0016020,GO:0005886,GO:0016021,GO:0032800,GO:0046718,GO:0046813,GO:0046872,GO:0001618,GO:0003051,GO:0003081,GO:0004175,GO:0006508,GO:0008237,GO:0008241,GO:0048662,GO:0009986,GO:0060135,GO:0060452,GO:0070373,GO:1903598,GO:1903779	carboxypeptidase activity|metallocarboxypeptidase activity|extracellular region|extracellular space|tryptophan transport|cytoplasm|membrane|plasma membrane|integral component of membrane|receptor biosynthetic process|viral entry into host cell|receptor-mediated virion attachment to host cell|metal ion binding|virus receptor activity|angiotensin-mediated drinking behavior|regulation of systemic ar…	rno04614,rno04974	Renin-angiotensin system|Protein digestion and absorption
Ackr2	0.176441	-2.50274	1.40153e-20	Down	GeneID:140473,Genbank:XM_017595421.1,RGD:620323	atypical chemokine receptor 2	GO:0043231,GO:0006954,GO:0005654,GO:0055037,GO:0007165,GO:0070098,GO:0007186,GO:0005769,GO:0005829,GO:0005884,GO:0016493,GO:0005886,GO:0019957,GO:0005887,GO:0005044,GO:0031965,GO:0006898,GO:0006935	intracellular membrane-bounded organelle|inflammatory response|nucleoplasm|recycling endosome|signal transduction|chemokine-mediated signaling pathway|G-protein coupled receptor signaling pathway|early endosome|cytosol|actin filament|C-C chemokine receptor activity|plasma membrane|C-C chemokine binding|integral component of plasma membrane|scavenger receptor activity|nuclear membrane|receptor-med…
Acot1	2.07557	1.05351	0.0248856	Up	GeneID:50559,Genbank:NM_031315.2,RGD:70894	acyl-CoA thioesterase 1	GO:0006631,GO:0006637,GO:0016290,GO:0047617,GO:0052689,GO:0102991,GO:0005737,GO:0005829,GO:0006629	fatty acid metabolic process|acyl-CoA metabolic process|palmitoyl-CoA hydrolase activity|acyl-CoA hydrolase activity|carboxylic ester hydrolase activity|myristoyl-CoA hydrolase activity|cytoplasm|cytosol|lipid metabolic process	rno00062,rno01040	Fatty acid elongation|Biosynthesis of unsaturated fatty acids
Acot11	0.174841	-2.51589	1.96587e-05	Down	GeneID:100363074,Genbank:NM_001271383.1,RGD:2324815	acyl-CoA thioesterase 11	GO:0006637,GO:0008289,GO:0009266,GO:0009409,GO:0047617,GO:0005829,GO:0006631	acyl-CoA metabolic process|lipid binding|response to temperature stimulus|response to cold|acyl-CoA hydrolase activity|cytosol|fatty acid metabolic process
Acp5	3.58642	1.84254	5.74756e-07	Up	GeneID:25732,Genbank:NM_001270889.1,RGD:2022	acid phosphatase 5, tartrate resistant	GO:0007162,GO:0008198,GO:0008199,GO:0032695,GO:0010043,GO:0032720,GO:0014070,GO:0016021,GO:0032929,GO:0033555,GO:0033591,GO:0060349,GO:0034097,GO:0070723,GO:0045019,GO:0001503,GO:0003993,GO:0005615,GO:0005764,GO:0016311,GO:0016787,GO:0030316,GO:0030335,GO:0032496,GO:0032691,GO:0045453,GO:0050728,GO:0050830	negative regulation of cell adhesion|ferrous iron binding|ferric iron binding|negative regulation of interleukin-12 production|response to zinc ion|negative regulation of tumor necrosis factor production|response to organic cyclic compound|integral component of membrane|negative regulation of superoxide anion generation|multicellular organismal response to stress|response to L-ascorbic acid|bone …	rno00740,rno04142,rno04380,rno05323	Riboflavin metabolism|Lysosome|Osteoclast differentiation|Rheumatoid arthritis
Acp7	32.0043	5.00019	0.020292	Up	GeneID:687403,Genbank:XM_017590440.1,RGD:1585399	acid phosphatase 7, tartrate resistant	GO:0003993,GO:0016311,GO:0046872	acid phosphatase activity|dephosphorylation|metal ion binding
Acsbg1	0.444381	-1.17013	1.65323e-16	Down	GeneID:171410,Genbank:XM_008766203.2,RGD:708557	acyl-CoA synthetase bubblegum family member 1	GO:0102391,GO:0005777,GO:0001552,GO:0005783,GO:0001676,GO:0005794,GO:0004467,GO:0031410,GO:0031957,GO:0005524,GO:0005737,GO:0000038,GO:0051384	decanoate-CoA ligase activity|peroxisome|ovarian follicle atresia|endoplasmic reticulum|long-chain fatty acid metabolic process|Golgi apparatus|long-chain fatty acid-CoA ligase activity|cytoplasmic vesicle|very long-chain fatty acid-CoA ligase activity|ATP binding|cytoplasm|very long-chain fatty acid metabolic process|response to glucocorticoid	rno00061,rno00071,rno04920,rno03320	Fatty acid biosynthesis|Fatty acid degradation|Adipocytokine signaling pathway|PPAR signaling pathway
Acsf2	0.448202	-1.15778	5.64404e-05	Down	GeneID:619561,Genbank:NM_001034951.1,RGD:1562656	acyl-CoA synthetase family member 2	GO:0005524,GO:0006631,GO:0016874	ATP binding|fatty acid metabolic process|ligase activity
Acss1	0.260715	-1.93945	0.00290221	Down	GeneID:296259,Genbank:NM_001106524.1,RGD:1306246	acyl-CoA synthetase short-chain family member 1	GO:0005739,GO:0005759,GO:0006085,GO:0016208,GO:0019413,GO:0019427,GO:0019542,GO:0003987,GO:0005524	mitochondrion|mitochondrial matrix|acetyl-CoA biosynthetic process|AMP binding|acetate biosynthetic process|acetyl-CoA biosynthetic process from acetate|propionate biosynthetic process|acetate-CoA ligase activity|ATP binding	rno00010,rno00620,rno00640	Glycolysis / Gluconeogenesis|Pyruvate metabolism|Propanoate metabolism
Acss3	0.266749	-1.90645	0.000176419	Down	GeneID:314800,Genbank:XM_006241302.3,RGD:1307051	acyl-CoA synthetase short-chain family member 3	GO:0003824	catalytic activity	rno00640	Propanoate metabolism
Actl7b	10.043	3.32812	0.0231766	Up	GeneID:313183,Genbank:NM_001025417.1,RGD:1305655	actin-like 7b	GO:0005737,GO:0005856	cytoplasm|cytoskeleton
Actn1	2.52577	1.33672	1.56127e-07	Up	GeneID:81634,Genbank:NM_031005.3,RGD:70907	actinin, alpha 1	GO:0005178,GO:0005509,GO:0005515,GO:0005622,GO:0005634,GO:0005737,GO:0007015,GO:0005829,GO:0016328,GO:0005884,GO:0017166,GO:0019904,GO:0030017,GO:0030018,GO:0042803,GO:0042995,GO:0030027,GO:0043197,GO:0030168,GO:0044325,GO:0045214,GO:0048041,GO:0001725,GO:0090636,GO:0090637,GO:0048741,GO:0097433,GO:0051015,GO:1903506,GO:0001726,GO:1990357,GO:0003725,GO:0005886,GO:0005903,GO:0005911,GO:0005915,GO:…	integrin binding|calcium ion binding|protein binding|intracellular|nucleus|cytoplasm|actin filament organization|cytosol|lateral plasma membrane|actin filament|vinculin binding|protein domain specific binding|sarcomere|Z disc|protein homodimerization activity|cell projection|lamellipodium|dendritic spine|platelet activation|ion channel binding|sarcomere organization|focal adhesion assembly|stress…	rno04510,rno04520,rno04530,rno04810,rno04670,rno05203,rno05322,rno05146	Focal adhesion|Adherens junction|Tight junction|Regulation of actin cytoskeleton|Leukocyte transendothelial migration|Viral carcinogenesis|Systemic lupus erythematosus|Amoebiasis
Adam11	0.408742	-1.29074	4.98296e-14	Down	GeneID:360638,Genbank:XM_017597403.1,RGD:1307515	ADAM metallopeptidase domain 11	GO:0016021,GO:0004222,GO:0006508,GO:0007229	integral component of membrane|metalloendopeptidase activity|proteolysis|integrin-mediated signaling pathway
Adam12	2.86306	1.51756	4.21418e-18	Up	GeneID:679837,Genbank:XM_017590240.1,RGD:1583652	ADAM metallopeptidase domain 12	GO:0005615,GO:0005654,GO:0005886,GO:0006508,GO:0008150,GO:0016021,GO:0017124,GO:0045766,GO:0046872,GO:0003674,GO:0004222,GO:0005575	extracellular space|nucleoplasm|plasma membrane|proteolysis|biological_process|integral component of membrane|SH3 domain binding|positive regulation of angiogenesis|metal ion binding|molecular_function|metalloendopeptidase activity|cellular_component
Adam8	2.87669	1.52441	0.0159144	Up	GeneID:499285,Genbank:XM_006230501.3,RGD:1566394	ADAM metallopeptidase domain 8	GO:0005575,GO:0005737,GO:0005886,GO:0005887,GO:0006508,GO:0006954,GO:0008150,GO:0048247,GO:0008237,GO:0050729,GO:0008270,GO:0050839,GO:0009986,GO:0051044,GO:0051092,GO:0051897,GO:0070245,GO:0070820,GO:0071065,GO:0071133,GO:0000902,GO:0001525,GO:0002102,GO:0002523,GO:0002675,GO:0002693,GO:0003674,GO:0004222,GO:0005509,GO:0022407,GO:0032010,GO:0032127,GO:0033089,GO:0042581,GO:0043406,GO:0043524,GO:…	cellular_component|cytoplasm|plasma membrane|integral component of plasma membrane|proteolysis|inflammatory response|biological_process|lymphocyte chemotaxis|metallopeptidase activity|positive regulation of inflammatory response|zinc ion binding|cell adhesion molecule binding|cell surface|positive regulation of membrane protein ectodomain proteolysis|positive regulation of NF-kappaB transcription…
Adamts1	3.00671	1.58818	0.00201691	Up	GeneID:79252,Genbank:NM_024400.2,RGD:621241	ADAM metallopeptidase with thrombospondin type 1 motif, 1	GO:0071380,GO:0030728,GO:0001822,GO:0031012,GO:0003674,GO:0031410,GO:0004222,GO:0005578,GO:0005604,GO:0006508,GO:0044691,GO:0007229,GO:0060347,GO:0008201,GO:0001542,GO:0071305,GO:0008270,GO:0071374,GO:0010976	cellular response to prostaglandin E stimulus|ovulation|kidney development|extracellular matrix|molecular_function|cytoplasmic vesicle|metalloendopeptidase activity|proteinaceous extracellular matrix|basement membrane|proteolysis|tooth eruption|integrin-mediated signaling pathway|heart trabecula formation|heparin binding|ovulation from ovarian follicle|cellular response to vitamin D|zinc ion bind…
Adamts16	4.44857	2.15334	6.86027e-05	Up	GeneID:306664,Genbank:XM_003748684.4,RGD:1310046	ADAM metallopeptidase with thrombospondin type 1 motif, 16	GO:0006508,GO:0046872,GO:0048232,GO:1902017,GO:0001658,GO:0003073,GO:0004222	proteolysis|metal ion binding|male gamete generation|regulation of cilium assembly|branching involved in ureteric bud morphogenesis|regulation of systemic arterial blood pressure|metalloendopeptidase activity
Adamts2	0.417701	-1.25946	0.000349668	Down	GeneID:287899,Genbank:NM_001137622.1,RGD:1565950	ADAM metallopeptidase with thrombospondin type 1 motif, 2	GO:0005578,GO:0005615,GO:0007229,GO:0007283,GO:0008150,GO:0008233,GO:0008270,GO:0016485,GO:0030199,GO:0030324,GO:0043588,GO:0003674,GO:0004222,GO:0005575	proteinaceous extracellular matrix|extracellular space|integrin-mediated signaling pathway|spermatogenesis|biological_process|peptidase activity|zinc ion binding|protein processing|collagen fibril organization|lung development|skin development|molecular_function|metalloendopeptidase activity|cellular_component
Adamts20	0.34079	-1.55304	2.91946e-10	Down	GeneID:315263,Genbank:XM_008765879.2,RGD:1307725	ADAM metallopeptidase with thrombospondin type 1 motif, 20	GO:0006508,GO:0008270,GO:0009967,GO:0030198,GO:0043066,GO:0045636,GO:0046872,GO:0048070,GO:0004175,GO:0004222,GO:0005615	proteolysis|zinc ion binding|positive regulation of signal transduction|extracellular matrix organization|negative regulation of apoptotic process|positive regulation of melanocyte differentiation|metal ion binding|regulation of developmental pigmentation|endopeptidase activity|metalloendopeptidase activity|extracellular space
Adamts3	0.428693	-1.22198	8.64008e-10	Down	GeneID:305253,Genbank:XM_006250774.3,RGD:1310750	ADAM metallopeptidase with thrombospondin type 1, motif 3	GO:0007229,GO:0008233,GO:0010573,GO:0016485,GO:0032964,GO:0046872,GO:1900748,GO:0004175,GO:0004222,GO:0005615	integrin-mediated signaling pathway|peptidase activity|vascular endothelial growth factor production|protein processing|collagen biosynthetic process|metal ion binding|positive regulation of vascular endothelial growth factor signaling pathway|endopeptidase activity|metalloendopeptidase activity|extracellular space
Adamts7	3.13657	1.64919	0.00139748	Up	GeneID:315879,Genbank:NM_001047101.1,RGD:1306713	ADAM metallopeptidase with thrombospondin type 1 motif, 7	GO:0005615,GO:0006508,GO:0008237,GO:0009986,GO:0032331,GO:0046872,GO:0051603,GO:0071347,GO:0071356,GO:0071773,GO:0004222,GO:0005578	extracellular space|proteolysis|metallopeptidase activity|cell surface|negative regulation of chondrocyte differentiation|metal ion binding|proteolysis involved in cellular protein catabolic process|cellular response to interleukin-1|cellular response to tumor necrosis factor|cellular response to BMP stimulus|metalloendopeptidase activity|proteinaceous extracellular matrix
Adamts8	2.75764	1.46343	1.63104e-10	Up	GeneID:300475,Genbank:XM_003750455.4,RGD:1308511	ADAM metallopeptidase with thrombospondin type 1 motif, 8	GO:0008270,GO:0004222,GO:0005578,GO:0006508	zinc ion binding|metalloendopeptidase activity|proteinaceous extracellular matrix|proteolysis
Adamts9	3.5005	1.80756	1.43081e-10	Up	GeneID:312566,Genbank:XM_006236916.3,RGD:1306889	ADAM metallopeptidase with thrombospondin type 1 motif, 9	GO:0043231,GO:0004222,GO:0045636,GO:0005578,GO:0048070,GO:0005615,GO:0005783,GO:0006508,GO:0007229,GO:0090673,GO:0008237,GO:1903671,GO:0008270,GO:0009986,GO:0010596,GO:0003179,GO:0030198,GO:0003229,GO:0035909,GO:0004175	intracellular membrane-bounded organelle|metalloendopeptidase activity|positive regulation of melanocyte differentiation|proteinaceous extracellular matrix|regulation of developmental pigmentation|extracellular space|endoplasmic reticulum|proteolysis|integrin-mediated signaling pathway|endothelial cell-matrix adhesion|metallopeptidase activity|negative regulation of sprouting angiogenesis|zinc io…
Adck4	2.22052	1.15089	4.68867e-09	Up	GeneID:308453,Genbank:XM_017589119.1,RGD:1311356	aarF domain containing kinase 4	GO:0031314,GO:0005739,GO:0031966,GO:0005829,GO:0005886,GO:0006468,GO:0006744,GO:0016021,GO:0016301,GO:0004672,GO:0021692,GO:0005524	extrinsic component of mitochondrial inner membrane|mitochondrion|mitochondrial membrane|cytosol|plasma membrane|protein phosphorylation|ubiquinone biosynthetic process|integral component of membrane|kinase activity|protein kinase activity|cerebellar Purkinje cell layer morphogenesis|ATP binding
Adcy10	0.417565	-1.25993	6.53519e-05	Down	GeneID:59320,Genbank:XM_008769677.2,RGD:708450	adenylate cyclase 10 (soluble)	GO:0005634,GO:0005737,GO:0005739,GO:0005829,GO:0005886,GO:0006171,GO:0043025,GO:0043065,GO:0045177,GO:0007283,GO:0045178,GO:0048471,GO:0051117,GO:0071241,GO:0071890,GO:0000287,GO:0003351,GO:0004016,GO:0005524,GO:0015630,GO:0016020,GO:0030145,GO:0030424,GO:0030425,GO:0030426,GO:0031514,GO:0035556	nucleus|cytoplasm|mitochondrion|cytosol|plasma membrane|cAMP biosynthetic process|neuronal cell body|positive regulation of apoptotic process|apical part of cell|spermatogenesis|basal part of cell|perinuclear region of cytoplasm|ATPase binding|cellular response to inorganic substance|bicarbonate binding|magnesium ion binding|epithelial cilium movement|adenylate cyclase activity|ATP binding|microt…	rno00230,rno04371,rno04024,rno04713,rno04714	Purine metabolism|Apelin signaling pathway|cAMP signaling pathway|Circadian entrainment|Thermogenesis
Adcy4	2.19144	1.13188	5.14457e-06	Up	GeneID:54223,Genbank:XM_017599787.1,RGD:2034	adenylate cyclase 4	GO:0031683,GO:0007165,GO:0004383,GO:0032991,GO:0007188,GO:0005080,GO:0035556,GO:0005524,GO:0005622,GO:0005737,GO:0008074,GO:0046872,GO:0009190,GO:0005886,GO:0016020,GO:0016021,GO:0006171,GO:0004016,GO:0030425,GO:0006182	G-protein beta/gamma-subunit complex binding|signal transduction|guanylate cyclase activity|protein-containing complex|adenylate cyclase-modulating G-protein coupled receptor signaling pathway|protein kinase C binding|intracellular signal transduction|ATP binding|intracellular|cytoplasm|guanylate cyclase complex, soluble|metal ion binding|cyclic nucleotide biosynthetic process|plasma membrane|mem…	rno00230,rno04015,rno04371,rno04020,rno04072,rno04024,rno04022,rno04114,rno04540,rno04611,rno04062,rno04911,rno04923,rno04912,rno04913,rno04915,rno04914,rno04921,rno04926,rno04918,rno04916,rno04925,rno04927,rno04261,rno04270,rno04970,rno04971,rno04972,rno04976,rno04724,rno04727,rno04725,rno04723,rno04742,rno04750,rno04211,rno04213,rno04713,rno04714,rno05200,rno05032,rno05414,rno04934,rno05166,rno…	Purine metabolism|Rap1 signaling pathway|Apelin signaling pathway|Calcium signaling pathway|Phospholipase D signaling pathway|cAMP signaling pathway|cGMP - PKG signaling pathway|Oocyte meiosis|Gap junction|Platelet activation|Chemokine signaling pathway|Insulin secretion|Regulation of lipolysis in adipocyte|GnRH signaling pathway|Ovarian Steroidogenesis|Estrogen signaling pathway|Progesterone-med…
Adcy7	2.61781	1.38836	8.60281e-12	Up	GeneID:84420,Genbank:XM_017601388.1,RGD:619966	adenylate cyclase 7	GO:0046872,GO:0004383,GO:0060135,GO:0005524,GO:0071361,GO:0005886,GO:0006171,GO:0006182,GO:0007165,GO:0007189,GO:0008074,GO:0009190,GO:0004016,GO:0016020,GO:0016021	metal ion binding|guanylate cyclase activity|maternal process involved in female pregnancy|ATP binding|cellular response to ethanol|plasma membrane|cAMP biosynthetic process|cGMP biosynthetic process|signal transduction|adenylate cyclase-activating G-protein coupled receptor signaling pathway|guanylate cyclase complex, soluble|cyclic nucleotide biosynthetic process|adenylate cyclase activity|memb…	rno00230,rno04015,rno04371,rno04020,rno04072,rno04024,rno04022,rno04114,rno04540,rno04611,rno04062,rno04911,rno04923,rno04912,rno04913,rno04915,rno04914,rno04921,rno04926,rno04918,rno04916,rno04925,rno04927,rno04261,rno04270,rno04970,rno04971,rno04972,rno04976,rno04724,rno04727,rno04725,rno04723,rno04750,rno04211,rno04213,rno04713,rno04714,rno05200,rno05032,rno05414,rno04934,rno05166,rno01522	Purine metabolism|Rap1 signaling pathway|Apelin signaling pathway|Calcium signaling pathway|Phospholipase D signaling pathway|cAMP signaling pathway|cGMP - PKG signaling pathway|Oocyte meiosis|Gap junction|Platelet activation|Chemokine signaling pathway|Insulin secretion|Regulation of lipolysis in adipocyte|GnRH signaling pathway|Ovarian Steroidogenesis|Estrogen signaling pathway|Progesterone-med…
Adcy9	0.449512	-1.15357	2.15062e-06	Down	GeneID:302950,Genbank:XM_008767525.2,RGD:1304747	adenylate cyclase 9	GO:0030424,GO:0004016,GO:0030425,GO:0004383,GO:0071880,GO:0005886,GO:0005887,GO:0006171,GO:0006182,GO:0007165,GO:0007189,GO:0008074,GO:0009190,GO:0000166,GO:0016020,GO:0016021	axon|adenylate cyclase activity|dendrite|guanylate cyclase activity|adenylate cyclase-activating adrenergic receptor signaling pathway|plasma membrane|integral component of plasma membrane|cAMP biosynthetic process|cGMP biosynthetic process|signal transduction|adenylate cyclase-activating G-protein coupled receptor signaling pathway|guanylate cyclase complex, soluble|cyclic nucleotide biosyntheti…	rno00230,rno04015,rno04371,rno04020,rno04072,rno04024,rno04022,rno04114,rno04540,rno04611,rno04062,rno04911,rno04923,rno04912,rno04913,rno04915,rno04914,rno04921,rno04926,rno04918,rno04916,rno04925,rno04927,rno04261,rno04270,rno04970,rno04971,rno04972,rno04976,rno04962,rno04961,rno04724,rno04727,rno04725,rno04723,rno04750,rno04211,rno04213,rno04713,rno04714,rno05200,rno05032,rno05414,rno04934,rno…	Purine metabolism|Rap1 signaling pathway|Apelin signaling pathway|Calcium signaling pathway|Phospholipase D signaling pathway|cAMP signaling pathway|cGMP - PKG signaling pathway|Oocyte meiosis|Gap junction|Platelet activation|Chemokine signaling pathway|Insulin secretion|Regulation of lipolysis in adipocyte|GnRH signaling pathway|Ovarian Steroidogenesis|Estrogen signaling pathway|Progesterone-med…
Adcyap1	2.69134	1.42832	0.000270163	Up	GeneID:24166,Genbank:XM_008767418.2,RGD:2037	adenylate cyclase activating polypeptide 1	GO:0005184,GO:0005576,GO:0005615,GO:0005829,GO:0007189,GO:0016521,GO:0007204,GO:0019233,GO:0007218,GO:0019933,GO:0021983,GO:0030073,GO:0045471,GO:0031175,GO:0045786,GO:0045860,GO:0031858,GO:0045944,GO:0046034,GO:0001541,GO:0051428,GO:0001662,GO:0001821,GO:0051968,GO:0001932,GO:0002865,GO:0002878,GO:0005057,GO:0005102,GO:0005179,GO:0008277,GO:0008284,GO:0010469,GO:0010628,GO:0010656,GO:0032755,GO:…	neuropeptide hormone activity|extracellular region|extracellular space|cytosol|adenylate cyclase-activating G-protein coupled receptor signaling pathway|pituitary adenylate cyclase activating polypeptide activity|positive regulation of cytosolic calcium ion concentration|sensory perception of pain|neuropeptide signaling pathway|cAMP-mediated signaling|pituitary gland development|insulin secretion…	rno04911,rno04924	Insulin secretion|Renin secretion
Adgrf2	8.894	3.15283	1.58027e-07	Up	GeneID:301269,Genbank:XM_017596753.1,RGD:1306718	adhesion G protein-coupled receptor F2	GO:0016021,GO:0004930,GO:0007166,GO:0007186	integral component of membrane|G-protein coupled receptor activity|cell surface receptor signaling pathway|G-protein coupled receptor signaling pathway
Adgrg2	0.437685	-1.19203	0.0107316	Down	GeneID:266735,Genbank:XM_017601927.1,RGD:628618	adhesion G protein-coupled receptor G2	GO:0005886,GO:0007166,GO:0007186,GO:0016021,GO:0016324,GO:0004930,GO:0005829	plasma membrane|cell surface receptor signaling pathway|G-protein coupled receptor signaling pathway|integral component of membrane|apical plasma membrane|G-protein coupled receptor activity|cytosol
Adgrg3	3.9437	1.97955	0.0169153	Up	GeneID:291854,Genbank:XM_006255127.3,RGD:1305674	adhesion G protein-coupled receptor G3	GO:0007186,GO:0016021,GO:0030183,GO:0030334,GO:0032792,GO:1901223,GO:0004930,GO:0005886,GO:0007166	G-protein coupled receptor signaling pathway|integral component of membrane|B cell differentiation|regulation of cell migration|negative regulation of CREB transcription factor activity|negative regulation of NIK/NF-kappaB signaling|G-protein coupled receptor activity|plasma membrane|cell surface receptor signaling pathway
Adgrg5	3.44933	1.78632	0.0152398	Up	GeneID:307645,Genbank:NM_001107410.1,RGD:1305559	adhesion G protein-coupled receptor G5	GO:0016021,GO:0004930,GO:0007166,GO:0007186	integral component of membrane|G-protein coupled receptor activity|cell surface receptor signaling pathway|G-protein coupled receptor signaling pathway
Adgrv1	0.418498	-1.25671	0.000483681	Down	GeneID:100362255,Genbank:XM_017591161.1,RGD:1562101	adhesion G protein-coupled receptor V1	GO:0050910,GO:0032420,GO:0005509,GO:0050953,GO:0043235,GO:0005737,GO:0060122,GO:0045184,GO:0005886,GO:0071277,GO:0007166,GO:0007186,GO:0007601,GO:0007605,GO:0045202,GO:0009986,GO:1990075,GO:0045494,GO:0010739,GO:1990696,GO:0048471,GO:0016021,GO:0048496,GO:0017022,GO:0002141,GO:0048839,GO:0032391,GO:0002142,GO:0050877,GO:0004930	detection of mechanical stimulus involved in sensory perception of sound|stereocilium|calcium ion binding|sensory perception of light stimulus|receptor complex|cytoplasm|inner ear receptor cell stereocilium organization|establishment of protein localization|plasma membrane|cellular response to calcium ion|cell surface receptor signaling pathway|G-protein coupled receptor signaling pathway|visual …
Adhfe1	0.39959	-1.32341	1.0746e-10	Down	GeneID:362474,Genbank:XM_008763508.2,RGD:1308863	alcohol dehydrogenase, iron containing, 1	GO:0005739,GO:0005829,GO:0006539,GO:0008150,GO:0046872,GO:0047988,GO:0055114,GO:0003674,GO:0004022,GO:0005575	mitochondrion|cytosol|glutamate catabolic process via 2-oxoglutarate|biological_process|metal ion binding|hydroxyacid-oxoacid transhydrogenase activity|oxidation-reduction process|molecular_function|alcohol dehydrogenase (NAD) activity|cellular_component
Adra1b	0.433281	-1.20663	9.61734e-10	Down	GeneID:24173,Genbank:NM_016991.2,RGD:2054	adrenoceptor alpha 1B	GO:0004937,GO:0005515,GO:0005634,GO:0005737,GO:0008542,GO:0009725,GO:0005886,GO:0014704,GO:0016020,GO:0016021,GO:0019229,GO:0043627,GO:0030315,GO:0045818,GO:0031965,GO:0045819,GO:0045907,GO:0045987,GO:0046982,GO:0001974,GO:0001975,GO:0048148,GO:0001987,GO:0048545,GO:0001994,GO:0001996,GO:0001997,GO:0004935,GO:0005887,GO:0005901,GO:0007188,GO:0007200,GO:0007204,GO:0007267,GO:0007512,GO:0035024,GO:…	alpha1-adrenergic receptor activity|protein binding|nucleus|cytoplasm|visual learning|response to hormone|plasma membrane|intercalated disc|membrane|integral component of membrane|regulation of vasoconstriction|response to estrogen|T-tubule|negative regulation of glycogen catabolic process|nuclear membrane|positive regulation of glycogen catabolic process|positive regulation of vasoconstriction|p…	rno04020,rno04022,rno04080,rno04261,rno04270,rno04970	Calcium signaling pathway|cGMP - PKG signaling pathway|Neuroactive ligand-receptor interaction|Adrenergic signaling in cardiomyocytes|Vascular smooth muscle contraction|Salivary secretion
Adra2c	0.267728	-1.90116	1.68295e-19	Down	GeneID:24175,Genbank:NM_138506.1,RGD:2058	adrenoceptor alpha 2C	GO:0070473,GO:0035625,GO:0004938,GO:0071875,GO:0042803,GO:0005737,GO:0071880,GO:0043410,GO:0005887,GO:0007186,GO:0007188,GO:0007267,GO:0043679,GO:0007565,GO:0045666,GO:0007610,GO:0045907,GO:0030168,GO:0046982,GO:0030424,GO:0004930,GO:0051379,GO:0031694,GO:0004935,GO:0051930,GO:0032148	negative regulation of uterine smooth muscle contraction|epidermal growth factor-activated receptor transactivation by G-protein coupled receptor signaling pathway|alpha2-adrenergic receptor activity|adrenergic receptor signaling pathway|protein homodimerization activity|cytoplasm|adenylate cyclase-activating adrenergic receptor signaling pathway|positive regulation of MAPK cascade|integral compo…	rno04022,rno04080	cGMP - PKG signaling pathway|Neuroactive ligand-receptor interaction
Adrb2	0.398131	-1.32868	0.00107793	Down	GeneID:24176,Genbank:NM_012492.2,RGD:2060	adrenoceptor beta 2	GO:0045944,GO:0045986,GO:0002025,GO:0048633,GO:0050728,GO:0002028,GO:0061885,GO:0050873,GO:0071456,GO:0002032,GO:0071548,GO:0051379,GO:0071867,GO:0005769,GO:0002086,GO:0071875,GO:0005886,GO:0003059,GO:0004935,GO:0071880,GO:0005887,GO:1904646,GO:0071902,GO:2000969,GO:0090331,GO:0005901,GO:0007610,GO:0008144,GO:0006898,GO:0008179,GO:0008284,GO:0008306,GO:0009409,GO:0001540,GO:0030279,GO:0030424,GO:…	positive regulation of transcription by RNA polymerase II|negative regulation of smooth muscle contraction|norepinephrine-epinephrine-mediated vasodilation involved in regulation of systemic arterial blood pressure|positive regulation of skeletal muscle tissue growth|negative regulation of inflammatory response|regulation of sodium ion transport|positive regulation of mini excitatory postsynaptic…	rno04020,rno04024,rno04022,rno04080,rno04923,rno04924,rno04261,rno04970	Calcium signaling pathway|cAMP signaling pathway|cGMP - PKG signaling pathway|Neuroactive ligand-receptor interaction|Regulation of lipolysis in adipocyte|Renin secretion|Adrenergic signaling in cardiomyocytes|Salivary secretion
Adssl1	0.33075	-1.59619	0.0012011	Down	GeneID:684425,Genbank:XM_003750237.3,RGD:1590342	adenylosuccinate synthase like 1	GO:0042803,GO:0004019,GO:0044208,GO:0005525,GO:0005737,GO:0006163,GO:0006167,GO:0046040,GO:0006531,GO:0006541,GO:0051015,GO:0009168,GO:0071257,GO:0014850,GO:0000287,GO:0035690,GO:0003924,GO:0042594	protein homodimerization activity|adenylosuccinate synthase activity|'de novo' AMP biosynthetic process|GTP binding|cytoplasm|purine nucleotide metabolic process|AMP biosynthetic process|IMP metabolic process|aspartate metabolic process|glutamine metabolic process|actin filament binding|purine ribonucleoside monophosphate biosynthetic process|cellular response to electrical stimulus|response to m…	rno00230,rno00250	Purine metabolism|Alanine, aspartate and glutamate metabolism
Adtrp	0.457578	-1.12791	0.0168967	Down	GeneID:361228,Genbank:XM_006253833.3,RGD:1305679	androgen-dependent TFPI-regulating protein	GO:0071383,GO:0009986,GO:0010628,GO:0012505,GO:0016020,GO:0016021,GO:0016787,GO:0030195,GO:0042758,GO:0005901	cellular response to steroid hormone stimulus|cell surface|positive regulation of gene expression|endomembrane system|membrane|integral component of membrane|hydrolase activity|negative regulation of blood coagulation|long-chain fatty acid catabolic process|caveola
Afmid	0.333594	-1.58384	6.22368e-05	Down	GeneID:688283,Genbank:XM_017597530.1,RGD:1591143	arylformamidase	GO:0005737,GO:0005829,GO:0009056,GO:0016787,GO:0019441,GO:0034354,GO:0004061,GO:0005634	cytoplasm|cytosol|catabolic process|hydrolase activity|tryptophan catabolic process to kynurenine|'de novo' NAD biosynthetic process from tryptophan|arylformamidase activity|nucleus	rno00630,rno00380	Glyoxylate and dicarboxylate metabolism|Tryptophan metabolism
Agmo	0.442091	-1.17759	0.0166535	Down	GeneID:362732,Genbank:NM_001135899.1,RGD:1312038	alkylglycerol monooxygenase	GO:0055114,GO:0005783,GO:0005789,GO:0006643,GO:0008610,GO:0016021,GO:0046485,GO:0050479,GO:0005506	oxidation-reduction process|endoplasmic reticulum|endoplasmic reticulum membrane|membrane lipid metabolic process|lipid biosynthetic process|integral component of membrane|ether lipid metabolic process|glyceryl-ether monooxygenase activity|iron ion binding
Agpat2	4.66144	2.22078	5.6107e-08	Up	GeneID:311821,Genbank:NM_001107821.2,RGD:1309229	1-acylglycerol-3-phosphate O-acyltransferase 2	GO:0005575,GO:0005783,GO:0006654,GO:0008544,GO:0016021,GO:0016411,GO:0042493,GO:0046474,GO:0001819,GO:0003674,GO:0003841	cellular_component|endoplasmic reticulum|phosphatidic acid biosynthetic process|epidermis development|integral component of membrane|acylglycerol O-acyltransferase activity|response to drug|glycerophospholipid biosynthetic process|positive regulation of cytokine production|molecular_function|1-acylglycerol-3-phosphate O-acyltransferase activity	rno00561,rno00564,rno04072,rno04975	Glycerolipid metabolism|Glycerophospholipid metabolism|Phospholipase D signaling pathway|Fat digestion and absorption
Agrn	0.421432	-1.24663	2.58619e-14	Down	GeneID:25592,Genbank:XM_017593169.1,RGD:2067	agrin	GO:0005578,GO:0005604,GO:0005605,GO:0005615,GO:0016021,GO:0005829,GO:0030054,GO:0030548,GO:0005886,GO:0031012,GO:0032092,GO:0033691,GO:0043395,GO:0035374,GO:0043525,GO:0043547,GO:0036122,GO:0044295,GO:0044325,GO:0045202,GO:0001932,GO:0071340,GO:0045213,GO:0001934,GO:0086036,GO:0045887,GO:0099601,GO:0002162,GO:1902667,GO:0005509,GO:1903277,GO:1903407,GO:2000541,GO:0005515,GO:0005576,GO:0007009,GO:…	proteinaceous extracellular matrix|basement membrane|basal lamina|extracellular space|integral component of membrane|cytosol|cell junction|acetylcholine receptor regulator activity|plasma membrane|extracellular matrix|positive regulation of protein binding|sialic acid binding|heparan sulfate proteoglycan binding|chondroitin sulfate binding|positive regulation of neuron apoptotic process|positive …	rno04512	ECM-receptor interaction
Agt	0.448018	-1.15837	0.00669606	Down	GeneID:24179,Genbank:XM_008772597.2,RGD:2069	angiotensinogen	GO:0070471,GO:0071260,GO:0090190,GO:0097755,GO:0002018,GO:1900020,GO:0002019,GO:1901201,GO:0002027,GO:1903598,GO:0002035,GO:1903779,GO:0003014,GO:1904385,GO:0003051,GO:1904707,GO:0007186,GO:0003331,GO:0004867,GO:0007202,GO:0005179,GO:0007204,GO:0007250,GO:0007565,GO:0007568,GO:0010666,GO:0007588,GO:0010873,GO:0008065,GO:0010951,GO:0008217,GO:0010976,GO:0014061,GO:0014068,GO:0001543,GO:0032930,GO:…	uterine smooth muscle contraction|cellular response to mechanical stimulus|positive regulation of branching involved in ureteric bud morphogenesis|positive regulation of blood vessel diameter|renin-angiotensin regulation of aldosterone production|positive regulation of protein kinase C activity|regulation of renal output by angiotensin|regulation of extracellular matrix assembly|regulation of hea…	rno04924,rno04614,rno04270,rno05410	Renin secretion|Renin-angiotensin system|Vascular smooth muscle contraction|Hypertrophic cardiomyopathy (HCM)
Agtr1a	3.44468	1.78437	0.0133074	Up	GeneID:24180,Genbank:XM_008771594.2,RGD:2070	angiotensin II receptor, type 1a	GO:0002001,GO:0002018,GO:0002019,GO:0002035,GO:0007200,GO:0007204,GO:0004945,GO:0005515,GO:0007266,GO:0007507,GO:0007568,GO:0019722,GO:0008217,GO:0019901,GO:0008284,GO:0030425,GO:0031410,GO:0031711,GO:0031748,GO:0031968,GO:0001568,GO:0042976,GO:0031983,GO:0043524,GO:0032270,GO:0001596,GO:0043621,GO:0032430,GO:0043627,GO:0001822,GO:0045777,GO:0001921,GO:0001965,GO:0046982,GO:0001991,GO:0050715,GO:…	renin secretion into blood stream|renin-angiotensin regulation of aldosterone production|regulation of renal output by angiotensin|brain renin-angiotensin system|phospholipase C-activating G-protein coupled receptor signaling pathway|positive regulation of cytosolic calcium ion concentration|angiotensin type II receptor activity|protein binding|Rho protein signal transduction|heart development|ag…	rno04371,rno04020,rno04072,rno04022,rno04080,rno04924,rno04614,rno04925,rno04927,rno04261,rno04270,rno05200,rno04933,rno04934	Apelin signaling pathway|Calcium signaling pathway|Phospholipase D signaling pathway|cGMP - PKG signaling pathway|Neuroactive ligand-receptor interaction|Renin secretion|Renin-angiotensin system|Aldosterone synthesis and secretion|Cortisol synthesis and secretion|Adrenergic signaling in cardiomyocytes|Vascular smooth muscle contraction|Pathways in cancer|AGE-RAGE signaling pathway in diabetic com…
Ahnak2	2.88494	1.52854	0.000314312	Up	GeneID:314478,Genbank:XM_017594522.1,RGD:1309696	AHNAK nucleoprotein 2	GO:0043484,GO:0005829,GO:0005886,GO:0008366,GO:0019226,GO:0021675,GO:0030018,GO:0030315,GO:0030659,GO:0032287,GO:0001778,GO:0032290,GO:0003723,GO:0043034,GO:0005737	regulation of RNA splicing|cytosol|plasma membrane|axon ensheathment|transmission of nerve impulse|nerve development|Z disc|T-tubule|cytoplasmic vesicle membrane|peripheral nervous system myelin maintenance|plasma membrane repair|peripheral nervous system myelin formation|RNA binding|costamere|cytoplasm
Ahr	3.04653	1.60717	9.59158e-15	Up	GeneID:25690,Genbank:XM_017594050.1,RGD:2074	aryl hydrocarbon receptor	GO:0001974,GO:0002260,GO:0002376,GO:0003085,GO:0003214,GO:0003243,GO:0003677,GO:0005634,GO:0005737,GO:0003700,GO:0005829,GO:0006351,GO:0009410,GO:0006355,GO:0009636,GO:0010468,GO:0014070,GO:0017025,GO:0019933,GO:0000122,GO:0043010,GO:0030522,GO:0000902,GO:0043029,GO:0030850,GO:0001094,GO:0043565,GO:0030888,GO:0001223,GO:0044212,GO:0001541,GO:0045793,GO:0001568,GO:0045892,GO:0001569,GO:0001782,GO:…	blood vessel remodeling|lymphocyte homeostasis|immune system process|negative regulation of systemic arterial blood pressure|cardiac left ventricle morphogenesis|circumferential growth involved in left ventricle morphogenesis|DNA binding|nucleus|cytoplasm|DNA binding transcription factor activity|cytosol|transcription, DNA-templated|response to xenobiotic stimulus|regulation of transcription, DNA…	rno04659,rno04934	Th17 cell differentiation|Cushing's syndrome
Aifm3	0.435906	-1.19791	7.45365e-11	Down	GeneID:303786,Genbank:XM_017597951.1,RGD:1306028	apoptosis inducing factor, mitochondria associated 3	GO:0005783,GO:0005829,GO:0016491,GO:0050660,GO:0051537,GO:0055114,GO:0097194,GO:0005634,GO:0005739,GO:0005743	endoplasmic reticulum|cytosol|oxidoreductase activity|flavin adenine dinucleotide binding|2 iron, 2 sulfur cluster binding|oxidation-reduction process|execution phase of apoptosis|nucleus|mitochondrion|mitochondrial inner membrane
Aim1l	2.12479	1.08732	0.0469787	Up	GeneID:298543,Genbank:XM_008764189.2,RGD:1308621	absent in melanoma 1-like
Ak8	0.25714	-1.95938	0.00680467	Down	GeneID:311833,Genbank:NM_001004266.1,RGD:1303144	adenylate kinase 8	GO:0036126,GO:0004127,GO:0004550,GO:0005524,GO:0005829,GO:0005930,GO:0006165,GO:0009142,GO:0009165,GO:0004017,GO:0019206,GO:0021591	sperm flagellum|cytidylate kinase activity|nucleoside diphosphate kinase activity|ATP binding|cytosol|axoneme|nucleoside diphosphate phosphorylation|nucleoside triphosphate biosynthetic process|nucleotide biosynthetic process|adenylate kinase activity|nucleoside kinase activity|ventricular system development	rno00230,rno00730	Purine metabolism|Thiamine metabolism
Akap5	0.194722	-2.36051	7.84076e-40	Down	GeneID:171026,Genbank:NM_133515.2,RGD:620829	A-kinase anchoring protein 5	GO:0005886,GO:0006605,GO:0007165,GO:0007193,GO:0007194,GO:0008179,GO:0019904,GO:0021510,GO:0009898,GO:0021766,GO:0010524,GO:0030346,GO:0030425,GO:0031527,GO:0043197,GO:0031698,GO:0043198,GO:0032279,GO:0043267,GO:0032590,GO:0043271,GO:0043624,GO:0044877,GO:0001664,GO:0045296,GO:0001934,GO:0045762,GO:0003779,GO:0048471,GO:0005515,GO:0005516,GO:0005622,GO:0005737,GO:0005856,GO:0010738,GO:0014069,GO:…	plasma membrane|protein targeting|signal transduction|adenylate cyclase-inhibiting G-protein coupled receptor signaling pathway|negative regulation of adenylate cyclase activity|adenylate cyclase binding|protein domain specific binding|spinal cord development|cytoplasmic side of plasma membrane|hippocampus development|positive regulation of calcium ion transport into cytosol|protein phosphatase 2…
Akr1b10	0.425361	-1.23324	0.0134153	Down	GeneID:296972,Genbank:NM_001013084.1,RGD:1308277	aldo-keto reductase family 1 member B10	GO:0016488,GO:0016918,GO:0019751,GO:0042572,GO:0042574,GO:0044597,GO:0044598,GO:0045550,GO:0047718,GO:0052650,GO:0055114,GO:0001758,GO:0070401,GO:0004032,GO:0070402,GO:0005829	farnesol catabolic process|retinal binding|polyol metabolic process|retinol metabolic process|retinal metabolic process|daunorubicin metabolic process|doxorubicin metabolic process|geranylgeranyl reductase activity|indanol dehydrogenase activity|NADP-retinol dehydrogenase activity|oxidation-reduction process|retinal dehydrogenase activity|NADP+ binding|alditol:NADP+ 1-oxidoreductase activity|NADP…	rno00040,rno00051,rno00052,rno00561,rno00790	Pentose and glucuronate interconversions|Fructose and mannose metabolism|Galactose metabolism|Glycerolipid metabolism|Folate biosynthesis
Akr1b8	6.25245	2.64442	0.000416432	Up	GeneID:286921,Genbank:NM_173136.1,RGD:708475	aldo-keto reductase family 1, member B8	GO:0008106,GO:0016491,GO:0055114,GO:0004032,GO:0005739,GO:0005829	alcohol dehydrogenase (NADP+) activity|oxidoreductase activity|oxidation-reduction process|alditol:NADP+ 1-oxidoreductase activity|mitochondrion|cytosol	rno00040,rno00051,rno00052,rno00561,rno00790	Pentose and glucuronate interconversions|Fructose and mannose metabolism|Galactose metabolism|Glycerolipid metabolism|Folate biosynthesis
Alb	0.208365	-2.26282	1.31641e-06	Down	GeneID:24186,Genbank:NM_134326.2,RGD:2085	albumin	GO:0005615,GO:0005737,GO:0005783,GO:0005794,GO:0019825,GO:0007584,GO:0008144,GO:0019836,GO:0019899,GO:0030170,GO:0046010,GO:0046689,GO:0051087,GO:0032991,GO:0051659,GO:0003677,GO:0070062,GO:0070541,GO:0005504,GO:0005576,GO:0005604,GO:0008270,GO:0009267,GO:0010033,GO:0015643,GO:0042311,GO:0042802,GO:0043066,GO:0043209	extracellular space|cytoplasm|endoplasmic reticulum|Golgi apparatus|oxygen binding|response to nutrient|drug binding|hemolysis by symbiont of host erythrocytes|enzyme binding|pyridoxal phosphate binding|positive regulation of circadian sleep/wake cycle, non-REM sleep|response to mercury ion|chaperone binding|protein-containing complex|maintenance of mitochondrion location|DNA binding|extracellula…	rno04918	Thyroid hormone synthesis
Aldh1a1	0.398424	-1.32763	0.000361912	Down	GeneID:24188,Genbank:NM_022407.3,RGD:2087	aldehyde dehydrogenase 1 family, member A1	GO:0004028,GO:0004029,GO:0042493,GO:0005634,GO:0042572,GO:0005737,GO:0005829,GO:0042573,GO:0042802,GO:0042904,GO:0042905,GO:0043065,GO:0001523,GO:0001758,GO:0001822,GO:0001889,GO:0002072,GO:0002138,GO:0006979,GO:0007494,GO:0014070,GO:0018479,GO:0032355,GO:0044849,GO:0032526,GO:0045471,GO:0048048,GO:0051287,GO:0051289,GO:0055114	3-chloroallyl aldehyde dehydrogenase activity|aldehyde dehydrogenase (NAD) activity|response to drug|nucleus|retinol metabolic process|cytoplasm|cytosol|retinoic acid metabolic process|identical protein binding|9-cis-retinoic acid biosynthetic process|9-cis-retinoic acid metabolic process|positive regulation of apoptotic process|retinoid metabolic process|retinal dehydrogenase activity|kidney dev…	rno00830	Retinol metabolism
Aldh1a3	2.48864	1.31536	0.0135659	Up	GeneID:266603,Genbank:NM_153300.1,RGD:628662	aldehyde dehydrogenase 1 family, member A3	GO:0002138,GO:0004028,GO:0004029,GO:0007626,GO:0021768,GO:0004030,GO:0021983,GO:0031076,GO:0042472,GO:0051289,GO:0042493,GO:0042572,GO:0042573,GO:0055114,GO:0060013,GO:0060166,GO:0001758,GO:0060324,GO:0001822,GO:0002072,GO:0005634,GO:0005737,GO:0005829,GO:0042574,GO:0005886,GO:0042803,GO:0043065,GO:0043584,GO:0070324,GO:0048048,GO:0050885,GO:0070384,GO:0070403	retinoic acid biosynthetic process|3-chloroallyl aldehyde dehydrogenase activity|aldehyde dehydrogenase (NAD) activity|locomotory behavior|nucleus accumbens development|aldehyde dehydrogenase [NAD(P)+] activity|pituitary gland development|embryonic camera-type eye development|inner ear morphogenesis|protein homotetramerization|response to drug|retinol metabolic process|retinoic acid metabolic pro…	rno00010,rno00340,rno00350,rno00360,rno00410,rno00980,rno00982,rno05204	Glycolysis / Gluconeogenesis|Histidine metabolism|Tyrosine metabolism|Phenylalanine metabolism|beta-Alanine metabolism|Metabolism of xenobiotics by cytochrome P450|Drug metabolism - cytochrome P450|Chemical carcinogenesis
Aldh1l1	0.3959	-1.33679	0.00741393	Down	GeneID:64392,Genbank:NM_022547.1,RGD:621294	aldehyde dehydrogenase 1 family, member L1	GO:0033721,GO:0005737,GO:0044877,GO:0005739,GO:0046654,GO:0005829,GO:0006730,GO:0009058,GO:0055114,GO:0009258,GO:0016155,GO:0016620,GO:0004029,GO:0016742,GO:0032991,GO:0004030	aldehyde dehydrogenase (NADP+) activity|cytoplasm|protein-containing complex binding|mitochondrion|tetrahydrofolate biosynthetic process|cytosol|one-carbon metabolic process|biosynthetic process|oxidation-reduction process|10-formyltetrahydrofolate catabolic process|formyltetrahydrofolate dehydrogenase activity|oxidoreductase activity, acting on the aldehyde or oxo group of donors, NAD or NADP as…	rno00670	One carbon pool by folate
Aldh1l2	14.2329	3.83116	1.36986e-07	Up	GeneID:299699,Genbank:NM_001191778.1,RGD:1309458	aldehyde dehydrogenase 1 family, member L2	GO:0005634,GO:0005739,GO:0006730,GO:0009058,GO:0009258,GO:0016021,GO:0016155,GO:0016742,GO:0055114,GO:0004029	nucleus|mitochondrion|one-carbon metabolic process|biosynthetic process|10-formyltetrahydrofolate catabolic process|integral component of membrane|formyltetrahydrofolate dehydrogenase activity|hydroxymethyl-, formyl- and related transferase activity|oxidation-reduction process|aldehyde dehydrogenase (NAD) activity	rno00670	One carbon pool by folate
Aldh3b2	0.489957	-1.02927	5.02618e-05	Down	GeneID:688800,Genbank:XM_008760187.1,RGD:1584166	aldehyde dehydrogenase 3 family, member B2	GO:0004029,GO:0004030,GO:0005811	aldehyde dehydrogenase (NAD) activity|aldehyde dehydrogenase [NAD(P)+] activity|lipid droplet	rno00010,rno00340,rno00350,rno00360,rno00410,rno00980,rno00982,rno05204	Glycolysis / Gluconeogenesis|Histidine metabolism|Tyrosine metabolism|Phenylalanine metabolism|beta-Alanine metabolism|Metabolism of xenobiotics by cytochrome P450|Drug metabolism - cytochrome P450|Chemical carcinogenesis
Allc	2.2413	1.16434	0.0126641	Up	GeneID:246758,Genbank:XM_006239944.3,RGD:621804	allantoicase	GO:0000256,GO:0004037	allantoin catabolic process|allantoicase activity	rno00230	Purine metabolism
Alox5	0.289931	-1.78622	2.21915e-06	Down	GeneID:25290,Genbank:XM_006237140.2,RGD:2096	arachidonate 5-lipoxygenase	GO:0005515,GO:0005634,GO:0005635,GO:0005641,GO:0016702,GO:0019233,GO:0019369,GO:0005654,GO:0019370,GO:0019372,GO:0030425,GO:0031965,GO:0002526,GO:0002540,GO:0004051,GO:0005506,GO:0005737,GO:0005829,GO:0006691,GO:0006954,GO:0007584,GO:0016363,GO:0042383,GO:0045907,GO:0055093,GO:0055114	protein binding|nucleus|nuclear envelope|nuclear envelope lumen|oxidoreductase activity, acting on single donors with incorporation of molecular oxygen, incorporation of two atoms of oxygen|sensory perception of pain|arachidonic acid metabolic process|nucleoplasm|leukotriene biosynthetic process|lipoxygenase pathway|dendrite|nuclear membrane|acute inflammatory response|leukotriene production invo…	rno00590,rno04664,rno04913,rno04726,rno05145	Arachidonic acid metabolism|Fc epsilon RI signaling pathway|Ovarian Steroidogenesis|Serotonergic synapse|Toxoplasmosis
Aloxe3	2.78084	1.47552	1.59145e-06	Up	GeneID:287424,Genbank:XM_017597087.1,RGD:1306252	arachidonate lipoxygenase 3	GO:0051120,GO:0019372,GO:0005737,GO:0035357,GO:0006665,GO:0051122,GO:0008150,GO:0008544,GO:0016702,GO:0043651,GO:0055114,GO:0016829,GO:0061436,GO:0045444,GO:0019233,GO:0019369,GO:0003674,GO:0070830,GO:0046513,GO:0005506,GO:0005575	hepoxilin A3 synthase activity|lipoxygenase pathway|cytoplasm|peroxisome proliferator activated receptor signaling pathway|sphingolipid metabolic process|hepoxilin biosynthetic process|biological_process|epidermis development|oxidoreductase activity, acting on single donors with incorporation of molecular oxygen, incorporation of two atoms of oxygen|linoleic acid metabolic process|oxidation-reduc…
Alpk2	0.382837	-1.3852	0.0120854	Down	GeneID:498875,Genbank:XM_006254887.3,RGD:1564431	alpha-kinase 2	GO:0006468,GO:0004674,GO:0005524,GO:0005737	protein phosphorylation|protein serine/threonine kinase activity|ATP binding|cytoplasm
Amy1a	0.113815	-3.13524	0.00724937	Down	GeneID:24203,Genbank:NM_001010970.1,RGD:2113	amylase, alpha 1A (salivary)	GO:0005975,GO:0016160,GO:0043169,GO:0103025,GO:0004556,GO:0005615	carbohydrate metabolic process|amylase activity|cation binding|alpha-amylase activity (releasing maltohexaose)|alpha-amylase activity|extracellular space	rno00500,rno04973	Starch and sucrose metabolism|Carbohydrate digestion and absorption
Angpt2	2.70335	1.43475	1.10869e-05	Up	GeneID:89805,Genbank:NM_134454.1,RGD:621861	angiopoietin 2	GO:0060135,GO:0030971,GO:0003674,GO:0071363,GO:0031100,GO:0005615,GO:0072012,GO:0042995,GO:0005634,GO:0005886,GO:0007281,GO:0009314,GO:0043537,GO:0009612,GO:0045766,GO:0009749,GO:0046872,GO:0010812,GO:0048014,GO:0014070,GO:0001525,GO:0048514,GO:0014823,GO:0050928,GO:0016525,GO:0001666	maternal process involved in female pregnancy|receptor tyrosine kinase binding|molecular_function|cellular response to growth factor stimulus|animal organ regeneration|extracellular space|glomerulus vasculature development|cell projection|nucleus|plasma membrane|germ cell development|response to radiation|negative regulation of blood vessel endothelial cell migration|response to mechanical stimul…	rno04014,rno04015,rno04010,rno04066,rno04151,rno05167	Ras signaling pathway|Rap1 signaling pathway|MAPK signaling pathway|HIF-1 signaling pathway|PI3K-Akt signaling pathway|Kaposi's sarcoma-associated herpesvirus infection
Angptl8	6.15095	2.62081	0.000584748	Up	GeneID:100361444,Genbank:NM_001271710.1,RGD:2320121	angiopoietin-like 8	GO:0006006,GO:0010469,GO:0010954,GO:0019216,GO:0044255,GO:0044342,GO:0045444,GO:0048469,GO:0050746,GO:0070328,GO:0005179,GO:0005576	glucose metabolic process|regulation of signaling receptor activity|positive regulation of protein processing|regulation of lipid metabolic process|cellular lipid metabolic process|type B pancreatic cell proliferation|fat cell differentiation|cell maturation|regulation of lipoprotein metabolic process|triglyceride homeostasis|hormone activity|extracellular region	rno04979	Cholesterol metabolism
Ankdd1a	2.16089	1.11163	0.0395987	Up	GeneID:100362785,Genbank:XM_017596076.1,RGD:1586052	ankyrin repeat and death domain containing 1A	GO:0007165	signal transduction
Ankrd13d	0.495565	-1.01285	1.26095e-10	Down	GeneID:361699,Genbank:XM_006230842.3,RGD:1309156	ankyrin repeat domain 13D	GO:0005737	cytoplasm
Ankrd34a	0.211897	-2.23856	1.41022e-11	Down	GeneID:295283,Genbank:XM_006232953.3,RGD:1308412	ankyrin repeat domain 34A
Ankrd34c	0.225371	-2.14962	4.85197e-36	Down	GeneID:300889,Genbank:XM_017595577.1,RGD:1305403	ankyrin repeat domain 34C
Ankrd36	0.460802	-1.11778	0.00511129	Down	GeneID:305491,Genbank:XM_008770390.2,RGD:735187	ankyrin repeat domain 36	GO:0007283	spermatogenesis
Ankrd63	0.0794483	-3.65384	0.000229963	Down	GeneID:691770,Genbank:XM_006234793.3,RGD:1595953	ankyrin repeat domain 63
Ankub1	0.0532655	-4.23066	5.44312e-07	Down	GeneID:100361272,Genbank:XM_017591261.1,RGD:2320491	ankyrin repeat and ubiquitin domain containing 1
Anln	0.346796	-1.52784	3.87446e-07	Down	GeneID:363031,Genbank:XM_008766020.2,RGD:1561367	anillin, actin binding protein	GO:0090521,GO:0002244,GO:0099738,GO:0003779,GO:1904172,GO:0005654,GO:0005826,GO:0015629,GO:0016021,GO:1904498,GO:0017049,GO:0030496,GO:0030865,GO:0031106,GO:0000281,GO:0032059,GO:0045296,GO:0000915	glomerular visceral epithelial cell migration|hematopoietic progenitor cell differentiation|cell cortex region|actin binding|positive regulation of bleb assembly|nucleoplasm|actomyosin contractile ring|actin cytoskeleton|integral component of membrane|protein localization to mitotic actomyosin contractile ring|GTP-Rho binding|midbody|cortical cytoskeleton organization|septin ring organization|mit…
Anlnl1	0.37109	-1.43016	1.30864e-05	Down	GeneID:307056,Genbank:XM_017600777.1,RGD:1566097	anillin, actin binding protein-like 1	GO:0017049,GO:0030865,GO:0031106,GO:1904498,GO:0000281,GO:0000915,GO:0005826	GTP-Rho binding|cortical cytoskeleton organization|septin ring organization|protein localization to mitotic actomyosin contractile ring|mitotic cytokinesis|actomyosin contractile ring assembly|actomyosin contractile ring
Ano1	2.00631	1.00454	0.000190138	Up	GeneID:309135,Genbank:NM_001107564.1,RGD:1310786	anoctamin 1	GO:0050965,GO:0015705,GO:0005229,GO:0050966,GO:0016021,GO:0005247,GO:0060438,GO:0016324,GO:0005254,GO:1902476,GO:0005886,GO:0006812,GO:0006821,GO:0017128,GO:0034605,GO:0007200,GO:0035774,GO:0009897,GO:0042391,GO:0015111,GO:0005227,GO:0042803,GO:0046982	detection of temperature stimulus involved in sensory perception of pain|iodide transport|intracellular calcium activated chloride channel activity|detection of mechanical stimulus involved in sensory perception of pain|integral component of membrane|voltage-gated chloride channel activity|trachea development|apical plasma membrane|chloride channel activity|chloride transmembrane transport|plasma…
Ano5	0.329094	-1.60343	0.00469969	Down	GeneID:308637,Genbank:XM_017590139.1,RGD:1564265	anoctamin 5	GO:0005575,GO:0005622,GO:0005886,GO:0006821,GO:0008150,GO:0017128,GO:0031982,GO:0003674,GO:0005229	cellular_component|intracellular|plasma membrane|chloride transport|biological_process|phospholipid scramblase activity|vesicle|molecular_function|intracellular calcium activated chloride channel activity
Anpep	2.10283	1.07233	0.0115484	Up	GeneID:81641,Genbank:NM_031012.1,RGD:2991	alanyl aminopeptidase, membrane	GO:0031983,GO:0008217,GO:0005615,GO:0035814,GO:0008237,GO:0005737,GO:0042277,GO:0008270,GO:0005793,GO:0005886,GO:0006508,GO:0043171,GO:0009897,GO:0070006,GO:0070062,GO:0012506,GO:0006725,GO:0001525,GO:0016021,GO:0007165,GO:0004177,GO:0030154,GO:0007267	vesicle lumen|regulation of blood pressure|extracellular space|negative regulation of renal sodium excretion|metallopeptidase activity|cytoplasm|peptide binding|zinc ion binding|endoplasmic reticulum-Golgi intermediate compartment|plasma membrane|proteolysis|peptide catabolic process|external side of plasma membrane|metalloaminopeptidase activity|extracellular exosome|vesicle membrane|cellular ar…	rno00480,rno04640,rno04614	Glutathione metabolism|Hematopoietic cell lineage|Renin-angiotensin system
Antxr2	5.68832	2.508	0.011331	Up	GeneID:305633,Genbank:XM_008770083.2,RGD:1561294	anthrax toxin receptor 2	GO:0009897,GO:0009986,GO:0016021,GO:0022414,GO:0038023,GO:0046872,GO:1901998,GO:0005515,GO:0005575,GO:0008150	external side of plasma membrane|cell surface|integral component of membrane|reproductive process|signaling receptor activity|metal ion binding|toxin transport|protein binding|cellular_component|biological_process	rno04621	NOD-like receptor signaling pathway
Anxa2	3.69397	1.88517	2.02527e-35	Up	GeneID:56611,Genbank:NM_019905.1,RGD:621170	annexin A2	GO:0005546,GO:0005576,GO:0005604,GO:0005615,GO:0005737,GO:0005765,GO:0017137,GO:0005768,GO:0019834,GO:0005769,GO:0019897,GO:0005811,GO:0030199,GO:0030496,GO:0031012,GO:0031340,GO:0044147,GO:0031902,GO:0044354,GO:0031982,GO:0044548,GO:0032804,GO:0044730,GO:0045121,GO:0048146,GO:0001525,GO:0098641,GO:0048306,GO:0001726,GO:0098772,GO:0048471,GO:0001765,GO:1905581,GO:0051015,GO:0001921,GO:1905597,GO:…	phosphatidylinositol-4,5-bisphosphate binding|extracellular region|basement membrane|extracellular space|cytoplasm|lysosomal membrane|Rab GTPase binding|endosome|phospholipase A2 inhibitor activity|early endosome|extrinsic component of plasma membrane|lipid droplet|collagen fibril organization|midbody|extracellular matrix|positive regulation of vesicle fusion|negative regulation of development of…
Aoah	3.41747	1.77293	0.00490203	Up	GeneID:498757,Genbank:NM_001191940.1,RGD:1560514	acyloxyacyl hydrolase	GO:0008653,GO:0050528,GO:0050728	lipopolysaccharide metabolic process|acyloxyacyl hydrolase activity|negative regulation of inflammatory response
Aox1	0.352824	-1.50298	0.000330952	Down	GeneID:54349,Genbank:NM_019363.3,RGD:620528	aldehyde oxidase 1	GO:0005829,GO:0006805,GO:0009055,GO:0009115,GO:0016614,GO:0050250,GO:0016903,GO:0017144,GO:0050660,GO:0051287,GO:0051537,GO:0004031,GO:0004854,GO:0005506,GO:0022900,GO:0042802,GO:0042803,GO:0055114,GO:0043546,GO:0102797,GO:0102798	cytosol|xenobiotic metabolic process|electron transfer activity|xanthine catabolic process|oxidoreductase activity, acting on CH-OH group of donors|retinal oxidase activity|oxidoreductase activity, acting on the aldehyde or oxo group of donors|drug metabolic process|flavin adenine dinucleotide binding|NAD binding|2 iron, 2 sulfur cluster binding|aldehyde oxidase activity|xanthine dehydrogenase ac…	rno00280,rno00350,rno00380,rno00750,rno00760,rno00830,rno00982,rno04630	Valine, leucine and isoleucine degradation|Tyrosine metabolism|Tryptophan metabolism|Vitamin B6 metabolism|Nicotinate and nicotinamide metabolism|Retinol metabolism|Drug metabolism - cytochrome P450|Jak-STAT signaling pathway
Aox2	6.93714	2.79434	0.000967518	Up	GeneID:316421,Genbank:XM_017596459.1,RGD:1359668	aldehyde oxidase 2	GO:0050660,GO:0005506,GO:0005829,GO:0051287,GO:0009055,GO:0009115,GO:0016614,GO:0016903,GO:0051537,GO:0017144,GO:0022900,GO:0055114,GO:0042803,GO:0102797,GO:0043546,GO:0004031,GO:0102798,GO:0050250,GO:0004854	flavin adenine dinucleotide binding|iron ion binding|cytosol|NAD binding|electron transfer activity|xanthine catabolic process|oxidoreductase activity, acting on CH-OH group of donors|oxidoreductase activity, acting on the aldehyde or oxo group of donors|2 iron, 2 sulfur cluster binding|drug metabolic process|electron transport chain|oxidation-reduction process|protein homodimerization activity|g…	rno00280,rno00350,rno00380,rno00750,rno00760,rno00830,rno00982,rno04630	Valine, leucine and isoleucine degradation|Tyrosine metabolism|Tryptophan metabolism|Vitamin B6 metabolism|Nicotinate and nicotinamide metabolism|Retinol metabolism|Drug metabolism - cytochrome P450|Jak-STAT signaling pathway
Aox3	0.329896	-1.59992	1.17918e-06	Down	GeneID:493909,Genbank:XM_006245004.2,RGD:1359328	aldehyde oxidase 3	GO:0102797,GO:0050250,GO:0005506,GO:0102798,GO:0050660,GO:0005829,GO:0009055,GO:0009115,GO:0016614,GO:0016903,GO:0051287,GO:0017144,GO:0051537,GO:0022900,GO:0030151,GO:0004031,GO:0055114,GO:0042803,GO:0043546,GO:0004854	geranial:oxygen oxidoreductase activity|retinal oxidase activity|iron ion binding|heptaldehyde:oxygen oxidoreductase activity|flavin adenine dinucleotide binding|cytosol|electron transfer activity|xanthine catabolic process|oxidoreductase activity, acting on CH-OH group of donors|oxidoreductase activity, acting on the aldehyde or oxo group of donors|NAD binding|drug metabolic process|2 iron, 2 su…	rno00280,rno00350,rno00380,rno00750,rno00760,rno00830,rno00982,rno04630	Valine, leucine and isoleucine degradation|Tyrosine metabolism|Tryptophan metabolism|Vitamin B6 metabolism|Nicotinate and nicotinamide metabolism|Retinol metabolism|Drug metabolism - cytochrome P450|Jak-STAT signaling pathway
Apc2	0.481073	-1.05567	1.45312e-08	Down	GeneID:299611,Genbank:NM_001106769.2,RGD:1308256	APC2, WNT signaling pathway regulator	GO:0090090,GO:0031258,GO:0008150,GO:0005575,GO:0090630,GO:0031941,GO:0008283,GO:0005737,GO:0045171,GO:0015630,GO:0005794,GO:0005829,GO:0005881,GO:0016055,GO:0005884,GO:0045295,GO:0016342,GO:0007026,GO:0045595,GO:0016477,GO:0007389,GO:0045732,GO:0030496,GO:0008013,GO:0000226,GO:0048471,GO:0001708,GO:0030877,GO:0008017,GO:0003674	negative regulation of canonical Wnt signaling pathway|lamellipodium membrane|biological_process|cellular_component|activation of GTPase activity|filamentous actin|cell proliferation|cytoplasm|intercellular bridge|microtubule cytoskeleton|Golgi apparatus|cytosol|cytoplasmic microtubule|Wnt signaling pathway|actin filament|gamma-catenin binding|catenin complex|negative regulation of microtubule de…	rno04310,rno04390,rno04550,rno04810,rno05200,rno05206,rno05210,rno05225,rno05226,rno05217,rno05213,rno05224,rno04934,rno05166,rno05165	Wnt signaling pathway|Hippo signaling pathway|Signaling pathways regulating pluripotency of stem cells|Regulation of actin cytoskeleton|Pathways in cancer|MicroRNAs in cancer|Colorectal cancer|Hepatocellular carcinoma|Gastric cancer|Basal cell carcinoma|Endometrial cancer|Breast cancer|Cushing's syndrome|HTLV-I infection|Human papillomavirus infection
Api5	2.00191	1.00138	8.20411e-11	Up	GeneID:362170,Genbank:XM_006234586.1,RGD:1309772	apoptosis inhibitor 5	GO:0005634,GO:0005681,GO:0008150,GO:0016607,GO:0017134,GO:0043066,GO:2000270,GO:0003674,GO:0003723,GO:0005575	nucleus|spliceosomal complex|biological_process|nuclear speck|fibroblast growth factor binding|negative regulation of apoptotic process|negative regulation of fibroblast apoptotic process|molecular_function|RNA binding|cellular_component
Apoa5	0.278386	-1.84484	0.0085889	Down	GeneID:140638,Genbank:NM_001277264.1,RGD:70903	apolipoprotein A5	GO:0006869,GO:0008047,GO:0008201,GO:0008289,GO:0009725,GO:0030300,GO:0010873,GO:0031100,GO:0010898,GO:0031102,GO:0031210,GO:0032374,GO:0035473,GO:0033344,GO:0042157,GO:0033700,GO:0034361,GO:0042246,GO:0042627,GO:0003674,GO:0051006,GO:0005543,GO:0042632,GO:0005576,GO:0055090,GO:0005615,GO:0060228,GO:0060229,GO:0006641,GO:0060230,GO:0006695,GO:0070325,GO:0070328,GO:0010902,GO:0015485,GO:0016021,GO:…	lipid transport|enzyme activator activity|heparin binding|lipid binding|response to hormone|regulation of intestinal cholesterol absorption|positive regulation of cholesterol esterification|animal organ regeneration|positive regulation of triglyceride catabolic process|neuron projection regeneration|phosphatidylcholine binding|regulation of cholesterol transport|lipase binding|cholesterol efflux|…	rno03320	PPAR signaling pathway
Appl2	0.370674	-1.43178	0.000306405	Down	GeneID:362860,Genbank:XM_006241201.3,RGD:1563028	adaptor protein, phosphotyrosine interacting with PH domain and leucine zipper 2	GO:0005737,GO:0005829,GO:0008283,GO:0010008,GO:0016020,GO:0016192,GO:0016581,GO:0031267,GO:0032012,GO:0043231,GO:0005096,GO:0005634	cytoplasm|cytosol|cell proliferation|endosome membrane|membrane|vesicle-mediated transport|NuRD complex|small GTPase binding|regulation of ARF protein signal transduction|intracellular membrane-bounded organelle|GTPase activator activity|nucleus
Aqp1	3.14855	1.65469	1.15953e-06	Up	GeneID:25240,Genbank:NM_012778.1,RGD:2141	aquaporin 1	GO:0045177,GO:0045766,GO:0046875,GO:0005634,GO:0046878,GO:0005737,GO:0048146,GO:0071280,GO:0005886,GO:0048593,GO:0071288,GO:0050891,GO:0008519,GO:0005887,GO:0071300,GO:0005901,GO:0009725,GO:0005903,GO:0071320,GO:0009925,GO:0072232,GO:0072239,GO:0071456,GO:0010592,GO:0072488,GO:0010634,GO:0085018,GO:0016020,GO:0015079,GO:0016021,GO:0015168,GO:0016323,GO:0016324,GO:0003094,GO:0030185,GO:0003097,GO:…	apical part of cell|positive regulation of angiogenesis|ephrin receptor binding|nucleus|positive regulation of saliva secretion|cytoplasm|positive regulation of fibroblast proliferation|cellular response to copper ion|plasma membrane|camera-type eye morphogenesis|cellular response to mercury ion|multicellular organismal water homeostasis|ammonium transmembrane transporter activity|integral compon…	rno04924,rno04976,rno04964	Renin secretion|Bile secretion|Proximal tubule bicarbonate reclamation
Aqp4	0.484469	-1.04552	0.00080004	Down	GeneID:25293,Genbank:NM_001270558.2,RGD:2143	aquaporin 4	GO:0007565,GO:0007605,GO:0009314,GO:0009897,GO:0009925,GO:0010574,GO:0030315,GO:0015250,GO:0031253,GO:0032691,GO:0032715,GO:0032991,GO:0033554,GO:0034220,GO:0071346,GO:0042383,GO:0071347,GO:0042538,GO:0071354,GO:0042802,GO:0071392,GO:0005515,GO:0005737,GO:0005886,GO:0005887,GO:0005911,GO:0006833,GO:0015267,GO:0015288,GO:0015670,GO:0016020,GO:0016021,GO:0016323,GO:0046930,GO:0050891,GO:0030104,GO:…	female pregnancy|sensory perception of sound|response to radiation|external side of plasma membrane|basal plasma membrane|regulation of vascular endothelial growth factor production|T-tubule|water channel activity|cell projection membrane|negative regulation of interleukin-1 beta production|negative regulation of interleukin-6 production|protein-containing complex|cellular response to stress|ion …	rno04976,rno04962	Bile secretion|Vasopressin-regulated water reabsorption
Aqp9	0.40615	-1.29991	6.75947e-07	Down	GeneID:65054,Genbank:NM_022960.2,RGD:68433	aquaporin 9	GO:1904823,GO:0015855,GO:0006833,GO:0016021,GO:0016323,GO:0006863,GO:0010033,GO:0015204,GO:0015250,GO:0043231,GO:0015254,GO:0015265,GO:0046689,GO:0015722,GO:0071320,GO:0015791,GO:0005345,GO:0071918,GO:0015793,GO:0005350,GO:0072531,GO:0015837,GO:0005515	purine nucleobase transmembrane transport|pyrimidine nucleobase transport|water transport|integral component of membrane|basolateral plasma membrane|purine nucleobase transport|response to organic substance|urea transmembrane transporter activity|water channel activity|intracellular membrane-bounded organelle|glycerol channel activity|urea channel activity|response to mercury ion|canalicular bile…	rno04976	Bile secretion
Ar	0.22884	-2.12759	1.53481e-07	Down	GeneID:24208,Genbank:NM_012502.1,RGD:2147	androgen receptor	GO:0045597,GO:0045720,GO:0001085,GO:0045726,GO:0001701,GO:0048645,GO:0045892,GO:0003073,GO:0045893,GO:0048808,GO:0003382,GO:0004882,GO:0050680,GO:0005102,GO:0003677,GO:0003682,GO:0050681,GO:0060571,GO:0050790,GO:0005496,GO:0060599,GO:0005497,GO:0051092,GO:0060685,GO:0006351,GO:0060736,GO:0006355,GO:0006357,GO:0005515,GO:0006366,GO:0071372,GO:0060740,GO:0007283,GO:0071383,GO:0060742,GO:0000122,GO:…	positive regulation of cell differentiation|negative regulation of integrin biosynthetic process|RNA polymerase II transcription factor binding|positive regulation of integrin biosynthetic process|in utero embryonic development|animal organ formation|negative regulation of transcription, DNA-templated|regulation of systemic arterial blood pressure|positive regulation of transcription, DNA-templat…	rno04114,rno05200,rno05215	Oocyte meiosis|Pathways in cancer|Prostate cancer
Areg	4.7518	2.24847	0.0154007	Up	GeneID:29183,Genbank:NM_017123.1,RGD:2149	amphiregulin	GO:0007173,GO:0007186,GO:0007417,GO:0008083,GO:0043434,GO:0008284,GO:0045668,GO:0045740,GO:0050731,GO:0051384,GO:0051591,GO:0060598,GO:0060744,GO:0060749,GO:0060750,GO:0005125,GO:0005154,GO:0005615,GO:0005622,GO:0005634,GO:0005737,GO:0009986,GO:0010469,GO:0014009,GO:0014070,GO:0016021,GO:0031175,GO:0032355,GO:0042327,GO:0042542	epidermal growth factor receptor signaling pathway|G-protein coupled receptor signaling pathway|central nervous system development|growth factor activity|response to peptide hormone|positive regulation of cell proliferation|negative regulation of osteoblast differentiation|positive regulation of DNA replication|positive regulation of peptidyl-tyrosine phosphorylation|response to glucocorticoid|re…	rno04010,rno04012,rno04390,rno04151,rno05210	MAPK signaling pathway|ErbB signaling pathway|Hippo signaling pathway|PI3K-Akt signaling pathway|Colorectal cancer
Arg1	3.48696	1.80197	0.0328918	Up	GeneID:29221,Genbank:NM_017134.3,RGD:2150	arginase 1	GO:0005615,GO:0005634,GO:0005737,GO:0005741,GO:0005829,GO:0006525,GO:0030324,GO:0007565,GO:0032496,GO:0007568,GO:0032964,GO:0009611,GO:0033189,GO:0033197,GO:0042130,GO:0042493,GO:0060336,GO:0042832,GO:0070207,GO:0043005,GO:0070301,GO:0043025,GO:0070965,GO:0071222,GO:0071353,GO:0071377,GO:0000050,GO:0071549,GO:0071560,GO:0001889,GO:2000552,GO:0001938,GO:0002250,GO:0004053,GO:0009635,GO:0010042,GO:…	extracellular space|nucleus|cytoplasm|mitochondrial outer membrane|cytosol|arginine metabolic process|lung development|female pregnancy|response to lipopolysaccharide|aging|collagen biosynthetic process|response to wounding|response to vitamin A|response to vitamin E|negative regulation of T cell proliferation|response to drug|negative regulation of interferon-gamma-mediated signaling pathway|def…	rno00220,rno00330,rno05146	Arginine biosynthesis|Arginine and proline metabolism|Amoebiasis
Arg2	0.465345	-1.10363	0.00601767	Down	GeneID:29215,Genbank:NM_019168.1,RGD:2151	arginase 2	GO:0004053,GO:0005515,GO:0005634,GO:0005737,GO:0005739,GO:0010269,GO:0010963,GO:0014075,GO:0005829,GO:0019547,GO:0030145,GO:0050998,GO:0030324,GO:0051001,GO:0032720,GO:0060135,GO:0033197,GO:0071222,GO:0071346,GO:0071353,GO:0071549,GO:0000050,GO:1905077,GO:0071641,GO:0001657,GO:1905403,GO:0071644,GO:0001666,GO:2000562,GO:0002250,GO:0002829,GO:2000666,GO:2000774,GO:0006525,GO:0006915,GO:0006941,GO:…	arginase activity|protein binding|nucleus|cytoplasm|mitochondrion|response to selenium ion|regulation of L-arginine import|response to amine|cytosol|arginine catabolic process to ornithine|manganese ion binding|nitric-oxide synthase binding|lung development|negative regulation of nitric-oxide synthase activity|negative regulation of tumor necrosis factor production|maternal process involved in fe…	rno00220,rno00330,rno05146	Arginine biosynthesis|Arginine and proline metabolism|Amoebiasis
Arhgap20	0.424864	-1.23493	8.70114e-08	Down	GeneID:367085,Genbank:XM_006243047.3,RGD:1303160	Rho GTPase activating protein 20	GO:0017048,GO:0035023,GO:0043547,GO:0005096,GO:0007165	Rho GTPase binding|regulation of Rho protein signal transduction|positive regulation of GTPase activity|GTPase activator activity|signal transduction
Arhgap31	4.51984	2.17627	2.86271e-07	Up	GeneID:288093,Genbank:NM_001105879.1,RGD:1306093	Rho GTPase activating protein 31	GO:0007264,GO:0017124,GO:0030027,GO:0043547,GO:0005096,GO:0005622	small GTPase mediated signal transduction|SH3 domain binding|lamellipodium|positive regulation of GTPase activity|GTPase activator activity|intracellular
Arhgap32	0.369697	-1.43558	1.25417e-15	Down	GeneID:315530,Genbank:XM_017595999.1,RGD:1305267	Rho GTPase activating protein 32	GO:0005654,GO:0005794,GO:0005938,GO:0007264,GO:0015629,GO:0035091,GO:0043547,GO:0001650,GO:0005096	nucleoplasm|Golgi apparatus|cell cortex|small GTPase mediated signal transduction|actin cytoskeleton|phosphatidylinositol binding|positive regulation of GTPase activity|fibrillar center|GTPase activator activity
Arhgap45	2.18397	1.12695	9.30285e-09	Up	GeneID:314618,Genbank:XM_017594813.1,RGD:1308662	Rho GTPase activating protein 45	GO:0043547,GO:0046872,GO:0005096,GO:0005622,GO:0035556	positive regulation of GTPase activity|metal ion binding|GTPase activator activity|intracellular|intracellular signal transduction
Arhgap8	2.42985	1.28087	0.00616552	Up	GeneID:300115,Genbank:NM_001004242.1,RGD:1303143	Rho GTPase activating protein 8	GO:0043087,GO:0043547,GO:0070374,GO:0005096,GO:0005737,GO:0007165	regulation of GTPase activity|positive regulation of GTPase activity|positive regulation of ERK1 and ERK2 cascade|GTPase activator activity|cytoplasm|signal transduction
Arhgef15	8.40284	3.07088	6.6013e-21	Up	GeneID:287418,Genbank:XM_008767790.2,RGD:1306961	Rho guanine nucleotide exchange factor 15	GO:0005737,GO:0030425,GO:0035023,GO:0050790,GO:0051496,GO:0061299,GO:2000297,GO:0005089,GO:0005515	cytoplasm|dendrite|regulation of Rho protein signal transduction|regulation of catalytic activity|positive regulation of stress fiber assembly|retina vasculature morphogenesis in camera-type eye|negative regulation of synapse maturation|Rho guanyl-nucleotide exchange factor activity|protein binding
Arhgef19	0.429218	-1.22022	0.00296081	Down	GeneID:362648,Genbank:XM_008764270.2,RGD:1304766	Rho guanine nucleotide exchange factor 19	GO:0042060,GO:0043547,GO:0005089,GO:0032956,GO:0035023	wound healing|positive regulation of GTPase activity|Rho guanyl-nucleotide exchange factor activity|regulation of actin cytoskeleton organization|regulation of Rho protein signal transduction
Arhgef25	0.47045	-1.08789	5.68302e-11	Down	GeneID:314904,Genbank:XM_006241455.3,RGD:735210	Rho guanine nucleotide exchange factor 25	GO:0030016,GO:0030017,GO:0035023,GO:0005089,GO:0005886	myofibril|sarcomere|regulation of Rho protein signal transduction|Rho guanyl-nucleotide exchange factor activity|plasma membrane
Arhgef26	0.361752	-1.46693	0.00196887	Down	GeneID:310460,Genbank:XM_227201.9,RGD:1562559	Rho guanine nucleotide exchange factor 26	GO:0097178,GO:0001886,GO:0005089,GO:0035023	ruffle assembly|endothelial cell morphogenesis|Rho guanyl-nucleotide exchange factor activity|regulation of Rho protein signal transduction	rno05100	Bacterial invasion of epithelial cells
Arid3b	0.419544	-1.25311	8.19943e-07	Down	GeneID:367092,Genbank:XM_006243171.2,RGD:1306335	AT-rich interaction domain 3B	GO:0001077,GO:0001205,GO:0001228,GO:0005634,GO:0005654,GO:0006366,GO:0045944,GO:0000977,GO:0000978,GO:0000980	transcriptional activator activity, RNA polymerase II proximal promoter sequence-specific DNA binding|transcriptional activator activity, RNA polymerase II distal enhancer sequence-specific DNA binding|transcriptional activator activity, RNA polymerase II transcription regulatory region sequence-specific DNA binding|nucleus|nucleoplasm|transcription by RNA polymerase II|positive regulation of tra…
Arl11	3.53119	1.82015	1.0576e-09	Up	GeneID:364396,Genbank:XM_006252135.3,RGD:1308083	ADP-ribosylation factor like GTPase 11	GO:0002244,GO:0005525,GO:0005622	hematopoietic progenitor cell differentiation|GTP binding|intracellular
Arl5c	2.36128	1.23957	0.0039461	Up	GeneID:497990,Genbank:XM_017597470.1,RGD:1563128	ADP-ribosylation factor like GTPase 5C	GO:0005525,GO:0005622	GTP binding|intracellular
Armcx6	0.388264	-1.36489	1.34418e-07	Down	GeneID:363496,Genbank:XM_017602111.1,RGD:1359303	armadillo repeat containing, X-linked 6	GO:0005741,GO:0016021	mitochondrial outer membrane|integral component of membrane
Arntl2	4.26552	2.09272	9.32594e-05	Up	GeneID:362464,Genbank:NM_133391.1,RGD:620230	aryl hydrocarbon receptor nuclear translocator-like 2	GO:0070888,GO:0005575,GO:0005634,GO:0005667,GO:0005730,GO:0005737,GO:0006351,GO:0006357,GO:0007623,GO:0042753,GO:0045893,GO:0000982,GO:0045944,GO:0003674,GO:0046983,GO:0003700	E-box binding|cellular_component|nucleus|transcription factor complex|nucleolus|cytoplasm|transcription, DNA-templated|regulation of transcription by RNA polymerase II|circadian rhythm|positive regulation of circadian rhythm|positive regulation of transcription, DNA-templated|transcription factor activity, RNA polymerase II proximal promoter sequence-specific DNA binding|positive regulation of tr…
Arr3	0	-Inf	0.0318453	Down	GeneID:171107,Genbank:XM_006257053.3,RGD:621385	arrestin 3, retinal (X-arrestin)	GO:0045202,GO:0001917,GO:0051219,GO:0001932,GO:0002046,GO:0005515,GO:0006897,GO:0007165,GO:0007601,GO:0009968,GO:0001750,GO:0019904	synapse|photoreceptor inner segment|phosphoprotein binding|regulation of protein phosphorylation|opsin binding|protein binding|endocytosis|signal transduction|visual perception|negative regulation of signal transduction|photoreceptor outer segment|protein domain specific binding
Arrdc4	2.29663	1.19952	6.45549e-11	Up	GeneID:293019,Genbank:XM_006229367.3,RGD:1311763	arrestin domain containing 4	GO:0140112,GO:0005886,GO:0006511,GO:0007165,GO:0015031,GO:1903561,GO:0016567,GO:1990756,GO:0005768,GO:0051443,GO:0005769	extracellular vesicle biogenesis|plasma membrane|ubiquitin-dependent protein catabolic process|signal transduction|protein transport|extracellular vesicle|protein ubiquitination|protein binding, bridging involved in substrate recognition for ubiquitination|endosome|positive regulation of ubiquitin-protein transferase activity|early endosome
Arsj	3.34389	1.74153	2.83821e-09	Up	GeneID:311013,Genbank:NM_001047887.1,RGD:1307640	arylsulfatase family, member J
Art3	0.361745	-1.46695	9.15629e-06	Down	GeneID:305235,Genbank:NM_001012034.1,RGD:628833	ADP-ribosyltransferase 3	GO:0003956,GO:0006471,GO:0016021	NAD(P)+-protein-arginine ADP-ribosyltransferase activity|protein ADP-ribosylation|integral component of membrane
Artn	7.90323	2.98244	2.99711e-08	Up	GeneID:362572,Genbank:NM_053397.1,RGD:621427	artemin	GO:0005615,GO:0007411,GO:0007422,GO:0008083,GO:0010469,GO:0050930,GO:0061146,GO:0097021,GO:0003674,GO:0005102,GO:0005575	extracellular space|axon guidance|peripheral nervous system development|growth factor activity|regulation of signaling receptor activity|induction of positive chemotaxis|Peyer's patch morphogenesis|lymphocyte migration into lymphoid organs|molecular_function|signaling receptor binding|cellular_component
Asah2	0.37268	-1.42399	2.12687e-17	Down	GeneID:114104,Genbank:XM_006231263.1,RGD:69410	N-acylsphingosine amidohydrolase 2	GO:0006915,GO:0010033,GO:0016020,GO:0016021,GO:0017040,GO:0042759,GO:0046512,GO:0046514,GO:0102121,GO:0005576,GO:0005886,GO:0006665	apoptotic process|response to organic substance|membrane|integral component of membrane|N-acylsphingosine amidohydrolase activity|long-chain fatty acid biosynthetic process|sphingosine biosynthetic process|ceramide catabolic process|ceramidase activity|extracellular region|plasma membrane|sphingolipid metabolic process	rno00600,rno04071	Sphingolipid metabolism|Sphingolipid signaling pathway
Asb11	0.232457	-2.10497	0.000366024	Down	GeneID:302666,Genbank:XM_006256858.3,RGD:1566298	ankyrin repeat and SOCS box containing 11	GO:0005622,GO:0016567,GO:0035556	intracellular|protein ubiquitination|intracellular signal transduction
Asb2	0.376111	-1.41077	0.000338359	Down	GeneID:299266,Genbank:NM_001011984.1,RGD:1306414	ankyrin repeat and SOCS box-containing 2	GO:0016567,GO:0031466,GO:0035556,GO:0035914,GO:0045445,GO:0061630,GO:0000151,GO:0000209,GO:0006511	protein ubiquitination|Cul5-RING ubiquitin ligase complex|intracellular signal transduction|skeletal muscle cell differentiation|myoblast differentiation|ubiquitin protein ligase activity|ubiquitin ligase complex|protein polyubiquitination|ubiquitin-dependent protein catabolic process
Asgr1	0.401068	-1.31808	0.000769675	Down	GeneID:24210,Genbank:XM_008767769.2,RGD:2160	asialoglycoprotein receptor 1	GO:0030246,GO:0031668,GO:0042803,GO:0046872,GO:0004873,GO:0006898,GO:0016021	carbohydrate binding|cellular response to extracellular stimulus|protein homodimerization activity|metal ion binding|asialoglycoprotein receptor activity|receptor-mediated endocytosis|integral component of membrane	rno04918	Thyroid hormone synthesis
Asgr2	0.174527	-2.51848	8.50664e-05	Down	GeneID:29403,Genbank:XM_006246676.3,RGD:2161	asialoglycoprotein receptor 2	GO:0030246,GO:0030282,GO:0031647,GO:0044322,GO:0048471,GO:0055088,GO:0006897,GO:0009100,GO:0016021	carbohydrate binding|bone mineralization|regulation of protein stability|endoplasmic reticulum quality control compartment|perinuclear region of cytoplasm|lipid homeostasis|endocytosis|glycoprotein metabolic process|integral component of membrane	rno04918	Thyroid hormone synthesis
Aspa	0.350531	-1.51239	4.4185e-15	Down	GeneID:79251,Genbank:XM_006246817.3,RGD:621693	aspartoacylase	GO:0016788,GO:0016811,GO:0019807,GO:0022010,GO:0042802,GO:0046872,GO:0048714,GO:0005634,GO:0005737,GO:0005829	hydrolase activity, acting on ester bonds|hydrolase activity, acting on carbon-nitrogen (but not peptide) bonds, in linear amides|aspartoacylase activity|central nervous system myelination|identical protein binding|metal ion binding|positive regulation of oligodendrocyte differentiation|nucleus|cytoplasm|cytosol	rno00250,rno00340	Alanine, aspartate and glutamate metabolism|Histidine metabolism
Aspg	3.24734	1.69926	1.31836e-07	Up	GeneID:246266,Genbank:NM_144750.2,RGD:708388	asparaginase	GO:0004067,GO:0004622,GO:0006520,GO:0006528,GO:0006530,GO:0006644,GO:0016042,GO:0003847	asparaginase activity|lysophospholipase activity|cellular amino acid metabolic process|asparagine metabolic process|asparagine catabolic process|phospholipid metabolic process|lipid catabolic process|1-alkyl-2-acetylglycerophosphocholine esterase activity
Asrgl1	0.356438	-1.48828	0.00253899	Down	GeneID:246307,Genbank:NM_145089.4,RGD:708526	asparaginase like 1	GO:0005737,GO:0006508,GO:0008798,GO:0033345,GO:0003948,GO:0004067	cytoplasm|proteolysis|beta-aspartyl-peptidase activity|asparagine catabolic process via L-aspartate|N4-(beta-N-acetylglucosaminyl)-L-asparaginase activity|asparaginase activity
Atf3	4.41962	2.14392	5.35337e-05	Up	GeneID:25389,Genbank:NM_012912.2,RGD:2165	activating transcription factor 3	GO:0044212,GO:0006351,GO:0000978,GO:0045892,GO:0006357,GO:0045944,GO:0008284,GO:0000982,GO:0046982,GO:0001078,GO:0001709,GO:0003677,GO:0003700,GO:0010628,GO:0070373,GO:0030968,GO:0005634,GO:1902237,GO:0034198,GO:1903984,GO:0035914,GO:0005730,GO:0000122,GO:1990440,GO:0042802,GO:0000976,GO:1990622,GO:0042803,GO:0006094,GO:0000977	transcription regulatory region DNA binding|transcription, DNA-templated|RNA polymerase II proximal promoter sequence-specific DNA binding|negative regulation of transcription, DNA-templated|regulation of transcription by RNA polymerase II|positive regulation of transcription by RNA polymerase II|positive regulation of cell proliferation|transcription factor activity, RNA polymerase II proximal p…	rno05166	HTLV-I infection
Atp10b	0.171253	-2.5458	3.14103e-06	Down	GeneID:303056,Genbank:XM_017597621.1,RGD:1565126	ATPase phospholipid transporting 10B (putative)	GO:0005524,GO:0005783,GO:0005886,GO:0008150,GO:0016021,GO:0045332,GO:0000287,GO:0003674,GO:0004012	ATP binding|endoplasmic reticulum|plasma membrane|biological_process|integral component of membrane|phospholipid translocation|magnesium ion binding|molecular_function|phospholipid-translocating ATPase activity
Atp13a4	0.188934	-2.40404	1.25428e-05	Down	GeneID:288026,Genbank:XM_008768796.2,RGD:1306927	ATPase 13A4	GO:0005887,GO:0006874,GO:0019829,GO:0043231,GO:0046872,GO:0070588,GO:0099132,GO:0005388,GO:0005524,GO:0005789	integral component of plasma membrane|cellular calcium ion homeostasis|cation-transporting ATPase activity|intracellular membrane-bounded organelle|metal ion binding|calcium ion transmembrane transport|ATP hydrolysis coupled cation transmembrane transport|calcium-transporting ATPase activity|ATP binding|endoplasmic reticulum membrane
Atp13a5	0.28687	-1.80153	3.43279e-05	Down	GeneID:303856,Genbank:XM_008768800.2,RGD:1306792	ATPase 13A5	GO:0006874,GO:0019829,GO:0043231,GO:0046872,GO:0070588,GO:0099132,GO:0005388,GO:0005524,GO:0005887	cellular calcium ion homeostasis|cation-transporting ATPase activity|intracellular membrane-bounded organelle|metal ion binding|calcium ion transmembrane transport|ATP hydrolysis coupled cation transmembrane transport|calcium-transporting ATPase activity|ATP binding|integral component of plasma membrane
Atp1a2	0.382579	-1.38617	1.19409e-10	Down	GeneID:24212,Genbank:NM_012505.2,RGD:2168	ATPase Na+/K+ transporting subunit alpha 2	GO:0005524,GO:0005737,GO:0005768,GO:0005886,GO:0005890,GO:0005901,GO:0010248,GO:0006813,GO:0010882,GO:0006814,GO:0014704,GO:0006883,GO:0015988,GO:0015991,GO:0016020,GO:0042383,GO:0016887,GO:0019229,GO:0043005,GO:0019829,GO:0043197,GO:0043209,GO:0045202,GO:0045822,GO:0001504,GO:1903280,GO:0045988,GO:0002026,GO:1903416,GO:0046034,GO:0002087,GO:0051087,GO:0005391,GO:1990239,GO:0005515,GO:0006937,GO:…	ATP binding|cytoplasm|endosome|plasma membrane|sodium:potassium-exchanging ATPase complex|caveola|establishment or maintenance of transmembrane electrochemical gradient|potassium ion transport|regulation of cardiac muscle contraction by calcium ion signaling|sodium ion transport|intercalated disc|cellular sodium ion homeostasis|energy coupled proton transmembrane transport, against electrochemica…	rno04024,rno04022,rno04911,rno04918,rno04919,rno04925,rno04260,rno04261,rno04970,rno04971,rno04972,rno04976,rno04973,rno04974,rno04978,rno04960,rno04961,rno04964	cAMP signaling pathway|cGMP - PKG signaling pathway|Insulin secretion|Thyroid hormone synthesis|Thyroid hormone signaling pathway|Aldosterone synthesis and secretion|Cardiac muscle contraction|Adrenergic signaling in cardiomyocytes|Salivary secretion|Gastric acid secretion|Pancreatic secretion|Bile secretion|Carbohydrate digestion and absorption|Protein digestion and absorption|Mineral absorption…
Atp1b2	0.306578	-1.70567	6.2678e-06	Down	GeneID:24214,Genbank:XM_006246581.3,RGD:2171	ATPase Na+/K+ transporting subunit beta 2	GO:0005737,GO:0005890,GO:0006883,GO:0036376,GO:0007155,GO:0010107,GO:0050821,GO:0051117,GO:0086009,GO:1901018,GO:0001671,GO:0005391,GO:0010248,GO:0016324,GO:0030007,GO:1903278,GO:0032781,GO:1903288	cytoplasm|sodium:potassium-exchanging ATPase complex|cellular sodium ion homeostasis|sodium ion export across plasma membrane|cell adhesion|potassium ion import|protein stabilization|ATPase binding|membrane repolarization|positive regulation of potassium ion transmembrane transporter activity|ATPase activator activity|sodium:potassium-exchanging ATPase activity|establishment or maintenance of tra…	rno04024,rno04022,rno04911,rno04918,rno04919,rno04925,rno04260,rno04261,rno04970,rno04971,rno04972,rno04976,rno04973,rno04974,rno04978,rno04960,rno04961,rno04964	cAMP signaling pathway|cGMP - PKG signaling pathway|Insulin secretion|Thyroid hormone synthesis|Thyroid hormone signaling pathway|Aldosterone synthesis and secretion|Cardiac muscle contraction|Adrenergic signaling in cardiomyocytes|Salivary secretion|Gastric acid secretion|Pancreatic secretion|Bile secretion|Carbohydrate digestion and absorption|Protein digestion and absorption|Mineral absorption…
Atp2a3	0.410473	-1.28464	0.000226272	Down	GeneID:25391,Genbank:XM_006246597.3,RGD:2175	ATPase sarcoplasmic/endoplasmic reticulum Ca2+ transporting 3	GO:0070588,GO:0005524,GO:0099132,GO:0005783,GO:0005789,GO:0006816,GO:0006874,GO:0008553,GO:0016021,GO:0016529,GO:0033017,GO:0005388,GO:0046872	calcium ion transmembrane transport|ATP binding|ATP hydrolysis coupled cation transmembrane transport|endoplasmic reticulum|endoplasmic reticulum membrane|calcium ion transport|cellular calcium ion homeostasis|proton-exporting ATPase activity, phosphorylative mechanism|integral component of membrane|sarcoplasmic reticulum|sarcoplasmic reticulum membrane|calcium-transporting ATPase activity|metal …	rno04020,rno04022,rno04972,rno05010	Calcium signaling pathway|cGMP - PKG signaling pathway|Pancreatic secretion|Alzheimer's disease
Atp2b2	0.453938	-1.13943	1.2e-16	Down	GeneID:24215,Genbank:NM_012508.5,RGD:2176	ATPase plasma membrane Ca2+ transporting 2	GO:0005509,GO:0005516,GO:0005524,GO:0006996,GO:0007420,GO:0005737,GO:0007595,GO:0007605,GO:0007626,GO:0030165,GO:0008022,GO:0008361,GO:0030182,GO:0030425,GO:0000902,GO:0048167,GO:0030899,GO:0003407,GO:0048839,GO:0032809,GO:0005388,GO:0050808,GO:0033130,GO:0050885,GO:0050910,GO:0051480,GO:0051928,GO:0060088,GO:0005783,GO:0005886,GO:0005887,GO:0005929,GO:0016021,GO:0006816,GO:0016324,GO:0006874,GO:…	calcium ion binding|calmodulin binding|ATP binding|organelle organization|brain development|cytoplasm|lactation|sensory perception of sound|locomotory behavior|PDZ domain binding|protein C-terminus binding|regulation of cell size|neuron differentiation|dendrite|cell morphogenesis|regulation of synaptic plasticity|calcium-dependent ATPase activity|neural retina development|inner ear development|ne…	rno04020,rno04024,rno04022,rno04925,rno04261,rno04970,rno04972	Calcium signaling pathway|cAMP signaling pathway|cGMP - PKG signaling pathway|Aldosterone synthesis and secretion|Adrenergic signaling in cardiomyocytes|Salivary secretion|Pancreatic secretion
Atp2b3	0.411839	-1.27985	7.76977e-19	Down	GeneID:29599,Genbank:XM_017601946.1,RGD:621304	ATPase plasma membrane Ca2+ transporting 3	GO:0099132,GO:0030165,GO:0005515,GO:1990034,GO:0005516,GO:0043231,GO:0005524,GO:0005794,GO:0005886,GO:0045121,GO:0005887,GO:0046872,GO:0006874,GO:0051480,GO:0007420,GO:0015085,GO:0003407,GO:0016021,GO:0005388,GO:0070588,GO:0019829	ATP hydrolysis coupled cation transmembrane transport|PDZ domain binding|protein binding|calcium ion export across plasma membrane|calmodulin binding|intracellular membrane-bounded organelle|ATP binding|Golgi apparatus|plasma membrane|membrane raft|integral component of plasma membrane|metal ion binding|cellular calcium ion homeostasis|regulation of cytosolic calcium ion concentration|brain devel…	rno04020,rno04024,rno04022,rno04925,rno04261,rno04970,rno04972	Calcium signaling pathway|cAMP signaling pathway|cGMP - PKG signaling pathway|Aldosterone synthesis and secretion|Adrenergic signaling in cardiomyocytes|Salivary secretion|Pancreatic secretion
Atp8b1	2.30439	1.20439	0.000190546	Up	GeneID:291555,Genbank:XM_006254842.3,RGD:1308488	ATPase phospholipid transporting 8B1	GO:0045332,GO:0015247,GO:0004012,GO:0015917,GO:0005319,GO:0045892,GO:0016020,GO:0005524,GO:0060119,GO:0005783,GO:0005794,GO:0005886,GO:0016021,GO:1901612,GO:0016324,GO:0006855,GO:0021650,GO:0007030,GO:0031526,GO:0007605,GO:0000287,GO:0032420,GO:0008150,GO:0003674,GO:0032534,GO:0008206	phospholipid translocation|aminophospholipid transmembrane transporter activity|phospholipid-translocating ATPase activity|aminophospholipid transport|lipid transporter activity|negative regulation of transcription, DNA-templated|membrane|ATP binding|inner ear receptor cell development|endoplasmic reticulum|Golgi apparatus|plasma membrane|integral component of membrane|cardiolipin binding|apical …
Atp8b4	4.86039	2.28107	5.27298e-11	Up	GeneID:311396,Genbank:XM_008762226.2,RGD:1306712	ATPase phospholipid transporting 8B4 (putative)	GO:0005886,GO:0007030,GO:0045332,GO:0004012,GO:0005794	plasma membrane|Golgi organization|phospholipid translocation|phospholipid-translocating ATPase activity|Golgi apparatus
Avpr1a	5.03135	2.33095	2.30586e-07	Up	GeneID:25107,Genbank:NM_053019.2,RGD:2185	arginine vasopressin receptor 1A	GO:0005000,GO:0005886,GO:0005887,GO:0007186,GO:0019722,GO:0021537,GO:0007204,GO:0030307,GO:0007621,GO:0030659,GO:0031394,GO:0031410,GO:0031894,GO:0045819,GO:0032849,GO:0045907,GO:0032870,GO:0035176,GO:0051412,GO:0051459,GO:0051970,GO:1901652,GO:0001992,GO:0002125,GO:0003084,GO:0004930,GO:0007625,GO:0008284,GO:0010033,GO:0010035,GO:0010460,GO:0014049,GO:0014902,GO:0016021,GO:0035810,GO:0035815,GO:…	vasopressin receptor activity|plasma membrane|integral component of plasma membrane|G-protein coupled receptor signaling pathway|calcium-mediated signaling|telencephalon development|positive regulation of cytosolic calcium ion concentration|positive regulation of cell growth|negative regulation of female receptivity|cytoplasmic vesicle membrane|positive regulation of prostaglandin biosynthetic pr…	rno04020,rno04072,rno04080,rno04270	Calcium signaling pathway|Phospholipase D signaling pathway|Neuroactive ligand-receptor interaction|Vascular smooth muscle contraction
Axin2	0.426758	-1.22851	0.0259057	Down	GeneID:29134,Genbank:NM_024355.1,RGD:69259	axin 2	GO:0003413,GO:0005096,GO:0005634,GO:0005737,GO:0010942,GO:0005813,GO:0016055,GO:0019899,GO:0019901,GO:0030111,GO:0030282,GO:0045668,GO:0031625,GO:0045860,GO:0048255,GO:0061181,GO:0001756,GO:0070411,GO:0001934,GO:0001957,GO:0003139,GO:0005886,GO:0008013,GO:0008219,GO:0008283,GO:0008285,GO:0032423,GO:0010718,GO:0032991,GO:0034613,GO:0042476,GO:0070602,GO:0043547,GO:0043570,GO:0071407,GO:0090090,GO:…	chondrocyte differentiation involved in endochondral bone morphogenesis|GTPase activator activity|nucleus|cytoplasm|positive regulation of cell death|centrosome|Wnt signaling pathway|enzyme binding|protein kinase binding|regulation of Wnt signaling pathway|bone mineralization|negative regulation of osteoblast differentiation|ubiquitin protein ligase binding|positive regulation of protein kinase a…	rno04310,rno04390,rno04550,rno05200,rno05210,rno05225,rno05226,rno05217,rno05213,rno05224,rno04934,rno05165	Wnt signaling pathway|Hippo signaling pathway|Signaling pathways regulating pluripotency of stem cells|Pathways in cancer|Colorectal cancer|Hepatocellular carcinoma|Gastric cancer|Basal cell carcinoma|Endometrial cancer|Breast cancer|Cushing's syndrome|Human papillomavirus infection
B3galt4	0.452991	-1.14244	0.00091554	Down	GeneID:171079,Genbank:NM_133553.2,RGD:620328	Beta-1,3-galactosyltransferase 4	GO:0030311,GO:0005783,GO:0047915,GO:0005794,GO:0006486,GO:0006493,GO:0008375,GO:0008376,GO:0008499,GO:0008532,GO:0016020,GO:0000139,GO:0016021,GO:0001574,GO:0016758	poly-N-acetyllactosamine biosynthetic process|endoplasmic reticulum|ganglioside galactosyltransferase activity|Golgi apparatus|protein glycosylation|protein O-linked glycosylation|acetylglucosaminyltransferase activity|acetylgalactosaminyltransferase activity|UDP-galactose:beta-N-acetylglucosamine beta-1,3-galactosyltransferase activity|N-acetyllactosaminide beta-1,3-N-acetylglucosaminyltransfera…	rno00604	Glycosphingolipid biosynthesis - ganglio series
B3gat1	0.328624	-1.60549	6.32667e-05	Down	GeneID:117108,Genbank:XM_006242733.3,RGD:70880	beta-1,3-glucuronyltransferase 1	GO:0005576,GO:0005789,GO:0005796,GO:0005975,GO:0006486,GO:0008499,GO:0015018,GO:0016021,GO:0030204,GO:0043231,GO:0000139,GO:0046872,GO:0050650,GO:0005515	extracellular region|endoplasmic reticulum membrane|Golgi lumen|carbohydrate metabolic process|protein glycosylation|UDP-galactose:beta-N-acetylglucosamine beta-1,3-galactosyltransferase activity|galactosylgalactosylxylosylprotein 3-beta-glucuronosyltransferase activity|integral component of membrane|chondroitin sulfate metabolic process|intracellular membrane-bounded organelle|Golgi membrane|met…	rno00515	Mannose type O-glycan biosyntheis
B3gat2	0.481291	-1.05502	7.50243e-05	Down	GeneID:64544,Genbank:NM_022609.2,RGD:620903	beta-1,3-glucuronyltransferase 2	GO:0006486,GO:0015018,GO:0016021,GO:0016051,GO:0030204,GO:0046872,GO:0050650,GO:0000139,GO:0005975	protein glycosylation|galactosylgalactosylxylosylprotein 3-beta-glucuronosyltransferase activity|integral component of membrane|carbohydrate biosynthetic process|chondroitin sulfate metabolic process|metal ion binding|chondroitin sulfate proteoglycan biosynthetic process|Golgi membrane|carbohydrate metabolic process	rno00515	Mannose type O-glycan biosyntheis
B3gnt5	6.39946	2.67795	0.000864881	Up	GeneID:116740,Genbank:NM_053932.1,RGD:70955	UDP-GlcNAc:betaGal beta-1,3-N-acetylglucosaminyltransferase 5	GO:0016020,GO:0005794,GO:0016021,GO:0006486,GO:0016758,GO:0006493,GO:0007417,GO:0007420,GO:0030311,GO:0008375,GO:0047256,GO:0008376,GO:0008378,GO:0008457,GO:0000139,GO:0005622,GO:0008532,GO:0005783	membrane|Golgi apparatus|integral component of membrane|protein glycosylation|transferase activity, transferring hexosyl groups|protein O-linked glycosylation|central nervous system development|brain development|poly-N-acetyllactosamine biosynthetic process|acetylglucosaminyltransferase activity|lactosylceramide 1,3-N-acetyl-beta-D-glucosaminyltransferase activity|acetylgalactosaminyltransferase …	rno00601	Glycosphingolipid biosynthesis - lacto and neolacto series
B3gnt6	8.24265	3.04311	0.00766499	Up	GeneID:292325,Genbank:XM_006229745.3,RGD:1310926	UDP-GlcNAc:betaGal beta-1,3-N-acetylglucosaminyltransferase 6	GO:0006486,GO:0006493,GO:0008375,GO:0008376,GO:0008378,GO:0008532,GO:0016020,GO:0016021,GO:0016758,GO:0030311,GO:0000139,GO:0005783,GO:0005794	protein glycosylation|protein O-linked glycosylation|acetylglucosaminyltransferase activity|acetylgalactosaminyltransferase activity|galactosyltransferase activity|N-acetyllactosaminide beta-1,3-N-acetylglucosaminyltransferase activity|membrane|integral component of membrane|transferase activity, transferring hexosyl groups|poly-N-acetyllactosamine biosynthetic process|Golgi membrane|endoplasmic …	rno00512	Mucin type O-glycan biosynthesis
B3gnt8	4.3048	2.10595	0.0210844	Up	GeneID:308440,Genbank:XM_006228434.3,RGD:1305374	UDP-GlcNAc:betaGal beta-1,3-N-acetylglucosaminyltransferase 8	GO:0006486,GO:0006493,GO:0008375,GO:0008376,GO:0008378,GO:0008532,GO:0016020,GO:0016021,GO:0016262,GO:0016758,GO:0000139,GO:0030311,GO:0005783,GO:0005794	protein glycosylation|protein O-linked glycosylation|acetylglucosaminyltransferase activity|acetylgalactosaminyltransferase activity|galactosyltransferase activity|N-acetyllactosaminide beta-1,3-N-acetylglucosaminyltransferase activity|membrane|integral component of membrane|protein N-acetylglucosaminyltransferase activity|transferase activity, transferring hexosyl groups|Golgi membrane|poly-N-ac…
B4galnt4	2.29365	1.19764	3.02434e-16	Up	GeneID:309105,Genbank:NM_001107562.1,RGD:1310052	beta-1,4-N-acetyl-galactosaminyl transferase 4	GO:0008376,GO:0032580,GO:0033842	acetylgalactosaminyltransferase activity|Golgi cisterna membrane|N-acetyl-beta-glucosaminyl-glycoprotein 4-beta-N-acetylgalactosaminyltransferase activity
B4galt1	2.67649	1.42034	2.96237e-11	Up	GeneID:24390,Genbank:NM_053287.1,RGD:620900	beta-1,4-galactosyltransferase 1	GO:0003945,GO:0004461,GO:0005575,GO:0005615,GO:0007341,GO:0005794,GO:0005886,GO:0008092,GO:0005989,GO:0008285,GO:0008378,GO:0030145,GO:0009101,GO:0030198,GO:0009312,GO:0030879,GO:0031526,GO:0000138,GO:0050900,GO:0032580,GO:0051260,GO:0035250,GO:0002064,GO:0042060,GO:0051270,GO:0002526,GO:0060046,GO:0003674,GO:0003831,GO:0060054,GO:0060055,GO:0006012,GO:0006486,GO:0006487,GO:0007155,GO:0009611,GO:…	N-acetyllactosamine synthase activity|lactose synthase activity|cellular_component|extracellular space|penetration of zona pellucida|Golgi apparatus|plasma membrane|cytoskeletal protein binding|lactose biosynthetic process|negative regulation of cell proliferation|galactosyltransferase activity|manganese ion binding|glycoprotein biosynthetic process|extracellular matrix organization|oligosacchari…	rno00052,rno00510,rno00515,rno00514,rno00533,rno00601	Galactose metabolism|N-Glycan biosynthesis|Mannose type O-glycan biosyntheis|Other types of O-glycan biosynthesis|Glycosaminoglycan biosynthesis - keratan sulfate|Glycosphingolipid biosynthesis - lacto and neolacto series
Bach1	2.2206	1.15095	4.05512e-10	Up	GeneID:304127,Genbank:XM_017598017.1,RGD:1306693	BTB domain and CNC homolog 1	GO:0006355,GO:0000980,GO:0006366,GO:0016567,GO:0001078,GO:0001205,GO:0001206,GO:0003677,GO:0003700,GO:0031463,GO:0004842,GO:0045944,GO:0061418,GO:0005634,GO:0000083,GO:0000117,GO:0006281,GO:0000122	regulation of transcription, DNA-templated|RNA polymerase II distal enhancer sequence-specific DNA binding|transcription by RNA polymerase II|protein ubiquitination|transcriptional repressor activity, RNA polymerase II proximal promoter sequence-specific DNA binding|transcriptional activator activity, RNA polymerase II distal enhancer sequence-specific DNA binding|transcriptional repressor activi…
Bahcc1	0.395438	-1.33848	7.45574e-07	Down	GeneID:360674,Genbank:XM_008768494.2,RGD:1306500	BAH domain and coiled-coil containing 1	GO:0005654,GO:0005677,GO:0006342,GO:0031507,GO:0000785,GO:0000976,GO:0003682	nucleoplasm|chromatin silencing complex|chromatin silencing|heterochromatin assembly|chromatin|transcription regulatory region sequence-specific DNA binding|chromatin binding
Baiap2l2	0.48578	-1.04163	0.0199135	Down	GeneID:685357,Genbank:NM_001271220.1,RGD:1595091	BAI1-associated protein 2-like 2	GO:0007009,GO:0008286,GO:0012506,GO:0015629,GO:0030838,GO:0042802,GO:0044291,GO:0051017,GO:0051764,GO:0061024,GO:0071439,GO:0005543,GO:2000251,GO:0005654,GO:0005829	plasma membrane organization|insulin receptor signaling pathway|vesicle membrane|actin cytoskeleton|positive regulation of actin filament polymerization|identical protein binding|cell-cell contact zone|actin filament bundle assembly|actin crosslink formation|membrane organization|clathrin complex|phospholipid binding|positive regulation of actin cytoskeleton reorganization|nucleoplasm|cytosol
Barx2	2.01288	1.00926	4.49781e-05	Up	GeneID:679701,Genbank:XM_003750457.4,RGD:1584840	BARX homeobox 2	GO:0006357,GO:0001228,GO:0006366,GO:0007399,GO:0001502,GO:0003677,GO:0003682,GO:0003700,GO:0005634,GO:0009888,GO:0005654,GO:0014902,GO:0043565,GO:0005667,GO:0000122,GO:0045944,GO:0005829,GO:0000977,GO:0048513	regulation of transcription by RNA polymerase II|transcriptional activator activity, RNA polymerase II transcription regulatory region sequence-specific DNA binding|transcription by RNA polymerase II|nervous system development|cartilage condensation|DNA binding|chromatin binding|DNA binding transcription factor activity|nucleus|tissue development|nucleoplasm|myotube differentiation|sequence-speci…
Baz1a	2.32752	1.21879	0.000289711	Up	GeneID:314126,Genbank:NM_001170568.1,RGD:1306199	bromodomain adjacent to zinc finger domain, 1A	GO:0006261,GO:0006338,GO:0008150,GO:0008623,GO:0046872,GO:0000228,GO:0003674,GO:0005575	DNA-dependent DNA replication|chromatin remodeling|biological_process|CHRAC|metal ion binding|nuclear chromosome|molecular_function|cellular_component
Bcan	0.463772	-1.10851	1.08426e-10	Down	GeneID:25393,Genbank:XM_017590645.1,RGD:2194	brevican	GO:0045202,GO:0005540,GO:0048168,GO:0005578,GO:0005615,GO:0007155,GO:0007417,GO:0021766,GO:0030246,GO:0001501,GO:0030425,GO:0005201,GO:0031225,GO:0005509	synapse|hyaluronic acid binding|regulation of neuronal synaptic plasticity|proteinaceous extracellular matrix|extracellular space|cell adhesion|central nervous system development|hippocampus development|carbohydrate binding|skeletal system development|dendrite|extracellular matrix structural constituent|anchored component of membrane|calcium ion binding
Bche	0.373432	-1.42108	0.00662332	Down	GeneID:65036,Genbank:NM_022942.1,RGD:619996	butyrylcholinesterase	GO:0043279,GO:0005615,GO:0050805,GO:0005641,GO:0051384,GO:0005783,GO:0005788,GO:0007584,GO:0007612,GO:0008285,GO:0051593,GO:0014016,GO:0016020,GO:0019695,GO:0033265,GO:0003990,GO:0042493,GO:0004104,GO:0042802	response to alkaloid|extracellular space|negative regulation of synaptic transmission|nuclear envelope lumen|response to glucocorticoid|endoplasmic reticulum|endoplasmic reticulum lumen|response to nutrient|learning|negative regulation of cell proliferation|response to folic acid|neuroblast differentiation|membrane|choline metabolic process|choline binding|acetylcholinesterase activity|response t…
Bcl11a	0.464967	-1.1048	4.27218e-13	Down	GeneID:305589,Genbank:XM_006251586.3,RGD:1309923	B-cell CLL/lymphoma 11A	GO:1905232,GO:0030217,GO:0010628,GO:0001078,GO:2000171,GO:0043565,GO:0010629,GO:0044212,GO:0010976,GO:0003700,GO:2000173,GO:0046982,GO:0003714,GO:0005634,GO:0010977,GO:0005654,GO:0048671,GO:0014069,GO:0005737,GO:0048672,GO:0016604,GO:0006355,GO:0050773,GO:0016925,GO:0006366,GO:0000122,GO:1903860,GO:0019901,GO:0007165,GO:1904800,GO:0030183,GO:0007275,GO:0000978	cellular response to L-glutamate|T cell differentiation|positive regulation of gene expression|transcriptional repressor activity, RNA polymerase II proximal promoter sequence-specific DNA binding|negative regulation of dendrite development|sequence-specific DNA binding|negative regulation of gene expression|transcription regulatory region DNA binding|positive regulation of neuron projection deve…
Bcl11b	0.487666	-1.03603	4.75813e-08	Down	GeneID:314423,Genbank:NM_001277288.1,RGD:1311128	B-cell CLL/lymphoma 11B	GO:0006355,GO:0006366,GO:0007165,GO:0007275,GO:0007409,GO:0008285,GO:0009791,GO:0043066,GO:0010468,GO:0043368,GO:0010837,GO:0043565,GO:0019216,GO:0043588,GO:0044212,GO:0045664,GO:0045944,GO:0046632,GO:0000978,GO:0001077,GO:0003334,GO:0003382,GO:0003700,GO:0005622,GO:0005634,GO:0021773,GO:0021902,GO:0021953,GO:0022008,GO:0031077,GO:0033077,GO:0033153,GO:0048538,GO:0035701,GO:0071678,GO:0042475,GO:…	regulation of transcription, DNA-templated|transcription by RNA polymerase II|signal transduction|multicellular organism development|axonogenesis|negative regulation of cell proliferation|post-embryonic development|negative regulation of apoptotic process|regulation of gene expression|positive T cell selection|regulation of keratinocyte proliferation|sequence-specific DNA binding|regulation of li…	rno05202	Transcriptional misregulation in cancers
Bcl2	0.483363	-1.04882	0.00148706	Down	GeneID:24224,Genbank:NM_016993.1,RGD:2199	BCL2, apoptosis regulator	GO:2001243,GO:0040018,GO:0042100,GO:0042149,GO:0042493,GO:0043066,GO:0042542,GO:0043067,GO:0043085,GO:0042802,GO:0043209,GO:0043375,GO:0043627,GO:0045069,GO:0043434,GO:0043473,GO:0045471,GO:0045636,GO:0048041,GO:0045930,GO:0046671,GO:0048066,GO:0010507,GO:0048070,GO:0010523,GO:0048087,GO:0048471,GO:0010559,GO:0001656,GO:0048536,GO:0001657,GO:0048753,GO:0010667,GO:0001658,GO:0048873,GO:0048538,GO:…	negative regulation of intrinsic apoptotic signaling pathway|positive regulation of multicellular organism growth|B cell proliferation|cellular response to glucose starvation|response to drug|negative regulation of apoptotic process|response to hydrogen peroxide|regulation of programmed cell death|positive regulation of catalytic activity|identical protein binding|myelin sheath|CD8-positive, alph…	rno04141,rno04340,rno04630,rno04064,rno04066,rno04071,rno04151,rno04140,rno04210,rno04215,rno04217,rno04510,rno04621,rno04915,rno04261,rno04725,rno04722,rno05200,rno05206,rno05210,rno05226,rno05215,rno05222,rno05014,rno05418,rno04933,rno05152,rno05161,rno05169,rno05145,rno01521,rno01524,rno01522	Protein processing in endoplasmic reticulum|Hedgehog signaling pathway|Jak-STAT signaling pathway|NF-kappa B signaling pathway|HIF-1 signaling pathway|Sphingolipid signaling pathway|PI3K-Akt signaling pathway|Autophagy - animal|Apoptosis|Apoptosis - multiple species|Necroptosis|Focal adhesion|NOD-like receptor signaling pathway|Estrogen signaling pathway|Adrenergic signaling in cardiomyocytes|Cho…
Bcl2a1	2.75815	1.4637	0.00823966	Up	GeneID:170929,Genbank:NM_133416.1,RGD:620621	BCL2-related protein A1	GO:0055085,GO:0006915,GO:0097192,GO:0007568,GO:2001243,GO:0008053,GO:0008630,GO:0015267,GO:0021987,GO:0042803,GO:0043065,GO:0043066,GO:0046982,GO:0001836,GO:0005575,GO:0051400,GO:0005741	transmembrane transport|apoptotic process|extrinsic apoptotic signaling pathway in absence of ligand|aging|negative regulation of intrinsic apoptotic signaling pathway|mitochondrial fusion|intrinsic apoptotic signaling pathway in response to DNA damage|channel activity|cerebral cortex development|protein homodimerization activity|positive regulation of apoptotic process|negative regulation of apo…	rno04064,rno04210,rno05202,rno05221	NF-kappa B signaling pathway|Apoptosis|Transcriptional misregulation in cancers|Acute myeloid leukemia
Bcl3	2.04434	1.03163	0.031246	Up	GeneID:680611,Genbank:NM_001109422.1,RGD:1589465	B-cell CLL/lymphoma 3	GO:0005654,GO:0005737,GO:0005829,GO:0005886,GO:0006351,GO:0033257,GO:0006974,GO:0042088,GO:0007249,GO:0042536,GO:0008134,GO:0042742,GO:0042771,GO:0042832,GO:0042981,GO:0043066,GO:0043231,GO:0045064,GO:0000060,GO:0002268,GO:0002315,GO:0002455,GO:0002467,GO:0003677,GO:0003700,GO:0005634,GO:0009615,GO:0010225,GO:0019730,GO:0030198,GO:0030330,GO:0030496,GO:0045082,GO:0032729,GO:0045415,GO:0032991,GO:…	nucleoplasm|cytoplasm|cytosol|plasma membrane|transcription, DNA-templated|Bcl3/NF-kappaB2 complex|cellular response to DNA damage stimulus|T-helper 1 type immune response|I-kappaB kinase/NF-kappaB signaling|negative regulation of tumor necrosis factor biosynthetic process|transcription factor binding|defense response to bacterium|intrinsic apoptotic signaling pathway in response to DNA damage by…	rno04668,rno04625	TNF signaling pathway|C-type lectin receptor signaling pathway
Bcl6	2.25118	1.17068	3.63472e-09	Up	GeneID:303836,Genbank:NM_001107084.1,RGD:1309345	B-cell CLL/lymphoma 6	GO:0003674,GO:0003677,GO:0003682,GO:0003700,GO:0005575,GO:0005634,GO:0005654,GO:0030308,GO:0030890,GO:0005657,GO:0031065,GO:0005794,GO:0031490,GO:0032764,GO:0035024,GO:0042092,GO:0045666,GO:0045746,GO:0042127,GO:0045892,GO:0048294,GO:0048821,GO:0050727,GO:0000060,GO:0051272,GO:0000122,GO:2000773,GO:0000902,GO:0000977,GO:0001161,GO:0001227,GO:0001953,GO:0002467,GO:0002829,GO:0006357,GO:0006974,GO:…	molecular_function|DNA binding|chromatin binding|DNA binding transcription factor activity|cellular_component|nucleus|nucleoplasm|negative regulation of cell growth|positive regulation of B cell proliferation|replication fork|positive regulation of histone deacetylation|Golgi apparatus|chromatin DNA binding|negative regulation of mast cell cytokine production|negative regulation of Rho protein si…	rno04068,rno05202	FoxO signaling pathway|Transcriptional misregulation in cancers
Bcl7a	0.416277	-1.26438	3.78996e-05	Down	GeneID:690085,Genbank:XM_017598515.1,RGD:1585128	BCL tumor suppressor 7A
Bdkrb2	2.94794	1.55971	0.00698974	Up	GeneID:25245,Genbank:NM_173100.2,RGD:2201	bradykinin receptor B2	GO:0005886,GO:0006939,GO:0007186,GO:0007204,GO:0008285,GO:0042493,GO:0009651,GO:0045776,GO:0046982,GO:0016021,GO:0050482,GO:0071456,GO:1902219,GO:1902239,GO:0002020,GO:0002438,GO:0004947,GO:0005515,GO:0005768,GO:0019233,GO:0031698,GO:0031702,GO:0033137,GO:0035633,GO:0042310,GO:0042311	plasma membrane|smooth muscle contraction|G-protein coupled receptor signaling pathway|positive regulation of cytosolic calcium ion concentration|negative regulation of cell proliferation|response to drug|response to salt stress|negative regulation of blood pressure|protein heterodimerization activity|integral component of membrane|arachidonic acid secretion|cellular response to hypoxia|negative …	rno04020,rno04071,rno04022,rno04080,rno04810,rno04610,rno04961,rno04750,rno05200,rno05142	Calcium signaling pathway|Sphingolipid signaling pathway|cGMP - PKG signaling pathway|Neuroactive ligand-receptor interaction|Regulation of actin cytoskeleton|Complement and coagulation cascades|Endocrine and other factor-regulated calcium reabsorption|Inflammatory mediator regulation of TRP channels|Pathways in cancer|Chagas disease (American trypanosomiasis)
Bdnf	3.44513	1.78456	0.0248801	Up	GeneID:24225,Genbank:NM_012513.4,RGD:2202	brain-derived neurotrophic factor	GO:0051091,GO:0051602,GO:0051965,GO:0005615,GO:0055093,GO:0060079,GO:0060080,GO:0005737,GO:1902065,GO:0060548,GO:1990089,GO:0061193,GO:0005739,GO:1990090,GO:0071356,GO:1990138,GO:0007612,GO:0006120,GO:2000324,GO:0007613,GO:0007169,GO:0007623,GO:0007214,GO:0007631,GO:0008021,GO:0008038,GO:0016607,GO:0008083,GO:0019222,GO:0021675,GO:0030061,GO:0030141,GO:0030182,GO:0001657,GO:0033138,GO:0030424,GO:…	positive regulation of DNA binding transcription factor activity|response to electrical stimulus|positive regulation of synapse assembly|extracellular space|response to hyperoxia|excitatory postsynaptic potential|inhibitory postsynaptic potential|cytoplasm|response to L-glutamate|negative regulation of cell death|response to nerve growth factor|taste bud development|mitochondrion|cellular respons…	rno04014,rno04010,rno04024,rno04151,rno04722,rno05016,rno05030,rno05034	Ras signaling pathway|MAPK signaling pathway|cAMP signaling pathway|PI3K-Akt signaling pathway|Neurotrophin signaling pathway|Huntington's disease|Cocaine addiction|Alcoholism
Bean1	2.93668	1.55419	3.04473e-14	Up	GeneID:361358,Genbank:XM_008772259.2,RGD:1562003	brain expressed, associated with NEDD4, 1	GO:0016021	integral component of membrane
Bend7	2.25374	1.17232	0.000146725	Up	GeneID:361275,Genbank:NM_001191834.1,RGD:1305898	BEN domain containing 7
Bhlhe22	0.341631	-1.54949	0.000115515	Down	GeneID:365748,Genbank:NM_001108940.1,RGD:1305451	basic helix-loop-helix family, member e22	GO:0006357,GO:0021540,GO:0021796,GO:0021952,GO:0021957,GO:0021960,GO:0030182,GO:0042803,GO:0045892,GO:0060040,GO:0060042,GO:0000981,GO:0003682,GO:0005634	regulation of transcription by RNA polymerase II|corpus callosum morphogenesis|cerebral cortex regionalization|central nervous system projection neuron axonogenesis|corticospinal tract morphogenesis|anterior commissure morphogenesis|neuron differentiation|protein homodimerization activity|negative regulation of transcription, DNA-templated|retinal bipolar neuron differentiation|retina morphogenes…
Bhlhe23	8.47377	3.083	0.0134766	Up	GeneID:499952,Genbank:NM_001109211.1,RGD:1559760	basic helix-loop-helix family, member e23	GO:0046983,GO:0048050,GO:0045944,GO:0046548,GO:0046671	protein dimerization activity|post-embryonic eye morphogenesis|positive regulation of transcription by RNA polymerase II|retinal rod cell development|negative regulation of retinal cell programmed cell death
Bhmt	0.181478	-2.46213	4.76713e-07	Down	GeneID:81508,Genbank:NM_030850.1,RGD:621496	betaine-homocysteine S-methyltransferase	GO:0071267,GO:0046500,GO:0006479,GO:0047150,GO:0006577,GO:0006579,GO:0008168,GO:0008270,GO:0009086,GO:0010243,GO:0070062,GO:0032259,GO:0005829,GO:0032991,GO:0044877	L-methionine salvage|S-adenosylmethionine metabolic process|protein methylation|betaine-homocysteine S-methyltransferase activity|amino-acid betaine metabolic process|amino-acid betaine catabolic process|methyltransferase activity|zinc ion binding|methionine biosynthetic process|response to organonitrogen compound|extracellular exosome|methylation|cytosol|protein-containing complex|protein-contai…	rno00260,rno00270	Glycine, serine and threonine metabolism|Cysteine and methionine metabolism
Birc7	0.248443	-2.00901	0.0107381	Down	GeneID:296468,Genbank:XM_017591619.1,RGD:1562883	baculoviral IAP repeat-containing 7	GO:0042127,GO:0005634,GO:0043027,GO:0043066,GO:0005737,GO:0005794,GO:0005815,GO:0070247,GO:0005829,GO:0090307,GO:0006915,GO:1990001,GO:0009966,GO:0000910,GO:0016567,GO:0004842	regulation of cell proliferation|nucleus|cysteine-type endopeptidase inhibitor activity involved in apoptotic process|negative regulation of apoptotic process|cytoplasm|Golgi apparatus|microtubule organizing center|regulation of natural killer cell apoptotic process|cytosol|mitotic spindle assembly|apoptotic process|inhibition of cysteine-type endopeptidase activity involved in apoptotic process|…	rno04120,rno04215,rno05200,rno05222,rno05145	Ubiquitin mediated proteolysis|Apoptosis - multiple species|Pathways in cancer|Small cell lung cancer|Toxoplasmosis
Bmp15	0.334666	-1.57921	0.0193971	Down	GeneID:59302,Genbank:NM_021670.1,RGD:70990	bone morphogenetic protein 15	GO:0005575,GO:0005615,GO:0005737,GO:0008083,GO:0010469,GO:0010862,GO:0030509,GO:0042981,GO:0043408,GO:0045893,GO:0048468,GO:0001541,GO:0060016,GO:0005125,GO:0060395,GO:0005160	cellular_component|extracellular space|cytoplasm|growth factor activity|regulation of signaling receptor activity|positive regulation of pathway-restricted SMAD protein phosphorylation|BMP signaling pathway|regulation of apoptotic process|regulation of MAPK cascade|positive regulation of transcription, DNA-templated|cell development|ovarian follicle development|granulosa cell development|cytokine…	rno04913	Ovarian Steroidogenesis
Bmp7	2.17517	1.12113	5.93472e-07	Up	GeneID:85272,Genbank:NM_001191856.2,RGD:620743	bone morphogenetic protein 7	GO:0005160,GO:0005615,GO:0007389,GO:0007411,GO:0007435,GO:0030501,GO:0008083,GO:0030509,GO:0008201,GO:0008285,GO:0030855,GO:0030902,GO:0031012,GO:0043408,GO:0031982,GO:0043434,GO:0032355,GO:0045597,GO:0033280,GO:0045665,GO:0045666,GO:0045669,GO:0045746,GO:0001654,GO:0048812,GO:0045786,GO:0001656,GO:0050768,GO:0045839,GO:0001657,GO:0060037,GO:0045892,GO:0001707,GO:0060272,GO:0001822,GO:0060393,GO:…	transforming growth factor beta receptor binding|extracellular space|pattern specification process|axon guidance|salivary gland morphogenesis|positive regulation of bone mineralization|growth factor activity|BMP signaling pathway|heparin binding|negative regulation of cell proliferation|epithelial cell differentiation|hindbrain development|extracellular matrix|regulation of MAPK cascade|vesicle|r…	rno04350,rno04390,rno04060,rno04360	TGF-beta signaling pathway|Hippo signaling pathway|Cytokine-cytokine receptor interaction|Axon guidance
Bmpr1b	0.468736	-1.09315	0.00181204	Down	GeneID:310914,Genbank:NM_001024259.1,RGD:1595863	bone morphogenetic protein receptor type 1B	GO:0071363,GO:0042698,GO:0009953,GO:0001654,GO:0071773,GO:0043010,GO:0016021,GO:0002062,GO:1902043,GO:0043025,GO:0023014,GO:0003674,GO:0045597,GO:0004674,GO:0004675,GO:0004702,GO:0005025,GO:0030154,GO:0005524,GO:0045669,GO:0030425,GO:0005886,GO:0045944,GO:0030501,GO:0006468,GO:0046332,GO:0030509,GO:0006954,GO:0001501,GO:0046872,GO:0031290,GO:0007178,GO:0001502,GO:0060041,GO:0035108,GO:0008150,GO:…	cellular response to growth factor stimulus|ovulation cycle|dorsal/ventral pattern formation|eye development|cellular response to BMP stimulus|camera-type eye development|integral component of membrane|chondrocyte differentiation|positive regulation of extrinsic apoptotic signaling pathway via death domain receptors|neuronal cell body|signal transduction by protein phosphorylation|molecular_funct…	rno04350,rno04390,rno04060,rno04550,rno04360,rno05418	TGF-beta signaling pathway|Hippo signaling pathway|Cytokine-cytokine receptor interaction|Signaling pathways regulating pluripotency of stem cells|Axon guidance|Fluid shear stress and atherosclerosis
Bst1	2.04693	1.03347	0.00350003	Up	GeneID:81506,Genbank:NM_030848.1,RGD:620344	bone marrow stromal cell antigen 1	GO:0061812,GO:0050727,GO:0016849,GO:0001952,GO:0090022,GO:0050730,GO:0019898,GO:0003674,GO:0003953,GO:0050848,GO:0005575,GO:0005886,GO:0030890,GO:0008150,GO:0031225,GO:0008284,GO:0061809,GO:0032956,GO:0061811,GO:0008305,GO:0001931,GO:0050135,GO:0016740	cyclic ADP-ribose hydrolase|regulation of inflammatory response|phosphorus-oxygen lyase activity|regulation of cell-matrix adhesion|regulation of neutrophil chemotaxis|regulation of peptidyl-tyrosine phosphorylation|extrinsic component of membrane|molecular_function|NAD+ nucleosidase activity|regulation of calcium-mediated signaling|cellular_component|plasma membrane|positive regulation of B cell…	rno00760,rno04970,rno04972	Nicotinate and nicotinamide metabolism|Salivary secretion|Pancreatic secretion
Btbd16	3.92858	1.97401	0.00364436	Up	GeneID:361658,Genbank:XM_017589423.1,RGD:1311454	BTB domain containing 16	GO:0000151,GO:0005634	ubiquitin ligase complex|nucleus
Btbd17	0.0829776	-3.59113	7.4268e-07	Down	GeneID:303660,Genbank:NM_001134534.1,RGD:1563331	BTB domain containing 17
Btbd3	0.322258	-1.63371	1.53977e-21	Down	GeneID:311462,Genbank:XM_006235099.3,RGD:1311623	BTB domain containing 3	GO:0005829,GO:0006950,GO:0019005,GO:0021987,GO:0022008,GO:0030162,GO:0031625,GO:0043161,GO:0048813,GO:0005634,GO:0005737	cytosol|response to stress|SCF ubiquitin ligase complex|cerebral cortex development|neurogenesis|regulation of proteolysis|ubiquitin protein ligase binding|proteasome-mediated ubiquitin-dependent protein catabolic process|dendrite morphogenesis|nucleus|cytoplasm
C1ql2	4.39177	2.1348	9.42722e-10	Up	GeneID:288979,Genbank:NM_001105949.1,RGD:1594583	complement C1q like 2	GO:0051259,GO:0005576,GO:0005581,GO:0042802	protein complex oligomerization|extracellular region|collagen trimer|identical protein binding
C1qtnf2	0.473722	-1.07789	0.00252849	Down	GeneID:497886,Genbank:NM_001191918.1,RGD:1561041	C1q and tumor necrosis factor related protein 2	GO:0005615,GO:0042802,GO:0045725,GO:0046321,GO:0046326,GO:0051260,GO:0070206,GO:0070208,GO:0000187,GO:0005102,GO:0005581	extracellular space|identical protein binding|positive regulation of glycogen biosynthetic process|positive regulation of fatty acid oxidation|positive regulation of glucose import|protein homooligomerization|protein trimerization|protein heterotrimerization|activation of MAPK activity|signaling receptor binding|collagen trimer
C2cd4a	9.30492	3.21799	1.69223e-06	Up	GeneID:691703,Genbank:XM_008766406.2,RGD:1596010	C2 calcium-dependent domain containing 4A	GO:0006906,GO:0016079,GO:0017158,GO:0019905,GO:0030276,GO:0030672,GO:0048488,GO:0005509,GO:0048791,GO:0005544,GO:0005886	vesicle fusion|synaptic vesicle exocytosis|regulation of calcium ion-dependent exocytosis|syntaxin binding|clathrin binding|synaptic vesicle membrane|synaptic vesicle endocytosis|calcium ion binding|calcium ion-regulated exocytosis of neurotransmitter|calcium-dependent phospholipid binding|plasma membrane
C5ar1	2.27103	1.18335	0.0349971	Up	GeneID:113959,Genbank:NM_053619.1,RGD:70553	complement component 5a receptor 1	GO:0004878,GO:0004930,GO:0005886,GO:0005887,GO:0006915,GO:0006954,GO:0032496,GO:0007200,GO:0038178,GO:0007204,GO:0042789,GO:0043524,GO:0045177,GO:0045766,GO:0050679,GO:0001856,GO:0002430,GO:0004875,GO:0009986,GO:0010575,GO:0010759,GO:0016323,GO:0021534,GO:0030593,GO:0031100,GO:0050830,GO:0031410,GO:0050900,GO:0032494,GO:0060326,GO:0070374,GO:0090023	complement component C5a receptor activity|G-protein coupled receptor activity|plasma membrane|integral component of plasma membrane|apoptotic process|inflammatory response|response to lipopolysaccharide|phospholipase C-activating G-protein coupled receptor signaling pathway|complement component C5a signaling pathway|positive regulation of cytosolic calcium ion concentration|mRNA transcription by…	rno04080,rno04610,rno05150	Neuroactive ligand-receptor interaction|Complement and coagulation cascades|Staphylococcus aureus infection
Cables1	0.309902	-1.69011	1.04014e-14	Down	GeneID:307585,Genbank:NM_001107404.1,RGD:1305516	Cdk5 and Abl enzyme substrate 1	GO:0051726,GO:0005829,GO:0007399	regulation of cell cycle|cytosol|nervous system development
Cables2	2.82008	1.49574	3.82209e-22	Up	GeneID:311703,Genbank:XM_008762588.1,RGD:1310089	Cdk5 and Abl enzyme substrate 2	GO:0051726	regulation of cell cycle
Cabyr	2.26446	1.17917	0.0250702	Up	GeneID:686189,Genbank:XM_006254426.3,RGD:1585413	calcium binding tyrosine phosphorylation regulated	GO:0005829,GO:0019899,GO:0019904,GO:0031514,GO:0035686,GO:0046982,GO:0097228,GO:0097229,GO:0005509,GO:0005634,GO:0005737	cytosol|enzyme binding|protein domain specific binding|motile cilium|sperm fibrous sheath|protein heterodimerization activity|sperm principal piece|sperm end piece|calcium ion binding|nucleus|cytoplasm
Cacnb3	0.446553	-1.1631	1.77954e-15	Down	GeneID:25297,Genbank:XM_006257330.3,RGD:2248	calcium voltage-gated channel auxiliary subunit beta 3	GO:0050852,GO:0005515,GO:0060402,GO:0005891,GO:0061577,GO:0006816,GO:0007268,GO:0070588,GO:0007528,GO:0072659,GO:0008331,GO:0098903,GO:1901385,GO:0016020,GO:0005245,GO:1990454,GO:0016324,GO:0019901	T cell receptor signaling pathway|protein binding|calcium ion transport into cytosol|voltage-gated calcium channel complex|calcium ion transmembrane transport via high voltage-gated calcium channel|calcium ion transport|chemical synaptic transmission|calcium ion transmembrane transport|neuromuscular junction development|protein localization to plasma membrane|high voltage-gated calcium channel ac…	rno04010,rno04921,rno04260,rno04261,rno05410,rno05412,rno05414	MAPK signaling pathway|Oxytocin signaling pathway|Cardiac muscle contraction|Adrenergic signaling in cardiomyocytes|Hypertrophic cardiomyopathy (HCM)|Arrhythmogenic right ventricular cardiomyopathy (ARVC)|Dilated cardiomyopathy (DCM)
Cacng3	0.260231	-1.94213	8.25766e-08	Down	GeneID:140724,Genbank:NM_080691.1,RGD:628803	calcium voltage-gated channel auxiliary subunit gamma 3	GO:0098943,GO:0006605,GO:0098970,GO:0008104,GO:0099590,GO:0016247,GO:0019226,GO:0032281,GO:2000311,GO:0036477,GO:0051968,GO:0005245,GO:0070588,GO:0005622,GO:0098839	neurotransmitter receptor transport, postsynaptic endosome to lysosome|protein targeting|postsynaptic neurotransmitter receptor diffusion trapping|protein localization|neurotransmitter receptor internalization|channel regulator activity|transmission of nerve impulse|AMPA glutamate receptor complex|regulation of AMPA receptor activity|somatodendritic compartment|positive regulation of synaptic tra…	rno04010,rno04921,rno04260,rno04261,rno05410,rno05412,rno05414	MAPK signaling pathway|Oxytocin signaling pathway|Cardiac muscle contraction|Adrenergic signaling in cardiomyocytes|Hypertrophic cardiomyopathy (HCM)|Arrhythmogenic right ventricular cardiomyopathy (ARVC)|Dilated cardiomyopathy (DCM)
Cacng4	3.52807	1.81888	4.54141e-27	Up	GeneID:140725,Genbank:NM_080692.1,RGD:628804	calcium voltage-gated channel auxiliary subunit gamma 4	GO:2000311,GO:0019226,GO:0032281,GO:0036477,GO:0051968,GO:0070588,GO:0098839,GO:0098943,GO:0098970,GO:0005245,GO:0099590,GO:0005891,GO:0016247	regulation of AMPA receptor activity|transmission of nerve impulse|AMPA glutamate receptor complex|somatodendritic compartment|positive regulation of synaptic transmission, glutamatergic|calcium ion transmembrane transport|postsynaptic density membrane|neurotransmitter receptor transport, postsynaptic endosome to lysosome|postsynaptic neurotransmitter receptor diffusion trapping|voltage-gated cal…	rno04010,rno04921,rno04260,rno04261,rno05410,rno05412,rno05414	MAPK signaling pathway|Oxytocin signaling pathway|Cardiac muscle contraction|Adrenergic signaling in cardiomyocytes|Hypertrophic cardiomyopathy (HCM)|Arrhythmogenic right ventricular cardiomyopathy (ARVC)|Dilated cardiomyopathy (DCM)
Cad	2.03677	1.02628	3.52316e-10	Up	GeneID:24240,Genbank:NM_001105710.2,RGD:1588606	carbamoyl-phosphate synthetase 2, aspartate transcarbamylase, and dihydroorotase	GO:0004151,GO:0005524,GO:0005634,GO:0005654,GO:0005737,GO:0005829,GO:0016363,GO:0016597,GO:0006207,GO:0017144,GO:0019240,GO:0019899,GO:0031000,GO:0031100,GO:0032868,GO:0032991,GO:0033574,GO:0000050,GO:0001889,GO:0004070,GO:0004087,GO:0004088,GO:0006228,GO:0006526,GO:0006541,GO:0007507,GO:0007565,GO:0035690,GO:0007595,GO:0042594,GO:0008270,GO:0042802,GO:0014075,GO:0042995,GO:0043025,GO:0043195,GO:…	dihydroorotase activity|ATP binding|nucleus|nucleoplasm|cytoplasm|cytosol|nuclear matrix|amino acid binding|'de novo' pyrimidine nucleobase biosynthetic process|drug metabolic process|citrulline biosynthetic process|enzyme binding|response to caffeine|animal organ regeneration|response to insulin|protein-containing complex|response to testosterone|urea cycle|liver development|aspartate carbamoylt…	rno00240,rno00250	Pyrimidine metabolism|Alanine, aspartate and glutamate metabolism
Cadps2	0.43432	-1.20317	5.62218e-08	Down	GeneID:312166,Genbank:XM_002729291.4,RGD:1559440	calcium dependent secretion activator 2	GO:0009267,GO:0016082,GO:0031410,GO:0042734,GO:0043231,GO:0045211,GO:0045921,GO:1990504,GO:0005654,GO:0008021	cellular response to starvation|synaptic vesicle priming|cytoplasmic vesicle|presynaptic membrane|intracellular membrane-bounded organelle|postsynaptic membrane|positive regulation of exocytosis|dense core granule exocytosis|nucleoplasm|synaptic vesicle
Calca	6.19499	2.6311	7.41632e-11	Up	GeneID:24241,Genbank:NM_001033956.1,RGD:2254	calcitonin-related polypeptide alpha	GO:0005184,GO:0005576,GO:0005615,GO:0005622,GO:0005634,GO:0007631,GO:0005737,GO:0008016,GO:0006468,GO:0008217,GO:0006874,GO:0009408,GO:0010469,GO:0010523,GO:0030279,GO:0043025,GO:0030424,GO:0043195,GO:0030816,GO:0043542,GO:0044877,GO:0045651,GO:0045671,GO:0001935,GO:0097647,GO:0045776,GO:0001944,GO:0097755,GO:0001976,GO:1990090,GO:0045778,GO:0001984,GO:0002027,GO:1990408,GO:0002031,GO:0002548,GO:…	neuropeptide hormone activity|extracellular region|extracellular space|intracellular|nucleus|feeding behavior|cytoplasm|regulation of heart contraction|protein phosphorylation|regulation of blood pressure|cellular calcium ion homeostasis|response to heat|regulation of signaling receptor activity|negative regulation of calcium ion transport into cytosol|negative regulation of ossification|neuronal…
Calcb	27.6761	4.79057	2.82854e-39	Up	GeneID:171519,Genbank:XM_006230075.3,RGD:620997	calcitonin-related polypeptide, beta	GO:0005179,GO:0005576,GO:0010469	hormone activity|extracellular region|regulation of signaling receptor activity
Calhm2	0.273968	-1.86792	0.000283326	Down	GeneID:294019,Genbank:NM_001008306.1,RGD:1308276	calcium homeostasis modulator 2	GO:0098655,GO:0005261,GO:0005887,GO:0034220	cation transmembrane transport|cation channel activity|integral component of plasma membrane|ion transmembrane transport
Calr4	0.321053	-1.63912	0.0139389	Down	GeneID:689537,Genbank:XM_008763952.2,RGD:1591090	calreticulin 4	GO:0051082,GO:0005509,GO:0005783,GO:0006457	unfolded protein binding|calcium ion binding|endoplasmic reticulum|protein folding
Camk2a	0.371979	-1.42671	5.0252e-07	Down	GeneID:25400,Genbank:NM_012920.1,RGD:2261	calcium/calmodulin-dependent protein kinase II alpha	GO:0004683,GO:0005515,GO:0005516,GO:0006816,GO:0007399,GO:0005524,GO:0009931,GO:0005634,GO:0010666,GO:0032839,GO:0014069,GO:0035235,GO:0035254,GO:0035556,GO:0038166,GO:0000082,GO:0046928,GO:0042734,GO:0048168,GO:0042802,GO:0002931,GO:0048813,GO:0004674,GO:1902108,GO:0051092,GO:1903076,GO:0051928,GO:0005737,GO:0005739,GO:0006468,GO:0016301,GO:0018105,GO:0018107,GO:0030054,GO:0030154,GO:0042803,GO:…	calmodulin-dependent protein kinase activity|protein binding|calmodulin binding|calcium ion transport|nervous system development|ATP binding|calcium-dependent protein serine/threonine kinase activity|nucleus|positive regulation of cardiac muscle cell apoptotic process|dendrite cytoplasm|postsynaptic density|ionotropic glutamate receptor signaling pathway|glutamate receptor binding|intracellular s…	rno04012,rno04310,rno04066,rno04020,rno04024,rno04114,rno04217,rno04911,rno04922,rno04912,rno04921,rno04916,rno04925,rno04261,rno04971,rno04725,rno04728,rno04720,rno04722,rno04740,rno04750,rno04360,rno04713,rno05200,rno05205,rno05214,rno05031,rno04934,rno05152	ErbB signaling pathway|Wnt signaling pathway|HIF-1 signaling pathway|Calcium signaling pathway|cAMP signaling pathway|Oocyte meiosis|Necroptosis|Insulin secretion|Glucagon signaling pathway|GnRH signaling pathway|Oxytocin signaling pathway|Melanogenesis|Aldosterone synthesis and secretion|Adrenergic signaling in cardiomyocytes|Gastric acid secretion|Cholinergic synapse|Dopaminergic synapse|Long-t…
Camk4	0.399231	-1.3247	2.26192e-06	Down	GeneID:25050,Genbank:NM_012727.3,RGD:2264	calcium/calmodulin-dependent protein kinase IV	GO:0018105,GO:0006468,GO:0002372,GO:0035556,GO:0004683,GO:0043011,GO:0006913,GO:0005516,GO:0005524,GO:0005634,GO:0006954,GO:0045893,GO:0007165,GO:0005654,GO:0007270,GO:0007616,GO:0005737,GO:0001650,GO:0046777,GO:0046827,GO:0009931,GO:0005829,GO:0002250	peptidyl-serine phosphorylation|protein phosphorylation|myeloid dendritic cell cytokine production|intracellular signal transduction|calmodulin-dependent protein kinase activity|myeloid dendritic cell differentiation|nucleocytoplasmic transport|calmodulin binding|ATP binding|nucleus|inflammatory response|positive regulation of transcription, DNA-templated|signal transduction|nucleoplasm|neuron-ne…	rno04371,rno04020,rno04024,rno04921,rno04925,rno04725,rno04720,rno04722,rno04380,rno04211,rno05031,rno05034	Apelin signaling pathway|Calcium signaling pathway|cAMP signaling pathway|Oxytocin signaling pathway|Aldosterone synthesis and secretion|Cholinergic synapse|Long-term potentiation|Neurotrophin signaling pathway|Osteoclast differentiation|Longevity regulating pathway - mammal|Amphetamine addiction|Alcoholism
Camkk2	0.304476	-1.7156	3.38615e-15	Down	GeneID:83506,Genbank:NM_031338.1,RGD:620092	calcium/calmodulin-dependent protein kinase kinase 2	GO:0035556,GO:0005829,GO:0004672,GO:0042995,GO:0004683,GO:0045860,GO:0006468,GO:0046777,GO:0005509,GO:0005516,GO:0018105,GO:0005524,GO:0061762,GO:0018107,GO:0005622,GO:0001934,GO:0030295,GO:0005634,GO:0032147,GO:0005737	intracellular signal transduction|cytosol|protein kinase activity|cell projection|calmodulin-dependent protein kinase activity|positive regulation of protein kinase activity|protein phosphorylation|protein autophosphorylation|calcium ion binding|calmodulin binding|peptidyl-serine phosphorylation|ATP binding|CAMKK-AMPK signaling cascade|peptidyl-threonine phosphorylation|intracellular|positive reg…	rno04152,rno04140,rno04920,rno04921,rno04211,rno05034	AMPK signaling pathway|Autophagy - animal|Adipocytokine signaling pathway|Oxytocin signaling pathway|Longevity regulating pathway - mammal|Alcoholism
Capg	2.54168	1.34578	6.16098e-06	Up	GeneID:297339,Genbank:XM_017592537.1,RGD:1311724	capping actin protein, gelsolin like	GO:0071803,GO:0005730,GO:0072686,GO:0005737,GO:0090543,GO:0005814,GO:0019904,GO:0022617,GO:0030031,GO:0042470,GO:0044877,GO:0045296,GO:0045335,GO:0051015,GO:0005615,GO:0051016,GO:0005634,GO:0071346,GO:0005654	positive regulation of podosome assembly|nucleolus|mitotic spindle|cytoplasm|Flemming body|centriole|protein domain specific binding|extracellular matrix disassembly|cell projection assembly|melanosome|protein-containing complex binding|cadherin binding|phagocytic vesicle|actin filament binding|extracellular space|barbed-end actin filament capping|nucleus|cellular response to interferon-gamma|nuc…
Capn6	0.373482	-1.42089	5.88426e-05	Down	GeneID:83685,Genbank:NM_031808.1,RGD:70960	calpain 6	GO:0048471,GO:0004198,GO:0051493,GO:0005737,GO:0005829,GO:0005874,GO:0005876,GO:0006508,GO:0008017,GO:0001578	perinuclear region of cytoplasm|calcium-dependent cysteine-type endopeptidase activity|regulation of cytoskeleton organization|cytoplasm|cytosol|microtubule|spindle microtubule|proteolysis|microtubule binding|microtubule bundle formation
Car14	0.285156	-1.81018	4.12986e-10	Down	GeneID:791259,Genbank:XM_006232989.3,RGD:1599277	carbonic anhydrase 14	GO:0004089,GO:0016021	carbonate dehydratase activity|integral component of membrane	rno00910	Nitrogen metabolism
Car2	0.320689	-1.64075	3.79734e-29	Down	GeneID:54231,Genbank:NM_019291.1,RGD:2240	carbonic anhydrase 2	GO:0005829,GO:0005886,GO:0005902,GO:0006730,GO:0008270,GO:0009268,GO:0043209,GO:0010033,GO:0043627,GO:0010043,GO:0044070,GO:0015670,GO:0045124,GO:0045177,GO:0045672,GO:0045780,GO:0046903,GO:0001822,GO:0002009,GO:0004064,GO:0004089,GO:0005515,GO:0005615,GO:0005737,GO:0016323,GO:0030316,GO:0030424,GO:0030641,GO:0032230,GO:0032849,GO:0048545,GO:0038166,GO:0051453,GO:0042475,GO:0071498,GO:2001150,GO:…	cytosol|plasma membrane|microvillus|one-carbon metabolic process|zinc ion binding|response to pH|myelin sheath|response to organic substance|response to estrogen|response to zinc ion|regulation of anion transport|carbon dioxide transport|regulation of bone resorption|apical part of cell|positive regulation of osteoclast differentiation|positive regulation of bone resorption|secretion|kidney devel…	rno00910,rno04971,rno04972,rno04976,rno04964,rno04966	Nitrogen metabolism|Gastric acid secretion|Pancreatic secretion|Bile secretion|Proximal tubule bicarbonate reclamation|Collecting duct acid secretion
Car6	0.424675	-1.23557	0.0013194	Down	GeneID:298657,Genbank:NM_001134841.1,RGD:70516	carbonic anhydrase 6	GO:0005737,GO:0005829,GO:0006730,GO:0008270,GO:0001580,GO:0004089,GO:0005615	cytoplasm|cytosol|one-carbon metabolic process|zinc ion binding|detection of chemical stimulus involved in sensory perception of bitter taste|carbonate dehydratase activity|extracellular space	rno00910	Nitrogen metabolism
Car7	0.41402	-1.27223	6.45032e-10	Down	GeneID:291819,Genbank:NM_001106165.1,RGD:1306842	carbonic anhydrase 7	GO:0008270,GO:0032230,GO:0032849,GO:2001225,GO:0004089,GO:0005829,GO:0006730	zinc ion binding|positive regulation of synaptic transmission, GABAergic|positive regulation of cellular pH reduction|regulation of chloride transport|carbonate dehydratase activity|cytosol|one-carbon metabolic process	rno00910	Nitrogen metabolism
Casp3	4.81802	2.26844	1.0941e-30	Up	GeneID:25402,Genbank:XM_006253130.3,RGD:2275	caspase 3	GO:0005737,GO:0005829,GO:0006508,GO:0009749,GO:0006915,GO:0010033,GO:0010038,GO:0010165,GO:0010996,GO:0014070,GO:0032496,GO:0016005,GO:0034349,GO:0016485,GO:0021766,GO:0035094,GO:0035556,GO:0042060,GO:0042493,GO:0001666,GO:0046007,GO:0042542,GO:0001782,GO:0046677,GO:0043029,GO:0002020,GO:0048011,GO:0043065,GO:0004190,GO:0051384,GO:0004197,GO:0051402,GO:0004861,GO:0071310,GO:0005123,GO:0071407,GO:…	cytoplasm|cytosol|proteolysis|response to glucose|apoptotic process|response to organic substance|response to metal ion|response to X-ray|response to auditory stimulus|response to organic cyclic compound|response to lipopolysaccharide|phospholipase A2 activator activity|glial cell apoptotic process|protein processing|hippocampus development|response to nicotine|intracellular signal transduction|w…	rno04010,rno04668,rno04210,rno04215,rno04115,rno04650,rno04657,rno04726,rno05200,rno05206,rno05205,rno05203,rno05210,rno05222,rno05010,rno05012,rno05014,rno05016,rno05416,rno04932,rno04933,rno05133,rno05134,rno05152,rno05161,rno05168,rno05167,rno05165,rno05146,rno05145,rno01524	MAPK signaling pathway|TNF signaling pathway|Apoptosis|Apoptosis - multiple species|p53 signaling pathway|Natural killer cell mediated cytotoxicity|IL-17 signaling pathway|Serotonergic synapse|Pathways in cancer|MicroRNAs in cancer|Proteoglycans in cancer|Viral carcinogenesis|Colorectal cancer|Small cell lung cancer|Alzheimer's disease|Parkinson's disease|Amyotrophic lateral sclerosis (ALS)|Hunti…
Casq1	0.229865	-2.12114	0.023256	Down	GeneID:686019,Genbank:NM_001159594.1,RGD:1586677	calsequestrin 1	GO:0007519,GO:0009408,GO:0010033,GO:0010880,GO:0014802,GO:0014804,GO:0014809,GO:0033018,GO:0042383,GO:0042802,GO:0014870,GO:0043231,GO:0045214,GO:0051258,GO:0051279,GO:0005509,GO:0005737,GO:0005759,GO:0005783,GO:0005794,GO:0007029,GO:0014894,GO:0016529,GO:0030016,GO:0030018,GO:0030315,GO:0031674,GO:0051281,GO:0033017,GO:0051282,GO:1901341,GO:2001256	skeletal muscle tissue development|response to heat|response to organic substance|regulation of release of sequestered calcium ion into cytosol by sarcoplasmic reticulum|terminal cisterna|terminal cisterna lumen|regulation of skeletal muscle contraction by regulation of release of sequestered calcium ion|sarcoplasmic reticulum lumen|sarcolemma|identical protein binding|response to muscle inactivi…
Casr	0.310878	-1.68558	1.27609e-05	Down	GeneID:24247,Genbank:XM_017597870.1,RGD:2277	calcium-sensing receptor	GO:0005509,GO:0005513,GO:0005634,GO:0007193,GO:0005737,GO:0007200,GO:0005886,GO:0007254,GO:0005887,GO:0008144,GO:0008284,GO:0009986,GO:0010038,GO:0042311,GO:0010628,GO:0042803,GO:0014070,GO:0016020,GO:0043005,GO:0043025,GO:0043679,GO:0044325,GO:0000287,GO:0090280,GO:0045907,GO:0001503,GO:1901653,GO:0048754,GO:0002931,GO:0050927,GO:0004930,GO:0005178,GO:0006816,GO:0006874,GO:0016323,GO:0006915,GO:…	calcium ion binding|detection of calcium ion|nucleus|adenylate cyclase-inhibiting G-protein coupled receptor signaling pathway|cytoplasm|phospholipase C-activating G-protein coupled receptor signaling pathway|plasma membrane|JNK cascade|integral component of plasma membrane|drug binding|positive regulation of cell proliferation|cell surface|response to metal ion|vasodilation|positive regulation o…	rno04621	NOD-like receptor signaling pathway
Cav3	8.35025	3.06182	0.00101556	Up	GeneID:29161,Genbank:NM_019155.2,RGD:2281	caveolin 3	GO:2000649,GO:2001288,GO:0005886,GO:0005887,GO:0005901,GO:0009986,GO:0005925,GO:0010614,GO:0006469,GO:0010831,GO:0006641,GO:0014704,GO:0014819,GO:0014902,GO:0016010,GO:0031579,GO:0016020,GO:0031594,GO:0016021,GO:0031982,GO:0017015,GO:0032947,GO:0032991,GO:0000139,GO:0043409,GO:0035995,GO:0001778,GO:0044325,GO:0038009,GO:0002027,GO:0042383,GO:0005198,GO:0005246,GO:0044877,GO:0005515,GO:0005737,GO:…	regulation of sodium ion transmembrane transporter activity|positive regulation of caveolin-mediated endocytosis|plasma membrane|integral component of plasma membrane|caveola|cell surface|focal adhesion|negative regulation of cardiac muscle hypertrophy|negative regulation of protein kinase activity|positive regulation of myotube differentiation|triglyceride metabolic process|intercalated disc|reg…	rno04144,rno04510,rno05205,rno05418,rno05100	Endocytosis|Focal adhesion|Proteoglycans in cancer|Fluid shear stress and atherosclerosis|Bacterial invasion of epithelial cells
Cbfa2t3	0.465859	-1.10204	0.0107536	Down	GeneID:361431,Genbank:XM_006255770.3,RGD:1310547	CBFA2/RUNX1 translocation partner 3	GO:0046872,GO:0003700,GO:1903715,GO:0003714,GO:0005622,GO:0005634,GO:0005654,GO:0008285,GO:0030851,GO:0032436,GO:0045820,GO:0000122,GO:0045892,GO:0001666,GO:0003682	metal ion binding|DNA binding transcription factor activity|regulation of aerobic respiration|transcription corepressor activity|intracellular|nucleus|nucleoplasm|negative regulation of cell proliferation|granulocyte differentiation|positive regulation of proteasomal ubiquitin-dependent protein catabolic process|negative regulation of glycolytic process|negative regulation of transcription by RNA…
Cbln1	20.6414	4.36747	2.66626e-08	Up	GeneID:498922,Genbank:NM_001109127.1,RGD:1562813	cerebellin 1 precursor	GO:0009306,GO:0021707,GO:0030054,GO:0042803,GO:0045202,GO:0045211,GO:0051965,GO:0090394,GO:1900454,GO:0005576,GO:0007157	protein secretion|cerebellar granule cell differentiation|cell junction|protein homodimerization activity|synapse|postsynaptic membrane|positive regulation of synapse assembly|negative regulation of excitatory postsynaptic potential|positive regulation of long term synaptic depression|extracellular region|heterophilic cell-cell adhesion via plasma membrane cell adhesion molecules
Cbr3	4.84316	2.27595	7.25482e-07	Up	GeneID:304078,Genbank:NM_001107110.1,RGD:1309728	carbonyl reductase 3	GO:0004090,GO:0005575,GO:0005654,GO:0005829,GO:0042376,GO:0050890,GO:0055114,GO:0070402,GO:0000253	carbonyl reductase (NADPH) activity|cellular_component|nucleoplasm|cytosol|phylloquinone catabolic process|cognition|oxidation-reduction process|NADPH binding|3-keto sterol reductase activity	rno00590,rno00980	Arachidonic acid metabolism|Metabolism of xenobiotics by cytochrome P450
Cbs	0.238688	-2.0668	7.82275e-12	Down	GeneID:24250,Genbank:NM_012522.2,RGD:2287	cystathionine beta synthase	GO:0005737,GO:0005829,GO:0006535,GO:0006563,GO:0006565,GO:0006801,GO:0030823,GO:0019343,GO:0031625,GO:0019344,GO:0031667,GO:0019346,GO:0042262,GO:0042802,GO:0042803,GO:0060351,GO:0043066,GO:0070025,GO:0043418,GO:0070026,GO:0070814,GO:0071456,GO:0072341,GO:0001958,GO:0098605,GO:0001974,GO:1904047,GO:0004122,GO:0005634,GO:0019448,GO:0019825,GO:0019899,GO:0020037,GO:0021587,GO:0030170,GO:0043506,GO:…	cytoplasm|cytosol|cysteine biosynthetic process from serine|L-serine metabolic process|L-serine catabolic process|superoxide metabolic process|regulation of cGMP metabolic process|cysteine biosynthetic process via cystathionine|ubiquitin protein ligase binding|cysteine biosynthetic process|response to nutrient levels|transsulfuration|DNA protection|identical protein binding|protein homodimerizati…	rno00260,rno00270	Glycine, serine and threonine metabolism|Cysteine and methionine metabolism
Cc2d2a	0.441908	-1.17818	0.00332816	Down	GeneID:498386,Genbank:XM_017599546.1,RGD:1561042	coiled-coil and C2 domain containing 2A	GO:0007224,GO:0007368,GO:0007507,GO:0008150,GO:0035082,GO:0035869,GO:0036038,GO:0043010,GO:0044458,GO:0060271,GO:1904491,GO:0001843,GO:1905515,GO:0003674,GO:1990403,GO:0005575	smoothened signaling pathway|determination of left/right symmetry|heart development|biological_process|axoneme assembly|ciliary transition zone|MKS complex|camera-type eye development|motile cilium assembly|cilium assembly|protein localization to ciliary transition zone|neural tube closure|non-motile cilium assembly|molecular_function|embryonic brain development|cellular_component
Ccdc113	0.45875	-1.12422	0.0188887	Down	GeneID:291847,Genbank:XM_008772330.2,RGD:1565763	coiled-coil domain containing 113	GO:0005829,GO:0032991,GO:0034451,GO:0060271,GO:0005654	cytosol|protein-containing complex|centriolar satellite|cilium assembly|nucleoplasm
Ccdc13	0.45512	-1.13568	0.00232084	Down	GeneID:686091,Genbank:XM_008766710.2,RGD:1586605	coiled-coil domain containing 13	GO:0005829,GO:0006974,GO:0031122,GO:0034451,GO:1905515,GO:0005634,GO:0005813	cytosol|cellular response to DNA damage stimulus|cytoplasmic microtubule organization|centriolar satellite|non-motile cilium assembly|nucleus|centrosome
Ccdc141	0.379738	-1.39692	0.000331034	Down	GeneID:311134,Genbank:XM_003749494.4,RGD:1593250	coiled-coil domain containing 141	GO:0021799,GO:0051642,GO:0005737,GO:0005813,GO:0016021	cerebral cortex radially oriented cell migration|centrosome localization|cytoplasm|centrosome|integral component of membrane
Ccdc146	0.377806	-1.40428	0.005244	Down	GeneID:499980,Genbank:NM_001025044.1,RGD:1559535	coiled-coil domain containing 146	GO:0005814	centriole
Ccdc177	0.167258	-2.57985	1.32878e-08	Down	GeneID:500686,Genbank:XM_006240297.3,RGD:1561115	coiled-coil domain containing 177
Ccdc184	0.424596	-1.23584	7.38229e-12	Down	GeneID:500925,Genbank:XM_017595062.1,RGD:1593153	coiled-coil domain containing 184	GO:0005737	cytoplasm
Ccdc190	0.257937	-1.95491	0.0102848	Down	GeneID:498270,Genbank:NM_001109073.1,RGD:1560672	coiled-coil domain containing 190
Ccdc42	0.35017	-1.51387	0.000662861	Down	GeneID:303234,Genbank:NM_001107009.1,RGD:1565925	coiled-coil domain containing 42	GO:0007286	spermatid development
Ccdc60	11.8944	3.5722	0.0272176	Up	GeneID:498190,Genbank:XM_006249464.2,RGD:1564283	coiled-coil domain containing 60
Ccdc85a	0.468525	-1.0938	6.87238e-07	Down	GeneID:289855,Genbank:NM_001191553.1,RGD:1311700	coiled-coil domain containing 85A	GO:0003674,GO:0005575,GO:0008150	molecular_function|cellular_component|biological_process
Cckbr	0.334677	-1.57916	2.03684e-14	Down	GeneID:25706,Genbank:NM_013165.2,RGD:2290	cholecystokinin B receptor	GO:0005886,GO:0006915,GO:0007186,GO:0007200,GO:0007204,GO:0017046,GO:0031741,GO:0007586,GO:0008284,GO:0032230,GO:0032868,GO:0038188,GO:0044849,GO:0048565,GO:0001696,GO:0001821,GO:0002209,GO:0004951,GO:0005623,GO:0005634,GO:0005737,GO:0015054,GO:0048732,GO:0016020,GO:0016021,GO:0050806,GO:0051930,GO:0051968,GO:0070371,GO:0090274	plasma membrane|apoptotic process|G-protein coupled receptor signaling pathway|phospholipase C-activating G-protein coupled receptor signaling pathway|positive regulation of cytosolic calcium ion concentration|peptide hormone binding|type B gastrin/cholecystokinin receptor binding|digestion|positive regulation of cell proliferation|positive regulation of synaptic transmission, GABAergic|response …	rno04020,rno04080,rno04971	Calcium signaling pathway|Neuroactive ligand-receptor interaction|Gastric acid secretion
Ccl19	0.164603	-2.60294	1.23663e-06	Down	GeneID:362506,Genbank:NM_001108661.1,RGD:1310336	C-C motif chemokine ligand 19	GO:0005622,GO:0006954,GO:0007186,GO:0007257,GO:0008009,GO:0009897,GO:0043547,GO:0010469,GO:0043552,GO:0010560,GO:0045627,GO:0030593,GO:0045807,GO:0045860,GO:0046330,GO:0048020,GO:0071347,GO:0071356,GO:0048247,GO:0071731,GO:0048260,GO:0072610,GO:0090023,GO:0097029,GO:0098586,GO:0001768,GO:1901224,GO:0001771,GO:2000147,GO:0002407,GO:2000549,GO:0002408,GO:0002548,GO:0002606,GO:0003674,GO:0005575,GO:…	intracellular|inflammatory response|G-protein coupled receptor signaling pathway|activation of JUN kinase activity|chemokine activity|external side of plasma membrane|positive regulation of GTPase activity|regulation of signaling receptor activity|positive regulation of phosphatidylinositol 3-kinase activity|positive regulation of glycoprotein biosynthetic process|positive regulation of T-helper …	rno04064,rno04060,rno04062	NF-kappa B signaling pathway|Cytokine-cytokine receptor interaction|Chemokine signaling pathway
Ccl2	11.8951	3.57229	6.62823e-57	Up	GeneID:24770,Genbank:NM_031530.1,RGD:3645	C-C motif chemokine ligand 2	GO:0071347,GO:0071354,GO:0071356,GO:0002687,GO:0002693,GO:0071392,GO:0005125,GO:2000502,GO:0071398,GO:0005576,GO:0071402,GO:0005615,GO:0071403,GO:0008009,GO:0005737,GO:0008201,GO:0005791,GO:0008347,GO:0008360,GO:0009408,GO:0009611,GO:0030593,GO:0009612,GO:0010332,GO:0031100,GO:0010469,GO:0031663,GO:0031727,GO:0032496,GO:0000165,GO:0043025,GO:0032570,GO:0001664,GO:0043200,GO:0032760,GO:0001666,GO:…	cellular response to interleukin-1|cellular response to interleukin-6|cellular response to tumor necrosis factor|positive regulation of leukocyte migration|positive regulation of cellular extravasation|cellular response to estradiol stimulus|cytokine activity|negative regulation of natural killer cell chemotaxis|cellular response to fatty acid|extracellular region|cellular response to lipoprotein…	rno04668,rno04060,rno04621,rno04657,rno04062,rno05323,rno05418,rno04933,rno05164,rno05168,rno05144,rno05142	TNF signaling pathway|Cytokine-cytokine receptor interaction|NOD-like receptor signaling pathway|IL-17 signaling pathway|Chemokine signaling pathway|Rheumatoid arthritis|Fluid shear stress and atherosclerosis|AGE-RAGE signaling pathway in diabetic complications|Influenza A|Herpes simplex infection|Malaria|Chagas disease (American trypanosomiasis)
Ccl20	6.19062	2.63008	4.36738e-07	Up	GeneID:29538,Genbank:XM_006245164.3,RGD:3646	C-C motif chemokine ligand 20	GO:0007186,GO:0008009,GO:0010469,GO:0030593,GO:0031731,GO:0071310,GO:0035584,GO:0071346,GO:0071347,GO:0042060,GO:0071356,GO:0072678,GO:0072679,GO:2000319,GO:2000406,GO:0002548,GO:0002724,GO:0005125,GO:0005615,GO:0005622,GO:0006935,GO:0006954,GO:0043547,GO:0048020,GO:0048247,GO:0050726,GO:0051770,GO:0060326,GO:0070098,GO:0070374,GO:0071222,GO:0071223	G-protein coupled receptor signaling pathway|chemokine activity|regulation of signaling receptor activity|neutrophil chemotaxis|CCR6 chemokine receptor binding|cellular response to organic substance|calcium-mediated signaling using intracellular calcium source|cellular response to interferon-gamma|cellular response to interleukin-1|wound healing|cellular response to tumor necrosis factor|T cell m…	rno04668,rno04060,rno04657,rno04062,rno05323	TNF signaling pathway|Cytokine-cytokine receptor interaction|IL-17 signaling pathway|Chemokine signaling pathway|Rheumatoid arthritis
Ccl24	3.11815	1.64069	0.000815711	Up	GeneID:288593,Genbank:XM_017598295.1,RGD:1310245	C-C motif chemokine ligand 24	GO:0048245,GO:0030593,GO:0005125,GO:0048247,GO:0030838,GO:0005575,GO:0050729,GO:0031728,GO:0005615,GO:0070098,GO:0006935,GO:0006954,GO:0007010,GO:0007186,GO:0043547,GO:0008009,GO:0070374,GO:0071346,GO:0045766,GO:0008150,GO:0071347,GO:0048018,GO:0008360,GO:0001938,GO:0071356,GO:0048020,GO:0010469,GO:0002548,GO:2000418,GO:0030335,GO:0003674	eosinophil chemotaxis|neutrophil chemotaxis|cytokine activity|lymphocyte chemotaxis|positive regulation of actin filament polymerization|cellular_component|positive regulation of inflammatory response|CCR3 chemokine receptor binding|extracellular space|chemokine-mediated signaling pathway|chemotaxis|inflammatory response|cytoskeleton organization|G-protein coupled receptor signaling pathway|posit…	rno04060,rno04062	Cytokine-cytokine receptor interaction|Chemokine signaling pathway
Ccl3	8.82469	3.14155	0.00706008	Up	GeneID:25542,Genbank:NM_013025.2,RGD:3647	C-C motif chemokine ligand 3	GO:0050718,GO:0050729,GO:0004672,GO:0050795,GO:0004698,GO:0050850,GO:0071346,GO:0005576,GO:0050918,GO:0005615,GO:0071347,GO:0051897,GO:0006887,GO:0071356,GO:0006935,GO:0005622,GO:0071407,GO:0006954,GO:0071621,GO:0007010,GO:0009636,GO:0010469,GO:0007186,GO:0010628,GO:0007204,GO:0010629,GO:0010818,GO:0000165,GO:0030502,GO:0030593,GO:0014808,GO:0001649,GO:0001775,GO:0030595,GO:0031663,GO:0002548,GO:…	positive regulation of interleukin-1 beta secretion|positive regulation of inflammatory response|protein kinase activity|regulation of behavior|calcium-dependent protein kinase C activity|positive regulation of calcium-mediated signaling|cellular response to interferon-gamma|extracellular region|positive chemotaxis|extracellular space|cellular response to interleukin-1|positive regulation of prot…	rno04060,rno04620,rno04062,rno05323,rno05132,rno05142	Cytokine-cytokine receptor interaction|Toll-like receptor signaling pathway|Chemokine signaling pathway|Rheumatoid arthritis|Salmonella infection|Chagas disease (American trypanosomiasis)
Ccl6	3.61553	1.85421	0.0267686	Up	GeneID:287910,Genbank:NM_001004202.2,RGD:1303200	chemokine (C-C motif) ligand 6	GO:0060326,GO:0006954,GO:0070098,GO:0007186,GO:0070374,GO:0008009,GO:0010469,GO:0030593,GO:0071346,GO:0031726,GO:0071347,GO:0043547,GO:0071356,GO:0048020,GO:2001264,GO:0048245,GO:0002548,GO:0048247,GO:0005615,GO:0050729,GO:0006915	cell chemotaxis|inflammatory response|chemokine-mediated signaling pathway|G-protein coupled receptor signaling pathway|positive regulation of ERK1 and ERK2 cascade|chemokine activity|regulation of signaling receptor activity|neutrophil chemotaxis|cellular response to interferon-gamma|CCR1 chemokine receptor binding|cellular response to interleukin-1|positive regulation of GTPase activity|cellula…	rno04060,rno04062	Cytokine-cytokine receptor interaction|Chemokine signaling pathway
Ccl7	11.6869	3.54682	1.78387e-32	Up	GeneID:287561,Genbank:NM_001007612.1,RGD:1359152	C-C motif chemokine ligand 7	GO:0071356,GO:0043547,GO:0006954,GO:0071361,GO:0048020,GO:0007010,GO:2000503,GO:0048245,GO:0007186,GO:0008009,GO:0008201,GO:0008360,GO:0010332,GO:0048247,GO:0010469,GO:0070098,GO:0030335,GO:0070374,GO:0030593,GO:0002548,GO:0071346,GO:0031726,GO:0005615,GO:0071347,GO:0031727	cellular response to tumor necrosis factor|positive regulation of GTPase activity|inflammatory response|cellular response to ethanol|CCR chemokine receptor binding|cytoskeleton organization|positive regulation of natural killer cell chemotaxis|eosinophil chemotaxis|G-protein coupled receptor signaling pathway|chemokine activity|heparin binding|regulation of cell shape|response to gamma radiation|…	rno04060,rno04657,rno04062	Cytokine-cytokine receptor interaction|IL-17 signaling pathway|Chemokine signaling pathway
Ccnf	2.22117	1.15132	0.00110622	Up	GeneID:117524,Genbank:NM_001100474.1,RGD:67401	cyclin F	GO:0030054,GO:0005634,GO:0031146,GO:0005813,GO:0005814,GO:0010826,GO:0051301,GO:0016567,GO:0019005,GO:0000320,GO:0001890,GO:0004842	cell junction|nucleus|SCF-dependent proteasomal ubiquitin-dependent protein catabolic process|centrosome|centriole|negative regulation of centrosome duplication|cell division|protein ubiquitination|SCF ubiquitin ligase complex|re-entry into mitotic cell cycle|placenta development|ubiquitin-protein transferase activity
Ccng2	0.480909	-1.05616	2.74248e-09	Down	GeneID:29157,Genbank:NM_001105725.2,RGD:1305002	cyclin G2	GO:0051726	regulation of cell cycle	rno04068,rno04115	FoxO signaling pathway|p53 signaling pathway
Ccr1	6.04037	2.59464	0.000101894	Up	GeneID:57301,Genbank:NM_020542.2,RGD:708446	C-C motif chemokine receptor 1	GO:0043025,GO:0016493,GO:0006816,GO:0045672,GO:0019957,GO:0006874,GO:0045824,GO:0006887,GO:0051928,GO:0006954,GO:0006955,GO:0007186,GO:0021549,GO:0007204,GO:0070098,GO:0030099,GO:0007267,GO:0070374,GO:0030335,GO:0009897,GO:0071791,GO:0030502,GO:0004435,GO:0090026,GO:0030595,GO:0010629,GO:0004950,GO:0035717,GO:0016021,GO:0005886	neuronal cell body|C-C chemokine receptor activity|calcium ion transport|positive regulation of osteoclast differentiation|C-C chemokine binding|cellular calcium ion homeostasis|negative regulation of innate immune response|exocytosis|positive regulation of calcium ion transport|inflammatory response|immune response|G-protein coupled receptor signaling pathway|cerebellum development|positive regu…	rno04060,rno04062,rno05167	Cytokine-cytokine receptor interaction|Chemokine signaling pathway|Kaposi's sarcoma-associated herpesvirus infection
Ccr7	22.6864	4.50376	2.71897e-05	Up	GeneID:287673,Genbank:NM_199489.4,RGD:735151	C-C motif chemokine receptor 7	GO:2000522,GO:0045060,GO:0032496,GO:0002922,GO:2000525,GO:0048872,GO:0032649,GO:0005622,GO:2000526,GO:0050706,GO:0032735,GO:0005739,GO:0050862,GO:0005886,GO:0006935,GO:0006954,GO:0035757,GO:0006955,GO:0071345,GO:0035758,GO:0007186,GO:0072610,GO:0038115,GO:0009897,GO:0090023,GO:0038116,GO:0009986,GO:0002408,GO:0097029,GO:0038117,GO:0016021,GO:0002606,GO:2000510,GO:0038121,GO:0016493,GO:0002885	positive regulation of immunological synapse formation|negative thymic T cell selection|response to lipopolysaccharide|positive regulation of humoral immune response|positive regulation of T cell costimulation|homeostasis of number of cells|regulation of interferon-gamma production|intracellular|positive regulation of glycoprotein biosynthetic process involved in immunological synapse formation|r…	rno04060,rno04062	Cytokine-cytokine receptor interaction|Chemokine signaling pathway
Cd14	6.83078	2.77205	9.41487e-43	Up	GeneID:60350,Genbank:XM_006254603.3,RGD:620588	CD14 molecule	GO:0009408,GO:0009617,GO:0009897,GO:0009986,GO:0031362,GO:0045087,GO:0045121,GO:0031663,GO:0045471,GO:0045807,GO:0046696,GO:0071727,GO:1901224,GO:0050715,GO:2000484,GO:0051602,GO:0001530,GO:0002237,GO:0005515,GO:0005615,GO:0005794,GO:0005886,GO:0006898,GO:0006954,GO:0032026,GO:0032481,GO:0032496,GO:0032729,GO:0032760,GO:0070891,GO:0034142,GO:0071219,GO:0071222,GO:0034612,GO:0071223,GO:0071723,GO:…	response to heat|response to bacterium|external side of plasma membrane|cell surface|anchored component of external side of plasma membrane|innate immune response|membrane raft|lipopolysaccharide-mediated signaling pathway|response to ethanol|positive regulation of endocytosis|lipopolysaccharide receptor complex|cellular response to triacyl bacterial lipopeptide|positive regulation of NIK/NF-kapp…	rno04010,rno04064,rno04145,rno04810,rno04640,rno04620,rno05202,rno05221,rno05132,rno05133,rno05134,rno05152,rno05146	MAPK signaling pathway|NF-kappa B signaling pathway|Phagosome|Regulation of actin cytoskeleton|Hematopoietic cell lineage|Toll-like receptor signaling pathway|Transcriptional misregulation in cancers|Acute myeloid leukemia|Salmonella infection|Pertussis|Legionellosis|Tuberculosis|Amoebiasis
Cd164l2	2.65747	1.41005	0.000101516	Up	GeneID:100359977,Genbank:XM_006238992.3,RGD:2323068	CD164 molecule like 2	GO:0016021,GO:0031410	integral component of membrane|cytoplasmic vesicle
Cd180	0.317435	-1.65547	0.000674025	Down	GeneID:294706,Genbank:XM_006231871.3,RGD:1308170	CD180 molecule	GO:0006954,GO:0031666,GO:0038023,GO:0071222,GO:0002224,GO:0002322,GO:0005887	inflammatory response|positive regulation of lipopolysaccharide-mediated signaling pathway|signaling receptor activity|cellular response to lipopolysaccharide|toll-like receptor signaling pathway|B cell proliferation involved in immune response|integral component of plasma membrane
Cd274	2.3549	1.23567	1.57658e-07	Up	GeneID:499342,Genbank:XM_006231248.2,RGD:1566211	CD274 molecule	GO:0071222,GO:0034097,GO:0007165,GO:1901998,GO:0042102,GO:0007166,GO:1903556,GO:1905399,GO:0009897,GO:0009986,GO:0042130,GO:0016021,GO:1905404,GO:0030335,GO:2001181,GO:0046006,GO:0031295,GO:0046007,GO:0006955,GO:0070062,GO:0032689,GO:0070232,GO:0032693	cellular response to lipopolysaccharide|response to cytokine|signal transduction|toxin transport|positive regulation of T cell proliferation|cell surface receptor signaling pathway|negative regulation of tumor necrosis factor superfamily cytokine production|regulation of activated CD4-positive, alpha-beta T cell apoptotic process|external side of plasma membrane|cell surface|negative regulation o…	rno04514	Cell adhesion molecules (CAMs)
Cd300a	2.07508	1.05317	0.00116551	Up	GeneID:501736,Genbank:NM_001205348.1,RGD:1583719	Cd300a molecule	GO:1902569,GO:0043305,GO:0006898,GO:2000417,GO:0043407,GO:0007165,GO:0048147,GO:0008429,GO:0014063,GO:0016020,GO:0016021,GO:0019902,GO:0050856,GO:0030889,GO:0050859,GO:0032516,GO:0051134,GO:0033007,GO:0060101,GO:0034125,GO:0001786,GO:1902564,GO:0038023,GO:0002552,GO:1902567,GO:0042629,GO:0005886	negative regulation of activation of Janus kinase activity|negative regulation of mast cell degranulation|receptor-mediated endocytosis|negative regulation of eosinophil migration|negative regulation of MAP kinase activity|signal transduction|negative regulation of fibroblast proliferation|phosphatidylethanolamine binding|negative regulation of serotonin secretion|membrane|integral component of m…
Cd300ld	4.64649	2.21614	7.11993e-05	Up	GeneID:100361633,Genbank:XM_002727841.4,RGD:2319739	Cd300 molecule-like family member D	GO:0032680,GO:0001618,GO:0005886,GO:0032675	regulation of tumor necrosis factor production|virus receptor activity|plasma membrane|regulation of interleukin-6 production
Cd300le	3.30445	1.72441	0.00150233	Up	GeneID:360655,Genbank:NM_001202463.1,RGD:1305426	Cd300 molecule-like family member E	GO:0016021	integral component of membrane
Cd34	0.319345	-1.64681	1.86096e-05	Down	GeneID:305081,Genbank:XM_008769857.2,RGD:1306863	CD34 molecule	GO:0005737,GO:0005764,GO:0005886,GO:0005887,GO:0007160,GO:0007165,GO:0016324,GO:0008134,GO:0030097,GO:0008217,GO:0030195,GO:0030246,GO:0045171,GO:0032720,GO:0045766,GO:0032733,GO:0048471,GO:0048870,GO:0001894,GO:0072089,GO:0050900,GO:0072254,GO:0060290,GO:0001935,GO:0098609,GO:0061042,GO:0003094,GO:1900035,GO:0003158,GO:1900038,GO:0005576,GO:1900041,GO:0008283,GO:0009897,GO:0009925,GO:0009986,GO:…	cytoplasm|lysosome|plasma membrane|integral component of plasma membrane|cell-matrix adhesion|signal transduction|apical plasma membrane|transcription factor binding|hemopoiesis|regulation of blood pressure|negative regulation of blood coagulation|carbohydrate binding|intercellular bridge|negative regulation of tumor necrosis factor production|positive regulation of angiogenesis|positive regulati…	rno04514,rno04640	Cell adhesion molecules (CAMs)|Hematopoietic cell lineage
Cd36	4.08254	2.02947	0.029333	Up	GeneID:29184,Genbank:NM_031561.2,RGD:2301	CD36 molecule	GO:0060907,GO:0070053,GO:0070374,GO:0070508,GO:0005622,GO:0005739,GO:0070538,GO:0005783,GO:0070542,GO:0005794,GO:0071813,GO:0090208,GO:0005886,GO:0097009,GO:0070543,GO:0008289,GO:0005901,GO:0098742,GO:0009612,GO:0006631,GO:0140052,GO:0009897,GO:0150024,GO:0009986,GO:0150025,GO:1900227,GO:0010628,GO:0010629,GO:0019915,GO:0010744,GO:0019934,GO:0010886,GO:0030169,GO:0010942,GO:0030194,GO:0030299,GO:…	positive regulation of macrophage cytokine production|thrombospondin receptor activity|positive regulation of ERK1 and ERK2 cascade|cholesterol import|intracellular|mitochondrion|oleic acid binding|endoplasmic reticulum|response to fatty acid|Golgi apparatus|lipoprotein particle binding|positive regulation of triglyceride metabolic process|plasma membrane|energy homeostasis|response to linoleic a…	rno04152,rno04512,rno04145,rno04640,rno04920,rno03320,rno04975,rno04979,rno04931,rno05144	AMPK signaling pathway|ECM-receptor interaction|Phagosome|Hematopoietic cell lineage|Adipocytokine signaling pathway|PPAR signaling pathway|Fat digestion and absorption|Cholesterol metabolism|Insulin resistance|Malaria
Cd3eap	2.01109	1.00798	5.86734e-08	Up	GeneID:680493,Genbank:NM_001109416.1,RGD:1591707	CD3e molecule associated protein	GO:0005634,GO:0005730,GO:0005736,GO:0005739,GO:0005829,GO:0008150,GO:0009303,GO:0001650,GO:0003674,GO:0005575	nucleus|nucleolus|DNA-directed RNA polymerase I complex|mitochondrion|cytosol|biological_process|rRNA transcription|fibrillar center|molecular_function|cellular_component
Cd44	4.60865	2.20434	4.89308e-12	Up	GeneID:25406,Genbank:XM_006234627.3,RGD:2307	CD44 molecule (Indian blood group)	GO:0005515,GO:0005540,GO:0005634,GO:0005794,GO:0010628,GO:0005829,GO:0014070,GO:0016021,GO:0005886,GO:0016055,GO:0016323,GO:0016324,GO:0033031,GO:0033138,GO:0016477,GO:0033189,GO:0033674,GO:0034116,GO:0001558,GO:0044344,GO:0034238,GO:0001658,GO:0035692,GO:0001955,GO:0045590,GO:0002246,GO:0050728,GO:0002906,GO:0050731,GO:0004896,GO:0051216,GO:0005114,GO:2000392,GO:0005154,GO:2000562,GO:0051219,GO:…	protein binding|hyaluronic acid binding|nucleus|Golgi apparatus|positive regulation of gene expression|cytosol|response to organic cyclic compound|integral component of membrane|plasma membrane|Wnt signaling pathway|basolateral plasma membrane|apical plasma membrane|positive regulation of neutrophil apoptotic process|positive regulation of peptidyl-serine phosphorylation|cell migration|response t…	rno04512,rno04640,rno05206,rno05205,rno05169	ECM-receptor interaction|Hematopoietic cell lineage|MicroRNAs in cancer|Proteoglycans in cancer|Epstein-Barr virus infection
Cd53	2.36055	1.23912	0.000135477	Up	GeneID:24251,Genbank:NM_012523.2,RGD:2310	Cd53 molecule	GO:0005887,GO:0005911,GO:0007166,GO:0009986,GO:0040008,GO:0045661,GO:0098609,GO:1901741,GO:0001772,GO:0005886	integral component of plasma membrane|cell-cell junction|cell surface receptor signaling pathway|cell surface|regulation of growth|regulation of myoblast differentiation|cell-cell adhesion|positive regulation of myoblast fusion|immunological synapse|plasma membrane
Cd55	2.72468	1.44608	0.000753236	Up	GeneID:64036,Genbank:XM_006249723.3,RGD:620651	CD55 molecule, decay accelerating factor for complement	GO:0045916,GO:0007204,GO:0046718,GO:0007283,GO:0060137,GO:0008289,GO:0009897,GO:0009986,GO:0016324,GO:0030450,GO:2000516,GO:0031664,GO:2000563,GO:0035743,GO:0043086,GO:0043434,GO:0001618,GO:0045121,GO:0004857,GO:0005886	negative regulation of complement activation|positive regulation of cytosolic calcium ion concentration|viral entry into host cell|spermatogenesis|maternal process involved in parturition|lipid binding|external side of plasma membrane|cell surface|apical plasma membrane|regulation of complement activation, classical pathway|positive regulation of CD4-positive, alpha-beta T cell activation|regulat…	rno04640,rno04610,rno05416	Hematopoietic cell lineage|Complement and coagulation cascades|Viral myocarditis
Cd6	0.402052	-1.31455	0.0345543	Down	GeneID:25752,Genbank:XM_017588836.1,RGD:2312	Cd6 molecule	GO:1900017,GO:0032496,GO:0001772,GO:0001934,GO:0042101,GO:0002438,GO:0005044,GO:0005515,GO:0006898,GO:0006952,GO:0006954,GO:0042102,GO:0007157,GO:0019901,GO:0042802,GO:0031226,GO:0001530,GO:0044214,GO:0031663,GO:0070891,GO:0001771	positive regulation of cytokine production involved in inflammatory response|response to lipopolysaccharide|immunological synapse|positive regulation of protein phosphorylation|T cell receptor complex|acute inflammatory response to antigenic stimulus|scavenger receptor activity|protein binding|receptor-mediated endocytosis|defense response|inflammatory response|positive regulation of T cell proli…	rno04514	Cell adhesion molecules (CAMs)
Cd63	2.38471	1.25381	5.1253e-08	Up	GeneID:29186,Genbank:XM_008765024.2,RGD:62080	Cd63 molecule	GO:0005765,GO:0005770,GO:0005886,GO:0005887,GO:0007155,GO:0007160,GO:0016477,GO:0030855,GO:0007166,GO:0031226,GO:0031902,GO:0043473,GO:0044877,GO:0031904,GO:0045785,GO:0045807,GO:0048757,GO:0002092,GO:2001046,GO:0050931,GO:0070062,GO:0005515,GO:0005615,GO:0005737,GO:0005764,GO:0009986,GO:0010008,GO:0010633,GO:0012505,GO:0015031,GO:0016021,GO:0032585,GO:0032991,GO:0034613,GO:0035646,GO:0097487,GO:…	lysosomal membrane|late endosome|plasma membrane|integral component of plasma membrane|cell adhesion|cell-matrix adhesion|cell migration|epithelial cell differentiation|cell surface receptor signaling pathway|intrinsic component of plasma membrane|late endosome membrane|pigmentation|protein-containing complex binding|endosome lumen|positive regulation of cell adhesion|positive regulation of endoc…	rno04142,rno05205	Lysosome|Proteoglycans in cancer
Cd68	2.12496	1.08744	0.00342766	Up	GeneID:287435,Genbank:NM_001031638.1,RGD:1305970	Cd68 molecule	GO:0005765,GO:0016021,GO:0071310	lysosomal membrane|integral component of membrane|cellular response to organic substance	rno04142	Lysosome
Cd80	2.36476	1.2417	0.00244775	Up	GeneID:25408,Genbank:XM_006248365.3,RGD:2314	Cd80 molecule	GO:0042130,GO:0007165,GO:0046641,GO:0007166,GO:0050731,GO:0009897,GO:0009986,GO:0015026,GO:0071222,GO:0016021,GO:0031295,GO:0098636,GO:0042102,GO:0003674,GO:0006955	negative regulation of T cell proliferation|signal transduction|positive regulation of alpha-beta T cell proliferation|cell surface receptor signaling pathway|positive regulation of peptidyl-tyrosine phosphorylation|external side of plasma membrane|cell surface|coreceptor activity|cellular response to lipopolysaccharide|integral component of membrane|T cell costimulation|protein complex involved …	rno04514,rno04620,rno04672,rno05322,rno05323,rno05320,rno05330,rno05332,rno05416,rno04940	Cell adhesion molecules (CAMs)|Toll-like receptor signaling pathway|Intestinal immune network for IgA production|Systemic lupus erythematosus|Rheumatoid arthritis|Autoimmune thyroid disease|Allograft rejection|Graft-versus-host disease|Viral myocarditis|Type I diabetes mellitus
Cd86	2.59309	1.37467	2.48494e-05	Up	GeneID:56822,Genbank:XM_006248399.3,RGD:628714	CD86 molecule	GO:0071345,GO:0043011,GO:0034138,GO:0002668,GO:0043231,GO:0034341,GO:0005102,GO:0051607,GO:0042102,GO:0006955,GO:0007165,GO:0007166,GO:0007568,GO:0009897,GO:0070062,GO:0009986,GO:0071222,GO:0042104,GO:0042113,GO:0016021,GO:0001878,GO:0042130,GO:0031295,GO:0002224,GO:0071248,GO:0042493,GO:0032496,GO:0002309	cellular response to cytokine stimulus|myeloid dendritic cell differentiation|toll-like receptor 3 signaling pathway|negative regulation of T cell anergy|intracellular membrane-bounded organelle|response to interferon-gamma|signaling receptor binding|defense response to virus|positive regulation of T cell proliferation|immune response|signal transduction|cell surface receptor signaling pathway|ag…	rno04514,rno04620,rno04672,rno05202,rno05322,rno05323,rno05320,rno05330,rno05332,rno05416,rno04940,rno05167	Cell adhesion molecules (CAMs)|Toll-like receptor signaling pathway|Intestinal immune network for IgA production|Transcriptional misregulation in cancers|Systemic lupus erythematosus|Rheumatoid arthritis|Autoimmune thyroid disease|Allograft rejection|Graft-versus-host disease|Viral myocarditis|Type I diabetes mellitus|Kaposi's sarcoma-associated herpesvirus infection
Cd93	2.6264	1.39309	7.73709e-17	Up	GeneID:84398,Genbank:NM_053383.1,RGD:621251	CD93 molecule	GO:0009986,GO:0016021,GO:0030246,GO:0031410,GO:0098609,GO:0001849,GO:0005509,GO:0005886	cell surface|integral component of membrane|carbohydrate binding|cytoplasmic vesicle|cell-cell adhesion|complement component C1q binding|calcium ion binding|plasma membrane
Cdc42ep4	0.490134	-1.02875	0.0494634	Down	GeneID:303653,Genbank:NM_001107063.2,RGD:1311567	CDC42 effector protein 4	GO:0030838,GO:0005856,GO:0031274,GO:0005886,GO:0005913,GO:0007266,GO:0008360,GO:0043547,GO:0045335,GO:0015629,GO:0071346,GO:0015630,GO:0005096,GO:0005737,GO:0017049	positive regulation of actin filament polymerization|cytoskeleton|positive regulation of pseudopodium assembly|plasma membrane|cell-cell adherens junction|Rho protein signal transduction|regulation of cell shape|positive regulation of GTPase activity|phagocytic vesicle|actin cytoskeleton|cellular response to interferon-gamma|microtubule cytoskeleton|GTPase activator activity|cytoplasm|GTP-Rho bin…
Cdh10	0.377626	-1.40497	1.43632e-05	Down	GeneID:29181,Genbank:XM_006232080.3,RGD:619741	cadherin 10	GO:0042803,GO:0005886,GO:0044331,GO:0045296,GO:0005913,GO:0007043,GO:0007156,GO:0007275,GO:0098609,GO:0008092,GO:0009986,GO:0016021,GO:0016339,GO:0000902,GO:0016342,GO:0005509,GO:0034332	protein homodimerization activity|plasma membrane|cell-cell adhesion mediated by cadherin|cadherin binding|cell-cell adherens junction|cell-cell junction assembly|homophilic cell adhesion via plasma membrane adhesion molecules|multicellular organism development|cell-cell adhesion|cytoskeletal protein binding|cell surface|integral component of membrane|calcium-dependent cell-cell adhesion via plas…
Cdh12	0.283006	-1.8211	9.34061e-33	Down	GeneID:301887,Genbank:XM_017591414.1,RGD:1566350	cadherin 12	GO:0016339,GO:0005509,GO:0016342,GO:0005575,GO:0034332,GO:0005886,GO:0005913,GO:0007043,GO:0007156,GO:0042803,GO:0044331,GO:0007275,GO:0045296,GO:0008092,GO:0008150,GO:0000902,GO:0009986,GO:0003674,GO:0016021	calcium-dependent cell-cell adhesion via plasma membrane cell adhesion molecules|calcium ion binding|catenin complex|cellular_component|adherens junction organization|plasma membrane|cell-cell adherens junction|cell-cell junction assembly|homophilic cell adhesion via plasma membrane adhesion molecules|protein homodimerization activity|cell-cell adhesion mediated by cadherin|multicellular organism…
Cdh15	0.367422	-1.44449	0.000121253	Down	GeneID:361432,Genbank:NM_207613.1,RGD:1303000	cadherin 15	GO:0016021,GO:0005794,GO:0016339,GO:0016342,GO:0005829,GO:0005886,GO:0005901,GO:0005913,GO:0031594,GO:0007043,GO:0034332,GO:0007156,GO:0042803,GO:0044331,GO:0007275,GO:0000902,GO:0045296,GO:0008092,GO:0005509,GO:0009986	integral component of membrane|Golgi apparatus|calcium-dependent cell-cell adhesion via plasma membrane cell adhesion molecules|catenin complex|cytosol|plasma membrane|caveola|cell-cell adherens junction|neuromuscular junction|cell-cell junction assembly|adherens junction organization|homophilic cell adhesion via plasma membrane adhesion molecules|protein homodimerization activity|cell-cell adhes…	rno04514	Cell adhesion molecules (CAMs)
Cdh17	4.12694	2.04507	0.021022	Up	GeneID:117048,Genbank:XM_008763521.1,RGD:619748	cadherin 17	GO:0035672,GO:0016021,GO:0005178,GO:0048536,GO:0016323,GO:0005427,GO:0005509,GO:0005634,GO:0005886,GO:0016339,GO:0006857,GO:0030054,GO:0007156,GO:0002314,GO:0030183,GO:0007229,GO:0002315,GO:0033626,GO:0009986,GO:0002456	oligopeptide transmembrane transport|integral component of membrane|integrin binding|spleen development|basolateral plasma membrane|proton-dependent oligopeptide secondary active transmembrane transporter activity|calcium ion binding|nucleus|plasma membrane|calcium-dependent cell-cell adhesion via plasma membrane cell adhesion molecules|oligopeptide transport|cell junction|homophilic cell adhesio…	rno05226	Gastric cancer
Cdh18	0.47274	-1.08088	5.71675e-13	Down	GeneID:310174,Genbank:XM_017591202.1,RGD:1305430	cadherin 18	GO:0042803,GO:0005886,GO:0044331,GO:0045296,GO:0005913,GO:0007043,GO:0007156,GO:0007275,GO:0008092,GO:0009986,GO:0016021,GO:0016339,GO:0000902,GO:0016342,GO:0005509,GO:0034332	protein homodimerization activity|plasma membrane|cell-cell adhesion mediated by cadherin|cadherin binding|cell-cell adherens junction|cell-cell junction assembly|homophilic cell adhesion via plasma membrane adhesion molecules|multicellular organism development|cytoskeletal protein binding|cell surface|integral component of membrane|calcium-dependent cell-cell adhesion via plasma membrane cell ad…
Cdh19	0.437793	-1.19168	2.22958e-06	Down	GeneID:360835,Genbank:XM_017598844.1,RGD:1307169	cadherin 19	GO:0042803,GO:0005886,GO:0044331,GO:0045296,GO:0005913,GO:0007043,GO:0007156,GO:0007275,GO:0008092,GO:0009986,GO:0016021,GO:0016339,GO:0000902,GO:0016342,GO:0005509,GO:0034332	protein homodimerization activity|plasma membrane|cell-cell adhesion mediated by cadherin|cadherin binding|cell-cell adherens junction|cell-cell junction assembly|homophilic cell adhesion via plasma membrane adhesion molecules|multicellular organism development|cytoskeletal protein binding|cell surface|integral component of membrane|calcium-dependent cell-cell adhesion via plasma membrane cell ad…
Cdh6	0.469943	-1.08944	4.12167e-06	Down	GeneID:25409,Genbank:NM_012927.1,RGD:2322	cadherin 6	GO:0009986,GO:0005886,GO:0016021,GO:0016339,GO:0005887,GO:0005913,GO:0007043,GO:0007156,GO:0016342,GO:0007219,GO:0034332,GO:0042803,GO:0007275,GO:0000902,GO:0044331,GO:0008092,GO:0005509,GO:0045296,GO:0008585	cell surface|plasma membrane|integral component of membrane|calcium-dependent cell-cell adhesion via plasma membrane cell adhesion molecules|integral component of plasma membrane|cell-cell adherens junction|cell-cell junction assembly|homophilic cell adhesion via plasma membrane adhesion molecules|catenin complex|Notch signaling pathway|adherens junction organization|protein homodimerization acti…
Cdh7	0.484922	-1.04417	2.88679e-11	Down	GeneID:29162,Genbank:XM_017598765.1,RGD:1306856	cadherin 7	GO:0042803,GO:0005886,GO:0044331,GO:0045296,GO:0005913,GO:0007043,GO:0007156,GO:0007275,GO:0008092,GO:0009986,GO:0016021,GO:0016339,GO:0000902,GO:0016342,GO:0005509,GO:0034332	protein homodimerization activity|plasma membrane|cell-cell adhesion mediated by cadherin|cadherin binding|cell-cell adherens junction|cell-cell junction assembly|homophilic cell adhesion via plasma membrane adhesion molecules|multicellular organism development|cytoskeletal protein binding|cell surface|integral component of membrane|calcium-dependent cell-cell adhesion via plasma membrane cell ad…
Cdh9	0.397671	-1.33035	1.1211e-12	Down	GeneID:29163,Genbank:XM_006232076.3,RGD:1308343	cadherin 9	GO:0099056,GO:0030425,GO:0005886,GO:0099560,GO:0034332,GO:0005913,GO:0042802,GO:0007043,GO:0007156,GO:0007275,GO:0007416,GO:0042803,GO:0044331,GO:0008092,GO:0045296,GO:0009986,GO:0098641,GO:0016339,GO:0000902,GO:0098686,GO:0016342,GO:0005509,GO:0099055,GO:0030424	integral component of presynaptic membrane|dendrite|plasma membrane|synaptic membrane adhesion|adherens junction organization|cell-cell adherens junction|identical protein binding|cell-cell junction assembly|homophilic cell adhesion via plasma membrane adhesion molecules|multicellular organism development|synapse assembly|protein homodimerization activity|cell-cell adhesion mediated by cadherin|c…
Cdkl4	0.398294	-1.32809	0.000266064	Down	GeneID:503009,Genbank:XM_017594530.1,RGD:1583704	cyclin-dependent kinase-like 4	GO:0004693,GO:0005634,GO:0006468	cyclin-dependent protein serine/threonine kinase activity|nucleus|protein phosphorylation
Cdkl5	0.494356	-1.01638	1.48282e-12	Down	GeneID:100362725,Genbank:XM_017602292.1,RGD:2324133	cyclin-dependent kinase-like 5	GO:0050773,GO:0032839,GO:0004693,GO:0043547,GO:0005515,GO:0050775,GO:0044294,GO:0005524,GO:0060999,GO:0005634,GO:0005654,GO:0045202,GO:0005829,GO:0045773,GO:0006468,GO:0046777,GO:0016301,GO:0001764,GO:0048365,GO:0032587,GO:0004672,GO:0048471	regulation of dendrite development|dendrite cytoplasm|cyclin-dependent protein serine/threonine kinase activity|positive regulation of GTPase activity|protein binding|positive regulation of dendrite morphogenesis|dendritic growth cone|ATP binding|positive regulation of dendritic spine development|nucleus|nucleoplasm|synapse|cytosol|positive regulation of axon extension|protein phosphorylation|pro…
Cdkn1a	4.05717	2.02047	7.03956e-08	Up	GeneID:114851,Genbank:NM_080782.3,RGD:69328	cyclin-dependent kinase inhibitor 1A	GO:0005634,GO:0005654,GO:0005730,GO:0005737,GO:0005829,GO:0006974,GO:0014070,GO:0006977,GO:0016310,GO:0006978,GO:0016604,GO:0007050,GO:0019901,GO:0019912,GO:0030308,GO:0044877,GO:0030332,GO:0030890,GO:0031100,GO:0045736,GO:0045860,GO:0046685,GO:0048146,GO:0000079,GO:1904030,GO:0048471,GO:0000082,GO:1904031,GO:0051384,GO:0000086,GO:2000134,GO:0051412,GO:0000307,GO:2000278,GO:0004693,GO:2000379,GO:…	nucleus|nucleoplasm|nucleolus|cytoplasm|cytosol|cellular response to DNA damage stimulus|response to organic cyclic compound|DNA damage response, signal transduction by p53 class mediator resulting in cell cycle arrest|phosphorylation|DNA damage response, signal transduction by p53 class mediator resulting in transcription of p21 class mediator|nuclear body|cell cycle arrest|protein kinase bindin…	rno04012,rno04630,rno04066,rno04068,rno04151,rno04110,rno04115,rno04218,rno04921,rno05200,rno05202,rno05206,rno05205,rno05203,rno05210,rno05212,rno05225,rno05226,rno05214,rno05216,rno05220,rno05217,rno05218,rno05211,rno05219,rno05215,rno05213,rno05224,rno05222,rno05223,rno04934,rno05166,rno05161,rno05160,rno05167,rno05169,rno05165,rno01524,rno01522	ErbB signaling pathway|Jak-STAT signaling pathway|HIF-1 signaling pathway|FoxO signaling pathway|PI3K-Akt signaling pathway|Cell cycle|p53 signaling pathway|Cellular senescence|Oxytocin signaling pathway|Pathways in cancer|Transcriptional misregulation in cancers|MicroRNAs in cancer|Proteoglycans in cancer|Viral carcinogenesis|Colorectal cancer|Pancreatic cancer|Hepatocellular carcinoma|Gastric c…
Cdkn3	6.49684	2.69974	2.47361e-05	Up	GeneID:289993,Genbank:XM_006251791.3,RGD:1307781	cyclin-dependent kinase inhibitor 3	GO:0048471,GO:0004722,GO:0004725,GO:0005634,GO:0005737,GO:0005829,GO:0007050,GO:0008138,GO:0008150,GO:0000082,GO:0035335,GO:0003674	perinuclear region of cytoplasm|protein serine/threonine phosphatase activity|protein tyrosine phosphatase activity|nucleus|cytoplasm|cytosol|cell cycle arrest|protein tyrosine/serine/threonine phosphatase activity|biological_process|G1/S transition of mitotic cell cycle|peptidyl-tyrosine dephosphorylation|molecular_function
Cdo1	2.46282	1.30031	5.93115e-05	Up	GeneID:81718,Genbank:XM_006254698.3,RGD:69262	cysteine dioxygenase type 1	GO:0055114,GO:0007595,GO:0008198,GO:0010243,GO:0017172,GO:0019448,GO:0033762,GO:0042412,GO:0043200,GO:0045471,GO:0046439,GO:0005829,GO:0051384,GO:0051591,GO:0006534	oxidation-reduction process|lactation|ferrous iron binding|response to organonitrogen compound|cysteine dioxygenase activity|L-cysteine catabolic process|response to glucagon|taurine biosynthetic process|response to amino acid|response to ethanol|L-cysteine metabolic process|cytosol|response to glucocorticoid|response to cAMP|cysteine metabolic process	rno00270,rno00430	Cysteine and methionine metabolism|Taurine and hypotaurine metabolism
Cebpb	2.06441	1.04573	0.0164386	Up	GeneID:24253,Genbank:NM_024125.5,RGD:2327	CCAAT/enhancer binding protein beta	GO:0001078,GO:0001541,GO:0001889,GO:0001892,GO:0002432,GO:0006355,GO:0003677,GO:0006366,GO:0007613,GO:0003682,GO:0008134,GO:0016363,GO:0019900,GO:0042130,GO:0030182,GO:0042742,GO:0032496,GO:0032753,GO:0042803,GO:0042826,GO:0000122,GO:0045893,GO:0043524,GO:0000779,GO:0045944,GO:0043565,GO:0000790,GO:0000977,GO:0046982,GO:0000978,GO:0000979,GO:0000981,GO:0050873,GO:0001077,GO:1990440,GO:0060644,GO:…	transcriptional repressor activity, RNA polymerase II proximal promoter sequence-specific DNA binding|ovarian follicle development|liver development|embryonic placenta development|granuloma formation|regulation of transcription, DNA-templated|DNA binding|transcription by RNA polymerase II|memory|chromatin binding|transcription factor binding|nuclear matrix|kinase binding|negative regulation of T …	rno04668,rno04657,rno05202,rno05152	TNF signaling pathway|IL-17 signaling pathway|Transcriptional misregulation in cancers|Tuberculosis
Celf3	0.483544	-1.04828	0.000527705	Down	GeneID:499669,Genbank:XM_006232904.3,RGD:1563168	CUGBP, Elav-like family member 3	GO:0005575,GO:0005634,GO:0005737,GO:0007283,GO:0008150,GO:0008380,GO:0016604,GO:0030317,GO:0030575,GO:0048026,GO:0097322,GO:0000381,GO:0098781,GO:0003674,GO:0003723	cellular_component|nucleus|cytoplasm|spermatogenesis|biological_process|RNA splicing|nuclear body|flagellated sperm motility|nuclear body organization|positive regulation of mRNA splicing, via spliceosome|7SK snRNA binding|regulation of alternative mRNA splicing, via spliceosome|ncRNA transcription|molecular_function|RNA binding
Celf6	2.76925	1.4695	2.46687e-12	Up	GeneID:300758,Genbank:XM_008766227.2,RGD:1310451	CUGBP, Elav-like family member 6	GO:0003723,GO:0005575,GO:0005737,GO:0005829,GO:0008150,GO:0071625,GO:0000381,GO:0001505,GO:0003674	RNA binding|cellular_component|cytoplasm|cytosol|biological_process|vocalization behavior|regulation of alternative mRNA splicing, via spliceosome|regulation of neurotransmitter levels|molecular_function
Cenpi	3.25967	1.70473	1.37274e-09	Up	GeneID:25448,Genbank:XM_006257216.3,RGD:2631	centromere protein I	GO:0005829,GO:0016604,GO:0034508,GO:0042699,GO:0000776,GO:0005634	cytosol|nuclear body|centromere complex assembly|follicle-stimulating hormone signaling pathway|kinetochore|nucleus
Cep295nl	2.08636	1.06099	7.7743e-06	Up	GeneID:498028,Genbank:XM_006247817.3,RGD:1597046	CEP295 N-terminal like	GO:0005813,GO:0031514	centrosome|motile cilium
Cfap100	2.67994	1.4222	0.0416712	Up	GeneID:297444,Genbank:XM_017593020.1,RGD:1305768	cilia and flagella associated protein 100
Cfap46	0.231631	-2.1101	0.00650104	Down	GeneID:499282,Genbank:XM_017590470.1,RGD:1559985	cilia and flagella associated protein 46	GO:0005930,GO:0060294	axoneme|cilium movement involved in cell motility
Cfap52	0.488224	-1.03438	0.00225123	Down	GeneID:303233,Genbank:NM_001100968.2,RGD:1308151	cilia and flagella associated protein 52
Cflar	3.72617	1.89769	1.12554e-24	Up	GeneID:117279,Genbank:XM_006244949.3,RGD:620847	CASP8 and FADD-like apoptosis regulator	GO:0006919,GO:0007519,GO:0008047,GO:0010667,GO:0010952,GO:0010976,GO:0014732,GO:0044877,GO:0014842,GO:0045121,GO:0014866,GO:0046982,GO:0016504,GO:0051092,GO:0060544,GO:0060546,GO:0070374,GO:1902042,GO:0071364,GO:1903055,GO:0071392,GO:1903427,GO:0071456,GO:1903845,GO:1903944,GO:1904036,GO:2000347,GO:0001666,GO:2001237,GO:0002020,GO:0005123,GO:0005737,GO:0006508,GO:0006915,GO:0031264,GO:0031265,GO:…	activation of cysteine-type endopeptidase activity involved in apoptotic process|skeletal muscle tissue development|enzyme activator activity|negative regulation of cardiac muscle cell apoptotic process|positive regulation of peptidase activity|positive regulation of neuron projection development|skeletal muscle atrophy|protein-containing complex binding|regulation of skeletal muscle satellite ce…	rno04064,rno04668,rno04140,rno04210,rno04217,rno05142	NF-kappa B signaling pathway|TNF signaling pathway|Autophagy - animal|Apoptosis|Necroptosis|Chagas disease (American trypanosomiasis)
Cftr	0.215189	-2.21632	0.000674167	Down	GeneID:24255,Genbank:XM_006236097.3,RGD:2332	cystic fibrosis transmembrane conductance regulator	GO:0060081,GO:0071320,GO:0005737,GO:0071454,GO:0005769,GO:0097421,GO:1905460,GO:0097755,GO:2000077,GO:1902161,GO:0005789,GO:0006695,GO:0006821,GO:0005829,GO:0006833,GO:0006904,GO:0007568,GO:0016020,GO:0009986,GO:0016021,GO:0015106,GO:0016323,GO:0016324,GO:0003254,GO:0030324,GO:0005254,GO:0030425,GO:0016887,GO:0030659,GO:0005260,GO:0031205,GO:0031901,GO:0032870,GO:0005515,GO:0042626,GO:0032991,GO:…	membrane hyperpolarization|cellular response to cAMP|cytoplasm|cellular response to anoxia|early endosome|liver regeneration|negative regulation of vascular associated smooth muscle cell apoptotic process|positive regulation of blood vessel diameter|negative regulation of type B pancreatic cell development|positive regulation of cyclic nucleotide-gated ion channel activity|endoplasmic reticulum m…	rno02010,rno04024,rno04152,rno04530,rno04971,rno04972,rno04976	ABC transporters|cAMP signaling pathway|AMPK signaling pathway|Tight junction|Gastric acid secretion|Pancreatic secretion|Bile secretion
Cgref1	2.64285	1.4021	1.33765e-06	Up	GeneID:245918,Genbank:NM_139087.2,RGD:620801	cell growth regulator with EF hand domain 1	GO:0007155,GO:0030308,GO:0005509,GO:0005576,GO:0007050	cell adhesion|negative regulation of cell growth|calcium ion binding|extracellular region|cell cycle arrest
Chit1	0.313073	-1.67543	0.000129876	Down	GeneID:289032,Genbank:NM_001270848.1,RGD:1305646	chitinase 1	GO:0005975,GO:0006032,GO:0008061,GO:0008843,GO:0004568,GO:0005576,GO:0005615	carbohydrate metabolic process|chitin catabolic process|chitin binding|endochitinase activity|chitinase activity|extracellular region|extracellular space	rno00520	Amino sugar and nucleotide sugar metabolism
Chn1	0.356517	-1.48796	1.0883e-16	Down	GeneID:84030,Genbank:XM_006234388.3,RGD:620139	chimerin 1	GO:0048013,GO:0005622,GO:0005737,GO:0050770,GO:0007165,GO:0008045,GO:0035556,GO:0043087,GO:0051056,GO:0043547,GO:0046872,GO:0001565,GO:0046875,GO:0005096	ephrin receptor signaling pathway|intracellular|cytoplasm|regulation of axonogenesis|signal transduction|motor neuron axon guidance|intracellular signal transduction|regulation of GTPase activity|regulation of small GTPase mediated signal transduction|positive regulation of GTPase activity|metal ion binding|phorbol ester receptor activity|ephrin receptor binding|GTPase activator activity
Chn2	0.297988	-1.74668	5.43005e-07	Down	GeneID:84031,Genbank:NM_032084.1,RGD:620140	chimerin 2	GO:0005096,GO:0005622,GO:0005737,GO:0016020,GO:0035556,GO:0043087,GO:0043547,GO:0046872,GO:0051056,GO:0001565,GO:0001675	GTPase activator activity|intracellular|cytoplasm|membrane|intracellular signal transduction|regulation of GTPase activity|positive regulation of GTPase activity|metal ion binding|regulation of small GTPase mediated signal transduction|phorbol ester receptor activity|acrosome assembly
Chn3	0.44563	-1.16608	0.0174726	Down	GeneID:689153,Genbank:XM_017601157.1,RGD:1559751	chimerin 3
Chodl	0.251907	-1.98904	0.0157421	Down	GeneID:288289,Genbank:XM_006248004.3,RGD:1309885	chondrolectin	GO:0016021,GO:0048471,GO:0005540,GO:0005737,GO:0010975	integral component of membrane|perinuclear region of cytoplasm|hyaluronic acid binding|cytoplasm|regulation of neuron projection development
Chrd	0.444116	-1.17099	2.97942e-05	Down	GeneID:117275,Genbank:XM_006248556.2,RGD:620181	chordin	GO:0045545,GO:0009953,GO:0001649,GO:0021919,GO:0001702,GO:0045668,GO:0001707,GO:0002053,GO:0030336,GO:0005615,GO:0045785,GO:0030514,GO:0007389,GO:0007417,GO:0001501,GO:0030900,GO:0008201	syndecan binding|dorsal/ventral pattern formation|osteoblast differentiation|BMP signaling pathway involved in spinal cord dorsal/ventral patterning|gastrulation with mouth forming second|negative regulation of osteoblast differentiation|mesoderm formation|positive regulation of mesenchymal cell proliferation|negative regulation of cell migration|extracellular space|positive regulation of cell ad…	rno04350	TGF-beta signaling pathway
Chrdl2	Inf	Inf	1.48605e-05	Up	GeneID:308854,Genbank:NM_001107537.1,RGD:1306179	chordin-like 2	GO:0030154,GO:0030514	cell differentiation|negative regulation of BMP signaling pathway
Chrm1	0.248338	-2.00962	1.45697e-11	Down	GeneID:25229,Genbank:XM_006230974.3,RGD:2342	cholinergic receptor, muscarinic 1	GO:0040012,GO:0007197,GO:0043270,GO:0007207,GO:0043679,GO:0007213,GO:0007271,GO:0007274,GO:0008144,GO:0014069,GO:0045202,GO:0016907,GO:0045211,GO:0046541,GO:0030054,GO:0003056,GO:0050890,GO:0030425,GO:0005886,GO:0090316,GO:0032279,GO:0005887	regulation of locomotion|adenylate cyclase-inhibiting G-protein coupled acetylcholine receptor signaling pathway|positive regulation of ion transport|phospholipase C-activating G-protein coupled acetylcholine receptor signaling pathway|axon terminus|G-protein coupled acetylcholine receptor signaling pathway|synaptic transmission, cholinergic|neuromuscular synaptic transmission|drug binding|postsy…	rno04020,rno04024,rno04151,rno04080,rno04810,rno04725	Calcium signaling pathway|cAMP signaling pathway|PI3K-Akt signaling pathway|Neuroactive ligand-receptor interaction|Regulation of actin cytoskeleton|Cholinergic synapse
Chrm3	0.349912	-1.51493	6.56298e-11	Down	GeneID:24260,Genbank:NM_012527.2,RGD:2343	cholinergic receptor, muscarinic 3	GO:0043679,GO:0016907,GO:0005886,GO:0045202,GO:0045211,GO:0005887,GO:0045987,GO:0006939,GO:0007197,GO:0007207,GO:0007213,GO:0019229,GO:0030054,GO:0007271,GO:0046541,GO:0030425,GO:0032279,GO:0008144,GO:0003056,GO:0042166,GO:0016323,GO:0005515	axon terminus|G-protein coupled acetylcholine receptor activity|plasma membrane|synapse|postsynaptic membrane|integral component of plasma membrane|positive regulation of smooth muscle contraction|smooth muscle contraction|adenylate cyclase-inhibiting G-protein coupled acetylcholine receptor signaling pathway|phospholipase C-activating G-protein coupled acetylcholine receptor signaling pathway|G-…	rno04020,rno04080,rno04810,rno04911,rno04970,rno04971,rno04972,rno04725,rno04742	Calcium signaling pathway|Neuroactive ligand-receptor interaction|Regulation of actin cytoskeleton|Insulin secretion|Salivary secretion|Gastric acid secretion|Pancreatic secretion|Cholinergic synapse|Taste transduction
Chrna4	0.449787	-1.15269	3.19749e-11	Down	GeneID:25590,Genbank:NM_024354.1,RGD:2346	cholinergic receptor nicotinic alpha 4 subunit	GO:0005887,GO:0005892,GO:0006281,GO:0007585,GO:0006816,GO:0007626,GO:0008144,GO:0009897,GO:0022848,GO:0014059,GO:0015464,GO:0030054,GO:0030425,GO:0033603,GO:0034220,GO:0001508,GO:0043005,GO:0043025,GO:0035094,GO:0001666,GO:0045202,GO:0045211,GO:0004888,GO:0046982,GO:0005216,GO:0050877,GO:0005230,GO:0005515,GO:0050890,GO:0005886,GO:0051291,GO:0006979,GO:0007165,GO:0007268,GO:0007271,GO:0007274,GO:…	integral component of plasma membrane|acetylcholine-gated channel complex|DNA repair|respiratory gaseous exchange|calcium ion transport|locomotory behavior|drug binding|external side of plasma membrane|acetylcholine-gated cation-selective channel activity|regulation of dopamine secretion|acetylcholine receptor activity|cell junction|dendrite|positive regulation of dopamine secretion|ion transmemb…	rno04080,rno04725,rno05033	Neuroactive ligand-receptor interaction|Cholinergic synapse|Nicotine addiction
Chrna7	0.445208	-1.16745	2.58308e-12	Down	GeneID:25302,Genbank:XM_008759498.2,RGD:2348	cholinergic receptor nicotinic alpha 7 subunit	GO:0042803,GO:0043005,GO:0043025,GO:0043197,GO:0005216,GO:0043198,GO:0044853,GO:0005230,GO:0045121,GO:0005515,GO:0050893,GO:0045202,GO:0005737,GO:0045211,GO:0005886,GO:0045471,GO:0051117,GO:0007165,GO:0005887,GO:0051247,GO:0007268,GO:0005892,GO:0060079,GO:0007271,GO:0060112,GO:1900273,GO:1901214,GO:0070374,GO:0007611,GO:1902004,GO:0014061,GO:0007613,GO:0014069,GO:1902430,GO:0015464,GO:1902991,GO:…	protein homodimerization activity|neuron projection|neuronal cell body|dendritic spine|ion channel activity|dendritic shaft|plasma membrane raft|extracellular ligand-gated ion channel activity|membrane raft|protein binding|sensory processing|synapse|cytoplasm|postsynaptic membrane|plasma membrane|response to ethanol|ATPase binding|signal transduction|integral component of plasma membrane|positive…	rno04020,rno04080,rno04725,rno05204,rno05033	Calcium signaling pathway|Neuroactive ligand-receptor interaction|Cholinergic synapse|Chemical carcinogenesis|Nicotine addiction
Chrnb3	0.213495	-2.22773	0.0316042	Down	GeneID:171131,Genbank:NM_133597.1,RGD:621544	cholinergic receptor nicotinic beta 3 subunit	GO:0050877,GO:0034220,GO:0005892,GO:0051291,GO:0035094,GO:0060079,GO:0042166,GO:0098655,GO:0007165,GO:0007268,GO:0007271,GO:0007274,GO:0008144,GO:0042391,GO:0015464,GO:0043005,GO:0016020,GO:0022848,GO:0004888,GO:0045202,GO:0005230,GO:0045211,GO:0030054,GO:0005887	nervous system process|ion transmembrane transport|acetylcholine-gated channel complex|protein heterooligomerization|response to nicotine|excitatory postsynaptic potential|acetylcholine binding|cation transmembrane transport|signal transduction|chemical synaptic transmission|synaptic transmission, cholinergic|neuromuscular synaptic transmission|drug binding|regulation of membrane potential|acetyl…	rno04080	Neuroactive ligand-receptor interaction
Chst4	2.91867	1.54531	0.0160522	Up	GeneID:307838,Genbank:XM_006255587.3,RGD:1310798	carbohydrate sulfotransferase 4	GO:0005802,GO:0005975,GO:0006044,GO:0006477,GO:0006790,GO:0016021,GO:0018146,GO:0050901,GO:0000139,GO:0001517	trans-Golgi network|carbohydrate metabolic process|N-acetylglucosamine metabolic process|protein sulfation|sulfur compound metabolic process|integral component of membrane|keratan sulfate biosynthetic process|leukocyte tethering or rolling|Golgi membrane|N-acetylglucosamine 6-O-sulfotransferase activity	rno00533	Glycosaminoglycan biosynthesis - keratan sulfate
Chst7	0.388024	-1.36578	7.00562e-05	Down	GeneID:302302,Genbank:NM_207600.2,RGD:1303028	carbohydrate sulfotransferase 7	GO:0005975,GO:0006044,GO:0006790,GO:0008459,GO:0016021,GO:0030206,GO:0000139,GO:0001517	carbohydrate metabolic process|N-acetylglucosamine metabolic process|sulfur compound metabolic process|chondroitin 6-sulfotransferase activity|integral component of membrane|chondroitin sulfate biosynthetic process|Golgi membrane|N-acetylglucosamine 6-O-sulfotransferase activity	rno00532	Glycosaminoglycan biosynthesis - chondroitin sulfate / dermatan sulfate
Chst8	2.66038	1.41163	1.22057e-13	Up	GeneID:308511,Genbank:NM_001107504.2,RGD:1308979	carbohydrate sulfotransferase 8	GO:0016021,GO:0016051,GO:0030166,GO:0042446,GO:0000139,GO:0001537,GO:0006790	integral component of membrane|carbohydrate biosynthetic process|proteoglycan biosynthetic process|hormone biosynthetic process|Golgi membrane|N-acetylgalactosamine 4-O-sulfotransferase activity|sulfur compound metabolic process
Cidec	14.5576	3.86371	5.84362e-07	Up	GeneID:500292,Genbank:NM_001244798.1,RGD:1562113	cell death-inducing DFFA-like effector c	GO:0005811,GO:0005829,GO:0006351,GO:0006355,GO:0006915,GO:0034389,GO:0042981,GO:0097194,GO:0005622,GO:0005634,GO:0005783	lipid droplet|cytosol|transcription, DNA-templated|regulation of transcription, DNA-templated|apoptotic process|lipid particle organization|regulation of apoptotic process|execution phase of apoptosis|intracellular|nucleus|endoplasmic reticulum
Cilp	0.176001	-2.50634	0.000222163	Down	GeneID:315761,Genbank:NM_001108161.1,RGD:1305124	cartilage intermediate layer protein	GO:0005575,GO:0005615,GO:0008150,GO:0030246,GO:0031012,GO:0043569,GO:0003674,GO:0004035,GO:0004551	cellular_component|extracellular space|biological_process|carbohydrate binding|extracellular matrix|negative regulation of insulin-like growth factor receptor signaling pathway|molecular_function|alkaline phosphatase activity|nucleotide diphosphatase activity
Cit	0.37274	-1.42376	1.86885e-07	Down	GeneID:83620,Genbank:XM_006249472.3,RGD:70878	citron rho-interacting serine/threonine kinase	GO:0032467,GO:0008064,GO:0000278,GO:0035556,GO:0015629,GO:0000281,GO:0043025,GO:0016301,GO:0001726,GO:0046872,GO:0004674,GO:0005515,GO:0005524,GO:0005737,GO:0016358,GO:0005773,GO:0048699,GO:0017048,GO:0005886,GO:0050774,GO:0030165,GO:0006468,GO:0051402,GO:0030496,GO:0007030,GO:0000070,GO:0051726,GO:0031985,GO:0007091,GO:0000086,GO:0097110,GO:0032154,GO:0007283	positive regulation of cytokinesis|regulation of actin polymerization or depolymerization|mitotic cell cycle|intracellular signal transduction|actin cytoskeleton|mitotic cytokinesis|neuronal cell body|kinase activity|ruffle|metal ion binding|protein serine/threonine kinase activity|protein binding|ATP binding|cytoplasm|dendrite development|vacuole|generation of neurons|Rho GTPase binding|plasma m…
Cited1	4.32229	2.11179	7.66515e-05	Up	GeneID:64466,Genbank:XM_006257100.3,RGD:620781	Cbp/p300-interacting transactivator with Glu/Asp-rich carboxy-terminal domain 1	GO:0003340,GO:0003682,GO:0003713,GO:0005634,GO:0005737,GO:0032496,GO:0005829,GO:0032502,GO:0006357,GO:0032868,GO:0034097,GO:0045892,GO:0034341,GO:0045893,GO:0042438,GO:0045944,GO:0050693,GO:0051591,GO:0000578,GO:0071104,GO:0060395,GO:0001105,GO:0071105,GO:0060711,GO:0001570,GO:0060712,GO:0001658,GO:0071107,GO:0001822,GO:0071559,GO:0001890,GO:0002009,GO:0006366,GO:0006913,GO:0007179,GO:0007420,GO:…	negative regulation of mesenchymal to epithelial transition involved in metanephros morphogenesis|chromatin binding|transcription coactivator activity|nucleus|cytoplasm|response to lipopolysaccharide|cytosol|developmental process|regulation of transcription by RNA polymerase II|response to insulin|response to cytokine|negative regulation of transcription, DNA-templated|response to interferon-gamm…
Clca4l	8.16869	3.0301	4.39816e-07	Up	GeneID:499721,Genbank:NM_001077356.2,RGD:1591945	chloride channel calcium activated 4-like	GO:0005229,GO:0005887,GO:1902476	intracellular calcium activated chloride channel activity|integral component of plasma membrane|chloride transmembrane transport	rno04924,rno04972	Renin secretion|Pancreatic secretion
Clcf1	6.04096	2.59478	1.57353e-17	Up	GeneID:365395,Genbank:NM_207615.2,RGD:1303171	cardiotrophin-like cytokine factor 1	GO:0097059,GO:0030890,GO:0005125,GO:0042531,GO:0005127,GO:0005576,GO:0005622,GO:0043524,GO:0007166,GO:0046982,GO:0048295,GO:0007259,GO:0048711,GO:0008284,GO:0002639,GO:0097058,GO:0010469,GO:0005102,GO:0030183	CNTFR-CLCF1 complex|positive regulation of B cell proliferation|cytokine activity|positive regulation of tyrosine phosphorylation of STAT protein|ciliary neurotrophic factor receptor binding|extracellular region|intracellular|negative regulation of neuron apoptotic process|cell surface receptor signaling pathway|protein heterodimerization activity|positive regulation of isotype switching to IgE i…	rno04060	Cytokine-cytokine receptor interaction
Clcn2	0.11285	-3.14752	1.24538e-07	Down	GeneID:29232,Genbank:NM_017137.1,RGD:2361	chloride channel, voltage-sensitive 2	GO:0005886,GO:0005887,GO:0006821,GO:0015629,GO:0030324,GO:0030425,GO:0034707,GO:0034765,GO:0043204,GO:0060041,GO:0060689,GO:0005247,GO:1902476	plasma membrane|integral component of plasma membrane|chloride transport|actin cytoskeleton|lung development|dendrite|chloride channel complex|regulation of ion transmembrane transport|perikaryon|retina development in camera-type eye|cell differentiation involved in salivary gland development|voltage-gated chloride channel activity|chloride transmembrane transport	rno04978	Mineral absorption
Clcn4	0.483278	-1.04908	7.15594e-14	Down	GeneID:60586,Genbank:XM_006256828.3,RGD:708381	chloride voltage-gated channel 4	GO:1902476,GO:0005524,GO:0005789,GO:0005887,GO:0006821,GO:0015297,GO:0016021,GO:0005247,GO:0031901,GO:0031902,GO:0005254	chloride transmembrane transport|ATP binding|endoplasmic reticulum membrane|integral component of plasma membrane|chloride transport|antiporter activity|integral component of membrane|voltage-gated chloride channel activity|early endosome membrane|late endosome membrane|chloride channel activity
Cldn10	0.0813143	-3.62035	5.22561e-05	Down	GeneID:290485,Genbank:XM_006252450.3,RGD:1308027	claudin 10	GO:0005923,GO:0016021,GO:0043269,GO:0005198,GO:0005737,GO:0005886	bicellular tight junction|integral component of membrane|regulation of ion transport|structural molecule activity|cytoplasm|plasma membrane	rno04514,rno04530,rno04670,rno05160	Cell adhesion molecules (CAMs)|Tight junction|Leukocyte transendothelial migration|Hepatitis C
Cldn23	2.94229	1.55694	0.034946	Up	GeneID:290789,Genbank:NM_001033062.1,RGD:1309001	claudin 23	GO:0016021,GO:0005198,GO:0005886,GO:0005923	integral component of membrane|structural molecule activity|plasma membrane|bicellular tight junction	rno04514,rno04530,rno04670,rno05160	Cell adhesion molecules (CAMs)|Tight junction|Leukocyte transendothelial migration|Hepatitis C
Cldn4	5.37116	2.42523	0.0141736	Up	GeneID:304407,Genbank:NM_001012022.1,RGD:1307932	claudin 4	GO:1902476,GO:0005886,GO:0005887,GO:0005923,GO:0007565,GO:0007623,GO:0009925,GO:0016324,GO:0016327,GO:0016328,GO:0032570,GO:0003674,GO:0061436,GO:0005198,GO:0070293,GO:0005254	chloride transmembrane transport|plasma membrane|integral component of plasma membrane|bicellular tight junction|female pregnancy|circadian rhythm|basal plasma membrane|apical plasma membrane|apicolateral plasma membrane|lateral plasma membrane|response to progesterone|molecular_function|establishment of skin barrier|structural molecule activity|renal absorption|chloride channel activity	rno04514,rno04530,rno04670,rno05160	Cell adhesion molecules (CAMs)|Tight junction|Leukocyte transendothelial migration|Hepatitis C
Clec12a	2.08984	1.06339	0.00416063	Up	GeneID:680338,Genbank:NM_001134716.1,RGD:1592991	C-type lectin domain family 12, member A	GO:0016021	integral component of membrane
Clec3b	0.0802604	-3.63917	3.2657e-06	Down	GeneID:100912012,Genbank:XM_003750609.4,RGD:1311031	C-type lectin domain family 3, member B	GO:0030282,GO:0001652,GO:0036143,GO:0005509,GO:0005576,GO:0005615,GO:0071310,GO:0005737,GO:0071560,GO:0008201,GO:0001501,GO:0010756,GO:0001503	bone mineralization|granular component|kringle domain binding|calcium ion binding|extracellular region|extracellular space|cellular response to organic substance|cytoplasm|cellular response to transforming growth factor beta stimulus|heparin binding|skeletal system development|positive regulation of plasminogen activation|ossification
Clec4a2	2.91296	1.54248	0.00510121	Up	GeneID:297584,Genbank:NM_001005880.1,RGD:1359163	C-type lectin domain family 4, member A2	GO:0016021,GO:0030246	integral component of membrane|carbohydrate binding
Clec4d	8.35683	3.06296	0.00559859	Up	GeneID:362432,Genbank:XM_006237322.3,RGD:1303339	C-type lectin domain family 4, member D	GO:0002292,GO:0005886,GO:0016021,GO:0030246,GO:0034987,GO:0038094,GO:0042742,GO:0002250,GO:0045087	T cell differentiation involved in immune response|plasma membrane|integral component of membrane|carbohydrate binding|immunoglobulin receptor binding|Fc-gamma receptor signaling pathway|defense response to bacterium|adaptive immune response|innate immune response	rno04625	C-type lectin receptor signaling pathway
Clec4e	9.35989	3.22649	0.00526995	Up	GeneID:450223,Genbank:NM_001005897.1,RGD:1359298	C-type lectin domain family 4, member E	GO:0050715,GO:0006955,GO:0016021,GO:0030246,GO:0038023,GO:0038094,GO:0042742,GO:0045087,GO:0002292	positive regulation of cytokine secretion|immune response|integral component of membrane|carbohydrate binding|signaling receptor activity|Fc-gamma receptor signaling pathway|defense response to bacterium|innate immune response|T cell differentiation involved in immune response	rno04625,rno05152	C-type lectin receptor signaling pathway|Tuberculosis
Clec5a	6.09183	2.60688	3.89723e-06	Up	GeneID:679787,Genbank:XM_006236369.3,RGD:1584755	C-type lectin domain family 5, member A	GO:0005829,GO:0005886,GO:0009986,GO:0016021,GO:0030099,GO:0030246,GO:0033033,GO:0043066,GO:0045087,GO:0046718,GO:0001618,GO:0050715,GO:0002076	cytosol|plasma membrane|cell surface|integral component of membrane|myeloid cell differentiation|carbohydrate binding|negative regulation of myeloid cell apoptotic process|negative regulation of apoptotic process|innate immune response|viral entry into host cell|virus receptor activity|positive regulation of cytokine secretion|osteoblast development
Clec7a	4.63751	2.21335	2.89208e-08	Up	GeneID:502902,Genbank:XM_006237100.3,RGD:1565140	C-type lectin domain family 7, member A	GO:0006910,GO:0008037,GO:0008329,GO:0016021,GO:0030246,GO:0043231,GO:0002221,GO:0005654	phagocytosis, recognition|cell recognition|signaling pattern recognition receptor activity|integral component of membrane|carbohydrate binding|intracellular membrane-bounded organelle|pattern recognition receptor signaling pathway|nucleoplasm	rno04145,rno04625,rno05152	Phagosome|C-type lectin receptor signaling pathway|Tuberculosis
Clic1	2.78168	1.47596	8.13972e-13	Up	GeneID:406864,Genbank:XM_008772745.2,RGD:1303043	chloride intracellular channel 1	GO:1902476,GO:0031965,GO:0005254,GO:0034707,GO:0005634,GO:0034765,GO:0005635,GO:0005737,GO:0045296,GO:0045669,GO:0005739,GO:0048471,GO:0005886,GO:0051726,GO:0006749,GO:0004364,GO:0051881,GO:0006821,GO:0005247,GO:0070062	chloride transmembrane transport|nuclear membrane|chloride channel activity|chloride channel complex|nucleus|regulation of ion transmembrane transport|nuclear envelope|cytoplasm|cadherin binding|positive regulation of osteoblast differentiation|mitochondrion|perinuclear region of cytoplasm|plasma membrane|regulation of cell cycle|glutathione metabolic process|glutathione transferase activity|regu…
Clip3	0.463071	-1.1107	0.00810336	Down	GeneID:308493,Genbank:XM_017589126.1,RGD:1306245	CAP-GLY domain containing linker protein 3	GO:1903078,GO:0045121,GO:0032588,GO:0005802,GO:0045444,GO:0005886,GO:0035594,GO:0045807,GO:0008017,GO:0010828,GO:0018230,GO:0043065,GO:0055038,GO:0031115,GO:0044091,GO:0001934,GO:0072321,GO:0031901	positive regulation of protein localization to plasma membrane|membrane raft|trans-Golgi network membrane|trans-Golgi network|fat cell differentiation|plasma membrane|ganglioside binding|positive regulation of endocytosis|microtubule binding|positive regulation of glucose transmembrane transport|peptidyl-L-cysteine S-palmitoylation|positive regulation of apoptotic process|recycling endosome membr…
Clmn	0.395112	-1.33967	0.000704727	Down	GeneID:299285,Genbank:XM_006240467.3,RGD:1306741	calmin	GO:0016021,GO:0031175,GO:0003779,GO:0005737,GO:0008285	integral component of membrane|neuron projection development|actin binding|cytoplasm|negative regulation of cell proliferation
Clvs2	0.430559	-1.21572	2.76804e-07	Down	GeneID:361459,Genbank:NM_001108459.1,RGD:1306801	clavesin 2	GO:0007040,GO:0030136,GO:0031901,GO:0080025,GO:0005768,GO:0005802	lysosome organization|clathrin-coated vesicle|early endosome membrane|phosphatidylinositol-3,5-bisphosphate binding|endosome|trans-Golgi network
Clybl	0.460467	-1.11883	0.00302906	Down	GeneID:306198,Genbank:NM_001100685.1,RGD:1304615	citrate lyase beta like	GO:0004474,GO:0047777,GO:0070207,GO:0106064,GO:0000287	malate synthase activity|(3S)-citramalyl-CoA lyase activity|protein homotrimerization|regulation of cobalamin metabolic process|magnesium ion binding
Cmah	9.06972	3.18106	0.00143532	Up	GeneID:361245,Genbank:XM_017600607.1,RGD:1311930	cytidine monophospho-N-acetylneuraminic acid hydroxylase	GO:0005856,GO:0016020,GO:0016787,GO:0030111,GO:0030338,GO:0043227,GO:0046381,GO:0051537,GO:0055114,GO:0070290,GO:0070291,GO:0005634,GO:0070292,GO:0005737	cytoskeleton|membrane|hydrolase activity|regulation of Wnt signaling pathway|CMP-N-acetylneuraminate monooxygenase activity|membrane-bounded organelle|CMP-N-acetylneuraminate metabolic process|2 iron, 2 sulfur cluster binding|oxidation-reduction process|N-acylphosphatidylethanolamine-specific phospholipase D activity|N-acylethanolamine metabolic process|nucleus|N-acylphosphatidylethanolamine meta…	rno00520	Amino sugar and nucleotide sugar metabolism
Cmbl	0.45323	-1.14168	1.99518e-06	Down	GeneID:310201,Genbank:NM_001008770.3,RGD:1306952	carboxymethylenebutenolidase homolog	GO:0005829,GO:0016787	cytosol|hydrolase activity
Cmklr1	2.45171	1.29379	1.12664e-06	Up	GeneID:60669,Genbank:XM_006249509.3,RGD:69359	chemerin chemokine-like receptor 1	GO:0050848,GO:0032088,GO:0005886,GO:0032695,GO:0006935,GO:0007186,GO:0045600,GO:0010759,GO:0016021,GO:0001637,GO:0004930	regulation of calcium-mediated signaling|negative regulation of NF-kappaB transcription factor activity|plasma membrane|negative regulation of interleukin-12 production|chemotaxis|G-protein coupled receptor signaling pathway|positive regulation of fat cell differentiation|positive regulation of macrophage chemotaxis|integral component of membrane|G-protein coupled chemoattractant receptor activit…
Cmtm5	0.438627	-1.18893	8.64855e-10	Down	GeneID:290214,Genbank:NM_001106034.2,RGD:1307045	CKLF-like MARVEL transmembrane domain containing 5	GO:0016021,GO:0045662	integral component of membrane|negative regulation of myoblast differentiation
Cmya5	0.494739	-1.01526	0.0177212	Down	GeneID:688915,Genbank:XM_006231789.3	cardiomyopathy associated 5
Cnn2	2.1495	1.104	1.35768e-06	Up	GeneID:690976,Genbank:XM_006241038.3,RGD:1589807	calponin 2	GO:0010628,GO:0030097,GO:0030336,GO:0031032,GO:0032970,GO:0042060,GO:0042127,GO:0045296,GO:0050765,GO:0071260,GO:0001725,GO:0003779,GO:0005516	positive regulation of gene expression|hemopoiesis|negative regulation of cell migration|actomyosin structure organization|regulation of actin filament-based process|wound healing|regulation of cell proliferation|cadherin binding|negative regulation of phagocytosis|cellular response to mechanical stimulus|stress fiber|actin binding|calmodulin binding
Cnp	0.482373	-1.05178	5.84486e-14	Down	GeneID:25275,Genbank:NM_012809.2,RGD:2368	2',3'-cyclic nucleotide 3' phosphodiesterase	GO:0005654,GO:0005737,GO:0005741,GO:0005743,GO:0005829,GO:0032496,GO:0035748,GO:0005874,GO:0035749,GO:0005886,GO:0042470,GO:0042995,GO:0043209,GO:0046902,GO:0048471,GO:0048709,GO:0000226,GO:0003723,GO:0004113,GO:0005615,GO:0005634,GO:0005902,GO:0007409,GO:0007568,GO:0008344,GO:0009214,GO:0009636,GO:0016020,GO:0030551,GO:0030900,GO:0031143	nucleoplasm|cytoplasm|mitochondrial outer membrane|mitochondrial inner membrane|cytosol|response to lipopolysaccharide|myelin sheath abaxonal region|microtubule|myelin sheath adaxonal region|plasma membrane|melanosome|cell projection|myelin sheath|regulation of mitochondrial membrane permeability|perinuclear region of cytoplasm|oligodendrocyte differentiation|microtubule cytoskeleton organization…
Cntn5	0.432268	-1.21	0.000430207	Down	GeneID:114589,Genbank:XM_017595409.1,RGD:621302	contactin 5	GO:0007155,GO:0007605,GO:0031225,GO:0005829,GO:0005886	cell adhesion|sensory perception of sound|anchored component of membrane|cytosol|plasma membrane
Cntn6	0.363699	-1.45918	8.95274e-11	Down	GeneID:27256,Genbank:NM_013225.1,RGD:62008	contactin 6	GO:0007155,GO:0007219,GO:0030182,GO:0045747,GO:0046658,GO:0005112,GO:0005886	cell adhesion|Notch signaling pathway|neuron differentiation|positive regulation of Notch signaling pathway|anchored component of plasma membrane|Notch binding|plasma membrane
Cobll1	0.494809	-1.01506	0.00230237	Down	GeneID:311088,Genbank:XM_017592160.1,RGD:1308954	cordon-bleu WH2 repeat protein-like 1	GO:0051639,GO:0003785,GO:0030041,GO:0045296	actin filament network formation|actin monomer binding|actin filament polymerization|cadherin binding
Coch	0.412339	-1.2781	0.00802881	Down	GeneID:362735,Genbank:XM_017594222.1,RGD:1308536	cochlin	GO:0005576,GO:0005578,GO:0007605,GO:0008150,GO:0008360,GO:0031012,GO:0042742,GO:0045089,GO:0003674,GO:0005518,GO:0005575	extracellular region|proteinaceous extracellular matrix|sensory perception of sound|biological_process|regulation of cell shape|extracellular matrix|defense response to bacterium|positive regulation of innate immune response|molecular_function|collagen binding|cellular_component
Col14a1	0.457781	-1.12727	0.0327563	Down	GeneID:314981,Genbank:NM_001130548.1,RGD:1305806	collagen type XIV alpha 1 chain	GO:0005615,GO:0030199,GO:0031012,GO:0048873,GO:0061050,GO:0003229,GO:0005576,GO:0005614	extracellular space|collagen fibril organization|extracellular matrix|homeostasis of number of cells within a tissue|regulation of cell growth involved in cardiac muscle cell development|ventricular cardiac muscle tissue development|extracellular region|interstitial matrix	rno04974	Protein digestion and absorption
Col18a1	2.36553	1.24216	5.08766e-15	Up	GeneID:85251,Genbank:NM_053489.2,RGD:70936	collagen type XVIII alpha 1 chain	GO:0051599,GO:0005198,GO:2000353,GO:0005576,GO:0005604,GO:0005615,GO:0007155,GO:0008284,GO:0030198,GO:0030335,GO:0030938,GO:0031012,GO:0001525,GO:0001886,GO:0042493,GO:0003674	response to hydrostatic pressure|structural molecule activity|positive regulation of endothelial cell apoptotic process|extracellular region|basement membrane|extracellular space|cell adhesion|positive regulation of cell proliferation|extracellular matrix organization|positive regulation of cell migration|collagen type XVIII trimer|extracellular matrix|angiogenesis|endothelial cell morphogenesis|…	rno04974	Protein digestion and absorption
Col23a1	4.08427	2.03008	0.00502941	Up	GeneID:353303,Genbank:NM_181636.2,RGD:727898	collagen type XXIII alpha 1 chain	GO:0008201,GO:0009986,GO:0016021,GO:0042802,GO:0042803,GO:0070207,GO:0005581,GO:0005615,GO:0005886	heparin binding|cell surface|integral component of membrane|identical protein binding|protein homodimerization activity|protein homotrimerization|collagen trimer|extracellular space|plasma membrane
Col25a1	0.467516	-1.09691	7.45319e-09	Down	GeneID:687064,Genbank:XM_017591346.1,RGD:1590105	collagen, type XXV, alpha 1	GO:0005887,GO:0008201,GO:0060385,GO:0001540,GO:0005576,GO:0005615	integral component of plasma membrane|heparin binding|axonogenesis involved in innervation|amyloid-beta binding|extracellular region|extracellular space
Col4a6	0.40079	-1.31908	0.000257275	Down	GeneID:363458,Genbank:XM_017602361.1,RGD:1589724	collagen type IV alpha 6 chain	GO:0005575,GO:0005587,GO:0005604,GO:0008150,GO:0030198,GO:0038063,GO:0071230,GO:0003674,GO:0005198,GO:0005201	cellular_component|collagen type IV trimer|basement membrane|biological_process|extracellular matrix organization|collagen-activated tyrosine kinase receptor signaling pathway|cellular response to amino acid stimulus|molecular_function|structural molecule activity|extracellular matrix structural constituent	rno04151,rno04512,rno04510,rno04926,rno04974,rno05200,rno05222,rno04933,rno05165,rno05146	PI3K-Akt signaling pathway|ECM-receptor interaction|Focal adhesion|Relaxin signaling pathway|Protein digestion and absorption|Pathways in cancer|Small cell lung cancer|AGE-RAGE signaling pathway in diabetic complications|Human papillomavirus infection|Amoebiasis
Col6a3	2.42388	1.27732	1.96174e-17	Up	GeneID:367313,Genbank:XM_008767342.2,RGD:1308704	collagen type VI alpha 3 chain	GO:0005578,GO:0005581,GO:0005615,GO:0009749,GO:0031012,GO:0042383,GO:0003674,GO:0005575,GO:0005576	proteinaceous extracellular matrix|collagen trimer|extracellular space|response to glucose|extracellular matrix|sarcolemma|molecular_function|cellular_component|extracellular region	rno04151,rno04512,rno04510,rno04974,rno05165	PI3K-Akt signaling pathway|ECM-receptor interaction|Focal adhesion|Protein digestion and absorption|Human papillomavirus infection
Col6a4	22.2229	4.47398	1.38494e-18	Up	GeneID:315981,Genbank:NM_001271182.1,RGD:1564060	collagen, type VI, alpha 4			rno04151,rno04512,rno04510,rno04974,rno05165	PI3K-Akt signaling pathway|ECM-receptor interaction|Focal adhesion|Protein digestion and absorption|Human papillomavirus infection
Col6a5	2.44776	1.29146	0.0104386	Up	GeneID:501047,Genbank:XM_008766594.2,RGD:1565804	collagen, type VI, alpha 5	GO:0005576,GO:0005578	extracellular region|proteinaceous extracellular matrix	rno04151,rno04512,rno04510,rno04974,rno05165	PI3K-Akt signaling pathway|ECM-receptor interaction|Focal adhesion|Protein digestion and absorption|Human papillomavirus infection
Col7a1	4.41692	2.14304	6.35449e-35	Up	GeneID:301012,Genbank:XM_006243759.3,RGD:1311417	collagen, type VII, alpha 1	GO:0008150,GO:0035987,GO:0042802,GO:0003674,GO:0005575,GO:0005604	biological_process|endodermal cell differentiation|identical protein binding|molecular_function|cellular_component|basement membrane	rno04974	Protein digestion and absorption
Col9a2	0.489382	-1.03097	0.000249328	Down	GeneID:362584,Genbank:XM_008764033.2,RGD:1307029	collagen, type IX, alpha 2	GO:0008150,GO:0003674,GO:0005575,GO:0005594	biological_process|molecular_function|cellular_component|collagen type IX trimer	rno04151,rno04512,rno04510,rno04974,rno05165	PI3K-Akt signaling pathway|ECM-receptor interaction|Focal adhesion|Protein digestion and absorption|Human papillomavirus infection
Colec12	0.408497	-1.2916	0.000559123	Down	GeneID:361289,Genbank:NM_001025721.1,RGD:735039	collectin sub-family member 12	GO:0006955,GO:0008329,GO:0016021,GO:0030169,GO:0030246,GO:0034138,GO:0046872,GO:0060355,GO:0071360,GO:0005581,GO:0006910	immune response|signaling pattern recognition receptor activity|integral component of membrane|low-density lipoprotein particle binding|carbohydrate binding|toll-like receptor 3 signaling pathway|metal ion binding|positive regulation of cell adhesion molecule production|cellular response to exogenous dsRNA|collagen trimer|phagocytosis, recognition	rno04145	Phagosome
Colgalt2	2.38487	1.25391	0.00936185	Up	GeneID:289081,Genbank:XM_008769687.2,RGD:1304702	collagen beta(1-O)galactosyltransferase 2			rno00310,rno00514	Lysine degradation|Other types of O-glycan biosynthesis
Cpa4	0.277111	-1.85147	0.0244225	Down	GeneID:502736,Genbank:NM_001109346.2,RGD:1563619	carboxypeptidase A4	GO:0006508,GO:0008270,GO:0004181,GO:0005615	proteolysis|zinc ion binding|metallocarboxypeptidase activity|extracellular space
Cplx3	0.394507	-1.34188	4.40183e-08	Down	GeneID:501005,Genbank:NM_001109295.1,RGD:1560104	complexin 3	GO:0098793,GO:0005634,GO:0005829,GO:0005886,GO:0016020,GO:0016079,GO:0019905,GO:0030073,GO:0031201,GO:0043195,GO:0045202,GO:0000149,GO:0046928,GO:0005326	presynapse|nucleus|cytosol|plasma membrane|membrane|synaptic vesicle exocytosis|syntaxin binding|insulin secretion|SNARE complex|terminal bouton|synapse|SNARE binding|regulation of neurotransmitter secretion|neurotransmitter transporter activity	rno04721	Synaptic vesicle cycle
Cpne6	0.293719	-1.76749	1.15742e-16	Down	GeneID:691478,Genbank:NM_001191113.1,RGD:1583895	copine 6	GO:0016020,GO:0030424,GO:0030425,GO:0045334,GO:0071277,GO:1903861,GO:0001786,GO:0005737,GO:0005886	membrane|axon|dendrite|clathrin-coated endocytic vesicle|cellular response to calcium ion|positive regulation of dendrite extension|phosphatidylserine binding|cytoplasm|plasma membrane
Cpz	0.454728	-1.13693	0.0256225	Down	GeneID:83575,Genbank:XM_006251151.3,RGD:620496	carboxypeptidase Z	GO:0005578,GO:0005615,GO:0005794,GO:0006508,GO:0006518,GO:0008270,GO:0016055,GO:0016485,GO:0030070,GO:0030141,GO:0043025,GO:0004181,GO:0097060,GO:0004185	proteinaceous extracellular matrix|extracellular space|Golgi apparatus|proteolysis|peptide metabolic process|zinc ion binding|Wnt signaling pathway|protein processing|insulin processing|secretory granule|neuronal cell body|metallocarboxypeptidase activity|synaptic membrane|serine-type carboxypeptidase activity
Crabp2	3.20961	1.6824	0.000198069	Up	GeneID:29563,Genbank:NM_017244.1,RGD:62070	cellular retinoic acid binding protein 2	GO:0035115,GO:0002138,GO:0042573,GO:0005634,GO:0005654,GO:0005737,GO:0005783,GO:0048385,GO:0005829,GO:0048672,GO:0006869,GO:0008289,GO:0001972,GO:0016918,GO:0019841	embryonic forelimb morphogenesis|retinoic acid biosynthetic process|retinoic acid metabolic process|nucleus|nucleoplasm|cytoplasm|endoplasmic reticulum|regulation of retinoic acid receptor signaling pathway|cytosol|positive regulation of collateral sprouting|lipid transport|lipid binding|retinoic acid binding|retinal binding|retinol binding
Cracr2a	0.246742	-2.01892	6.01447e-08	Down	GeneID:500324,Genbank:XM_006237505.3,RGD:1563719	calcium release activated channel regulator 2A	GO:0032237,GO:0051928,GO:0002115,GO:0005509,GO:0005737	activation of store-operated calcium channel activity|positive regulation of calcium ion transport|store-operated calcium entry|calcium ion binding|cytoplasm
Creld2	2.00367	1.00264	1.02564e-07	Up	GeneID:362978,Genbank:XM_006242216.3,RGD:1310614	cysteine-rich with EGF-like domains 2	GO:0005794,GO:0005509,GO:0005615,GO:0005783	Golgi apparatus|calcium ion binding|extracellular space|endoplasmic reticulum
Crem	2.05436	1.03869	0.0106627	Up	GeneID:25620,Genbank:NM_001110860.2,RGD:2402	cAMP responsive element modulator	GO:0042752,GO:0006355,GO:0001046,GO:0045892,GO:0001228,GO:0045944,GO:0003677,GO:0048384,GO:0003700,GO:0005634,GO:0006631,GO:0051591,GO:0006687,GO:0005667,GO:0007283,GO:0007623,GO:0005737,GO:0000122,GO:0019933,GO:0006006,GO:0000977,GO:0032922,GO:0006351	regulation of circadian rhythm|regulation of transcription, DNA-templated|core promoter sequence-specific DNA binding|negative regulation of transcription, DNA-templated|transcriptional activator activity, RNA polymerase II transcription regulatory region sequence-specific DNA binding|positive regulation of transcription by RNA polymerase II|DNA binding|retinoic acid receptor signaling pathway|DN…	rno04261,rno05166	Adrenergic signaling in cardiomyocytes|HTLV-I infection
Crh	2.72118	1.44423	9.76971e-13	Up	GeneID:81648,Genbank:NM_031019.1,RGD:620505	corticotropin releasing hormone	GO:0005615,GO:0005737,GO:0006704,GO:0006954,GO:0007165,GO:0007565,GO:0007611,GO:0030325,GO:0008202,GO:0032811,GO:0008284,GO:0008306,GO:0033685,GO:0035641,GO:0035774,GO:0035902,GO:0051430,GO:0042220,GO:0051431,GO:0042493,GO:0051461,GO:0001934,GO:2000854,GO:0051464,GO:0001963,GO:2000987,GO:0060291,GO:0003085,GO:0005184,GO:0005515,GO:0008628,GO:0010628,GO:0010629,GO:0010700,GO:0010942,GO:0014062,GO:…	extracellular space|cytoplasm|glucocorticoid biosynthetic process|inflammatory response|signal transduction|female pregnancy|learning or memory|adrenal gland development|steroid metabolic process|negative regulation of epinephrine secretion|positive regulation of cell proliferation|associative learning|negative regulation of luteinizing hormone secretion|locomotory exploration behavior|positive r…	rno04730,rno05034,rno04934	Long-term depression|Alcoholism|Cushing's syndrome
Crhr2	3.89942	1.96326	0.000592497	Up	GeneID:64680,Genbank:XM_006236557.2,RGD:70547	corticotropin releasing hormone receptor 2	GO:0007166,GO:0007186,GO:0007205,GO:0007631,GO:0009755,GO:0009986,GO:0021549,GO:0021854,GO:0010460,GO:0030424,GO:0010469,GO:0030425,GO:0030816,GO:0030855,GO:0032755,GO:0045777,GO:0032811,GO:0046882,GO:0032874,GO:0048630,GO:0033685,GO:0051092,GO:0060291,GO:0061179,GO:0070372,GO:0004930,GO:0070852,GO:0071376,GO:0005179,GO:0071385,GO:0005783,GO:0005791,GO:0005794,GO:0005886,GO:0007015,GO:0010628,GO:…	cell surface receptor signaling pathway|G-protein coupled receptor signaling pathway|protein kinase C-activating G-protein coupled receptor signaling pathway|feeding behavior|hormone-mediated signaling pathway|cell surface|cerebellum development|hypothalamus development|positive regulation of heart rate|axon|regulation of signaling receptor activity|dendrite|positive regulation of cAMP metabolic …	rno04080,rno04934	Neuroactive ligand-receptor interaction|Cushing's syndrome
Crisp1	33.6689	5.07335	8.80599e-13	Up	GeneID:64827,Genbank:XM_017596626.1,RGD:619846	cysteine-rich secretory protein 1	GO:0005576,GO:0005615,GO:0042581	extracellular region|extracellular space|specific granule
Crispld1	0.242482	-2.04405	2.04131e-19	Down	GeneID:316482,Genbank:XM_008763477.2,RGD:1564813	cysteine-rich secretory protein LCCL domain containing 1	GO:0005615,GO:0060325	extracellular space|face morphogenesis
Crispld2	2.33608	1.22409	1.27522e-11	Up	GeneID:171547,Genbank:XM_006255708.3,RGD:620860	cysteine-rich secretory protein LCCL domain containing 2	GO:0005615,GO:0008201,GO:0030133,GO:0030198,GO:0030324,GO:0060325,GO:0005539,GO:0005578	extracellular space|heparin binding|transport vesicle|extracellular matrix organization|lung development|face morphogenesis|glycosaminoglycan binding|proteinaceous extracellular matrix
Crlf2	2.09193	1.06483	1.57032e-06	Up	GeneID:171499,Genbank:NM_134465.2,RGD:621078	cytokine receptor-like factor 2	GO:0006954,GO:0008284,GO:0009897,GO:0010469,GO:0016021,GO:0019221,GO:0033005,GO:0035745,GO:0046982,GO:1904894,GO:2000664,GO:0002380,GO:0004896,GO:0005125	inflammatory response|positive regulation of cell proliferation|external side of plasma membrane|regulation of signaling receptor activity|integral component of membrane|cytokine-mediated signaling pathway|positive regulation of mast cell activation|T-helper 2 cell cytokine production|protein heterodimerization activity|positive regulation of STAT cascade|positive regulation of interleukin-5 secr…	rno04630,rno04060	Jak-STAT signaling pathway|Cytokine-cytokine receptor interaction
Crocc2	0.243156	-2.04005	0.01322	Down	GeneID:102551034,Genbank:XM_017596918.1,RGD:7728853	ciliary rootlet coiled-coil, rootletin family member 2
Crtc1	0.483215	-1.04926	2.31909e-12	Down	GeneID:684527,Genbank:XM_006252936.3,RGD:1589158	CREB regulated transcription coactivator 1	GO:1900273,GO:0043153,GO:0008140,GO:0005634,GO:1902631,GO:0045202,GO:0016604,GO:0005654,GO:0045944,GO:0005737,GO:0005829,GO:0030425,GO:0048511,GO:0032793,GO:0005886,GO:0051289,GO:0003674,GO:0097009,GO:0006351,GO:1900006,GO:0043025,GO:0007613	positive regulation of long-term synaptic potentiation|entrainment of circadian clock by photoperiod|cAMP response element binding protein binding|nucleus|negative regulation of membrane hyperpolarization|synapse|nuclear body|nucleoplasm|positive regulation of transcription by RNA polymerase II|cytoplasm|cytosol|dendrite|rhythmic process|positive regulation of CREB transcription factor activity|p…	rno05166	HTLV-I infection
Cryaa	0.278059	-1.84654	0.040814	Down	GeneID:24273,Genbank:NM_012534.4,RGD:2413	crystallin, alpha A	GO:0005654,GO:0005737,GO:0005829,GO:0006457,GO:0006915,GO:0007005,GO:0042802,GO:0007015,GO:0043010,GO:0007017,GO:0043066,GO:0007021,GO:0043154,GO:0046872,GO:0048596,GO:0050821,GO:0051082,GO:0051260,GO:0001666,GO:0001934,GO:0002088,GO:0002089,GO:0005212,GO:0005515,GO:0005634,GO:0007601,GO:0010259,GO:0010288,GO:0010629,GO:0030307,GO:0032387,GO:0042493,GO:0051384,GO:0042542,GO:0060561,GO:0070141,GO:…	nucleoplasm|cytoplasm|cytosol|protein folding|apoptotic process|mitochondrion organization|identical protein binding|actin filament organization|camera-type eye development|microtubule-based process|negative regulation of apoptotic process|tubulin complex assembly|negative regulation of cysteine-type endopeptidase activity involved in apoptotic process|metal ion binding|embryonic camera-type eye …	rno04141	Protein processing in endoplasmic reticulum
Cryab	2.3884	1.25605	2.7091e-11	Up	GeneID:25420,Genbank:NM_012935.4,RGD:2414	crystallin, alpha B	GO:0005737,GO:0005739,GO:0005794,GO:0005829,GO:0005886,GO:0006457,GO:0007021,GO:0031109,GO:0007517,GO:0031430,GO:0007568,GO:0031674,GO:0008017,GO:0032355,GO:0032387,GO:0032432,GO:0032463,GO:0044877,GO:0042542,GO:0045202,GO:0042802,GO:0046872,GO:0050821,GO:0051082,GO:0051260,GO:0001540,GO:0051403,GO:0060561,GO:0001666,GO:0071480,GO:0002088,GO:0005212,GO:0005515,GO:0005634,GO:0008092,GO:0009986,GO:…	cytoplasm|mitochondrion|Golgi apparatus|cytosol|plasma membrane|protein folding|tubulin complex assembly|microtubule polymerization or depolymerization|muscle organ development|M band|aging|I band|microtubule binding|response to estradiol|negative regulation of intracellular transport|actin filament bundle|negative regulation of protein homooligomerization|protein-containing complex binding|respo…	rno04141,rno04213	Protein processing in endoplasmic reticulum|Longevity regulating pathway - multiple species
Cryba2	18.8532	4.23674	0.0433963	Up	GeneID:286925,Genbank:NM_173140.1,RGD:628768	crystallin, beta A2	GO:0008150,GO:0042803,GO:0002088,GO:0003674,GO:0005575	biological_process|protein homodimerization activity|lens development in camera-type eye|molecular_function|cellular_component
Crybb1	0.186485	-2.42287	0.00225468	Down	GeneID:25421,Genbank:NM_012936.2,RGD:2416	crystallin, beta B1	GO:0005212,GO:0007601	structural constituent of eye lens|visual perception
Csf2ra	2.09855	1.06939	0.000166036	Up	GeneID:652957,Genbank:XM_017599372.1,RGD:1594330	colony stimulating factor 2 receptor alpha subunit	GO:0005886,GO:0038158,GO:0045471,GO:0051916,GO:0097011,GO:0003674,GO:0004902,GO:0005575	plasma membrane|granulocyte colony-stimulating factor signaling pathway|response to ethanol|granulocyte colony-stimulating factor binding|cellular response to granulocyte macrophage colony-stimulating factor stimulus|molecular_function|granulocyte colony-stimulating factor receptor activity|cellular_component	rno04630,rno04060,rno04640,rno05200	Jak-STAT signaling pathway|Cytokine-cytokine receptor interaction|Hematopoietic cell lineage|Pathways in cancer
Csf2rb	2.34676	1.23067	2.8878e-07	Up	GeneID:171081,Genbank:NM_133555.1,RGD:620189	colony stimulating factor 2 receptor beta common subunit	GO:0005886,GO:0016021,GO:0019221,GO:0032496,GO:0003674,GO:0004896,GO:0005575	plasma membrane|integral component of membrane|cytokine-mediated signaling pathway|response to lipopolysaccharide|molecular_function|cytokine receptor activity|cellular_component	rno04630,rno04060,rno04210,rno05200	Jak-STAT signaling pathway|Cytokine-cytokine receptor interaction|Apoptosis|Pathways in cancer
Csmd3	0.456388	-1.13167	0.000406908	Down	GeneID:314942,Genbank:XM_017595362.1,RGD:1594530	CUB and Sushi multiple domains 3	GO:0005886,GO:0050773	plasma membrane|regulation of dendrite development
Cspg5	0.427939	-1.22452	9.02174e-06	Down	GeneID:50568,Genbank:NM_019284.1,RGD:2431	chondroitin sulfate proteoglycan 5	GO:0005794,GO:0005886,GO:0009986,GO:0016021,GO:0030660,GO:0031103,GO:0040008,GO:0050804,GO:0000139,GO:0005789	Golgi apparatus|plasma membrane|cell surface|integral component of membrane|Golgi-associated vesicle membrane|axon regeneration|regulation of growth|modulation of chemical synaptic transmission|Golgi membrane|endoplasmic reticulum membrane
Csrnp1	4.75632	2.24985	3.30369e-10	Up	GeneID:363165,Genbank:XM_006244122.3,RGD:1305999	cysteine and serine rich nuclear protein 1	GO:0006355,GO:0006366,GO:0009791,GO:0043565,GO:0045944,GO:0048008,GO:0048705,GO:0060021,GO:0060325,GO:0001228,GO:0003700,GO:0005634	regulation of transcription, DNA-templated|transcription by RNA polymerase II|post-embryonic development|sequence-specific DNA binding|positive regulation of transcription by RNA polymerase II|platelet-derived growth factor receptor signaling pathway|skeletal system morphogenesis|roof of mouth development|face morphogenesis|transcriptional activator activity, RNA polymerase II transcription regul…
Cst7	3.49017	1.8033	0.0129445	Up	GeneID:296257,Genbank:XM_006235213.3,RGD:1309154	cystatin F	GO:2000117,GO:0002020,GO:0004869,GO:0005615	negative regulation of cysteine-type endopeptidase activity|protease binding|cysteine-type endopeptidase inhibitor activity|extracellular space
Cstb	2.72701	1.44732	2.52994e-21	Up	GeneID:25308,Genbank:NM_012838.2,RGD:2435	cystatin B	GO:0005515,GO:0005615,GO:0005730,GO:0005737,GO:0005829,GO:0008344,GO:0010466,GO:0010951,GO:0002020,GO:0045861,GO:0004869	protein binding|extracellular space|nucleolus|cytoplasm|cytosol|adult locomotory behavior|negative regulation of peptidase activity|negative regulation of endopeptidase activity|protease binding|negative regulation of proteolysis|cysteine-type endopeptidase inhibitor activity
Cthrc1	4.87575	2.28562	4.57683e-07	Up	GeneID:282836,Genbank:NM_172333.2,RGD:628801	collagen triple helix repeat containing 1	GO:0090177,GO:0005581,GO:0005615,GO:0005737,GO:0016477,GO:0017147,GO:0032092,GO:0033690,GO:0043932,GO:0045669,GO:0060071,GO:0060122,GO:0005109,GO:0090090,GO:0005576,GO:0090103,GO:0005578	establishment of planar polarity involved in neural tube closure|collagen trimer|extracellular space|cytoplasm|cell migration|Wnt-protein binding|positive regulation of protein binding|positive regulation of osteoblast proliferation|ossification involved in bone remodeling|positive regulation of osteoblast differentiation|Wnt signaling pathway, planar cell polarity pathway|inner ear receptor cell…
Ctnna3	0.230727	-2.11574	1.0402e-07	Down	GeneID:361839,Genbank:XM_008772945.2,RGD:1562230	catenin alpha 3	GO:0030027,GO:0086073,GO:0086091,GO:0098609,GO:0098911,GO:0005912,GO:0005916,GO:0008013	lamellipodium|bundle of His cell-Purkinje myocyte adhesion involved in cell communication|regulation of heart rate by cardiac conduction|cell-cell adhesion|regulation of ventricular cardiac muscle cell action potential|adherens junction|fascia adherens|beta-catenin binding	rno04390,rno04520,rno04670,rno05200,rno05226,rno05213,rno05412,rno05100	Hippo signaling pathway|Adherens junction|Leukocyte transendothelial migration|Pathways in cancer|Gastric cancer|Endometrial cancer|Arrhythmogenic right ventricular cardiomyopathy (ARVC)|Bacterial invasion of epithelial cells
Ctrc	2.1351	1.0943	0.00779435	Up	GeneID:362653,Genbank:NM_001077649.2,RGD:1308379	chymotrypsin C	GO:0004252,GO:0006508	serine-type endopeptidase activity|proteolysis
Ctsc	4.49622	2.16871	2.829e-10	Up	GeneID:25423,Genbank:XM_008759636.2,RGD:2445	cathepsin C	GO:0043231,GO:0006508,GO:0004252,GO:0043621,GO:0006915,GO:0005615,GO:0051087,GO:0007568,GO:0005654,GO:0051603,GO:0005764,GO:0008234,GO:0005783,GO:1903052,GO:0010033,GO:0005794,GO:2001235,GO:0016505,GO:0005813,GO:0019902,GO:0001913,GO:0031404,GO:0004197,GO:0042802	intracellular membrane-bounded organelle|proteolysis|serine-type endopeptidase activity|protein self-association|apoptotic process|extracellular space|chaperone binding|aging|nucleoplasm|proteolysis involved in cellular protein catabolic process|lysosome|cysteine-type peptidase activity|endoplasmic reticulum|positive regulation of proteolysis involved in cellular protein catabolic process|respons…	rno04142,rno04210	Lysosome|Apoptosis
Ctsk	3.50196	1.80816	4.63729e-25	Up	GeneID:29175,Genbank:NM_031560.2,RGD:61810	cathepsin K	GO:0043231,GO:0004197,GO:0043394,GO:0005518,GO:0045453,GO:0005615,GO:0005654,GO:0051603,GO:0005737,GO:0005764,GO:1903146,GO:1903955,GO:0006508,GO:0001957,GO:0008234,GO:0001968,GO:0030574	intracellular membrane-bounded organelle|cysteine-type endopeptidase activity|proteoglycan binding|collagen binding|bone resorption|extracellular space|nucleoplasm|proteolysis involved in cellular protein catabolic process|cytoplasm|lysosome|regulation of autophagy of mitochondrion|positive regulation of protein targeting to mitochondrion|proteolysis|intramembranous ossification|cysteine-type pep…	rno04142,rno04210,rno04620,rno04380,rno05323	Lysosome|Apoptosis|Toll-like receptor signaling pathway|Osteoclast differentiation|Rheumatoid arthritis
Cul9	0.452316	-1.1446	1.88428e-07	Down	GeneID:316228,Genbank:XM_017596418.1,RGD:1562008	cullin 9	GO:0006511,GO:0007088,GO:0016567,GO:0031461,GO:0031625,GO:0046872,GO:0000226,GO:0005829	ubiquitin-dependent protein catabolic process|regulation of mitotic nuclear division|protein ubiquitination|cullin-RING ubiquitin ligase complex|ubiquitin protein ligase binding|metal ion binding|microtubule cytoskeleton organization|cytosol
Cxcl1	5.27457	2.39905	7.93717e-05	Up	GeneID:81503,Genbank:NM_030845.1,RGD:619869	chemokine (C-X-C motif) ligand 1	GO:0006954,GO:0006955,GO:0007186,GO:0007204,GO:0008009,GO:0043268,GO:0045236,GO:0008083,GO:0051384,GO:0009408,GO:0060326,GO:0070098,GO:0070965,GO:0090023,GO:1902035,GO:0001975,GO:0002526,GO:0002690,GO:0005615,GO:0005623,GO:0006952,GO:0010332,GO:0010469,GO:0010765,GO:0030593,GO:0032355,GO:0032496,GO:0032930,GO:0042127	inflammatory response|immune response|G-protein coupled receptor signaling pathway|positive regulation of cytosolic calcium ion concentration|chemokine activity|positive regulation of potassium ion transport|CXCR chemokine receptor binding|growth factor activity|response to glucocorticoid|response to heat|cell chemotaxis|chemokine-mediated signaling pathway|positive regulation of neutrophil media…	rno04668,rno04060,rno04621,rno04657,rno04062,rno05132,rno05134,rno05167	TNF signaling pathway|Cytokine-cytokine receptor interaction|NOD-like receptor signaling pathway|IL-17 signaling pathway|Chemokine signaling pathway|Salmonella infection|Legionellosis|Kaposi's sarcoma-associated herpesvirus infection
Cxcl12	0.297703	-1.74805	0.00102232	Down	GeneID:24772,Genbank:NM_001033883.1,RGD:3651	C-X-C motif chemokine ligand 12	GO:0005886,GO:0006952,GO:0006955,GO:0007281,GO:0007411,GO:0007420,GO:0022029,GO:0008009,GO:0030334,GO:0030335,GO:0031100,GO:0033603,GO:0050930,GO:0033622,GO:0050965,GO:0050966,GO:0042056,GO:0051924,GO:0060326,GO:0070098,GO:0001569,GO:0001666,GO:0071542,GO:0001667,GO:0090026,GO:0001764,GO:0001938,GO:0005178,GO:0005615,GO:0005737,GO:0008045,GO:0008284,GO:0008344,GO:0008354,GO:0009314,GO:0009408,GO:…	plasma membrane|defense response|immune response|germ cell development|axon guidance|brain development|telencephalon cell migration|chemokine activity|regulation of cell migration|positive regulation of cell migration|animal organ regeneration|positive regulation of dopamine secretion|induction of positive chemotaxis|integrin activation|detection of temperature stimulus involved in sensory percep…	rno04064,rno04060,rno04670,rno04672,rno04062,rno04360,rno05200,rno05323	NF-kappa B signaling pathway|Cytokine-cytokine receptor interaction|Leukocyte transendothelial migration|Intestinal immune network for IgA production|Chemokine signaling pathway|Axon guidance|Pathways in cancer|Rheumatoid arthritis
Cxcl16	2.94788	1.55968	6.71042e-09	Up	GeneID:497942,Genbank:NM_001017478.1,RGD:1562928	C-X-C motif chemokine ligand 16	GO:0030335,GO:0005044,GO:0034097,GO:0005615,GO:0034341,GO:0006898,GO:0008009,GO:0010469,GO:0034612,GO:0010818,GO:0042379,GO:0071222,GO:0016020,GO:0016021,GO:0005041,GO:0030307	positive regulation of cell migration|scavenger receptor activity|response to cytokine|extracellular space|response to interferon-gamma|receptor-mediated endocytosis|chemokine activity|regulation of signaling receptor activity|response to tumor necrosis factor|T cell chemotaxis|chemokine receptor binding|cellular response to lipopolysaccharide|membrane|integral component of membrane|low-density l…	rno04060,rno04062	Cytokine-cytokine receptor interaction|Chemokine signaling pathway
Cxcl2	20.4543	4.35433	0.0155777	Up	GeneID:114105,Genbank:NM_053647.1,RGD:70069	C-X-C motif chemokine ligand 2	GO:0070098,GO:0010469,GO:0005615,GO:0070997,GO:0030593,GO:0071222,GO:0030595,GO:0071347,GO:0005623,GO:0006954,GO:0006955,GO:0007186,GO:0032355,GO:0007204,GO:0090023,GO:0032496,GO:0008009,GO:0042060,GO:0042127,GO:0001975,GO:0045236,GO:0009408,GO:0002237,GO:0051384,GO:0010332,GO:0002690	chemokine-mediated signaling pathway|regulation of signaling receptor activity|extracellular space|neuron death|neutrophil chemotaxis|cellular response to lipopolysaccharide|leukocyte chemotaxis|cellular response to interleukin-1|cell|inflammatory response|immune response|G-protein coupled receptor signaling pathway|response to estradiol|positive regulation of cytosolic calcium ion concentration|…	rno04064,rno04668,rno04060,rno04621,rno04657,rno04062,rno05132,rno05134,rno05167	NF-kappa B signaling pathway|TNF signaling pathway|Cytokine-cytokine receptor interaction|NOD-like receptor signaling pathway|IL-17 signaling pathway|Chemokine signaling pathway|Salmonella infection|Legionellosis|Kaposi's sarcoma-associated herpesvirus infection
Cxcl3	31.8744	4.99433	0.00206601	Up	GeneID:171551,Genbank:NM_138522.1,RGD:621812	chemokine (C-X-C motif) ligand 3	GO:0030593,GO:0005615,GO:0032496,GO:0005623,GO:0006954,GO:0006955,GO:0007186,GO:0007204,GO:0042127,GO:0008009,GO:0045236,GO:0070098,GO:0071222,GO:0010469,GO:0002690,GO:0090023	neutrophil chemotaxis|extracellular space|response to lipopolysaccharide|cell|inflammatory response|immune response|G-protein coupled receptor signaling pathway|positive regulation of cytosolic calcium ion concentration|regulation of cell proliferation|chemokine activity|CXCR chemokine receptor binding|chemokine-mediated signaling pathway|cellular response to lipopolysaccharide|regulation of sign…	rno04668,rno04060,rno04621,rno04657,rno04062,rno05132,rno05134,rno05167	TNF signaling pathway|Cytokine-cytokine receptor interaction|NOD-like receptor signaling pathway|IL-17 signaling pathway|Chemokine signaling pathway|Salmonella infection|Legionellosis|Kaposi's sarcoma-associated herpesvirus infection
Cxcr2	3.66748	1.87479	0.0110601	Up	GeneID:29385,Genbank:XM_008767213.2,RGD:2906	C-X-C motif chemokine receptor 2	GO:0006935,GO:0006968,GO:0007165,GO:0007166,GO:0007186,GO:0007200,GO:0031623,GO:0007204,GO:0033030,GO:0008284,GO:0038112,GO:0009986,GO:0042119,GO:0042629,GO:0043066,GO:0043117,GO:0045766,GO:0070098,GO:0002438,GO:0002690,GO:0003674,GO:0004871,GO:0004918,GO:0004950,GO:0005575,GO:0005622,GO:0005886,GO:0010666,GO:0016020,GO:0016021,GO:0016494,GO:0019959,GO:0072173,GO:0030593,GO:0090023,GO:0030901	chemotaxis|cellular defense response|signal transduction|cell surface receptor signaling pathway|G-protein coupled receptor signaling pathway|phospholipase C-activating G-protein coupled receptor signaling pathway|receptor internalization|positive regulation of cytosolic calcium ion concentration|negative regulation of neutrophil apoptotic process|positive regulation of cell proliferation|interle…	rno04072,rno04060,rno04144,rno04062	Phospholipase D signaling pathway|Cytokine-cytokine receptor interaction|Endocytosis|Chemokine signaling pathway
Cxcr4	2.54056	1.34515	6.03454e-08	Up	GeneID:60628,Genbank:NM_022205.3,RGD:620465	C-X-C motif chemokine receptor 4	GO:0003281,GO:0003779,GO:0004950,GO:0005737,GO:0005764,GO:0005911,GO:0006935,GO:0007186,GO:0005768,GO:0007281,GO:0007420,GO:0008038,GO:0019722,GO:0008045,GO:0008144,GO:0019955,GO:0008354,GO:0019957,GO:0022008,GO:0022029,GO:0001569,GO:0035690,GO:0030334,GO:0001666,GO:0035701,GO:0030335,GO:0035904,GO:0030426,GO:0001667,GO:0042098,GO:0001764,GO:0043067,GO:0043130,GO:0001934,GO:0060048,GO:0043217,GO:…	ventricular septum development|actin binding|chemokine receptor activity|cytoplasm|lysosome|cell-cell junction|chemotaxis|G-protein coupled receptor signaling pathway|endosome|germ cell development|brain development|neuron recognition|calcium-mediated signaling|motor neuron axon guidance|drug binding|cytokine binding|germ cell migration|C-C chemokine binding|neurogenesis|telencephalon cell migrat…	rno04060,rno04144,rno04670,rno04672,rno04062,rno04360,rno05200	Cytokine-cytokine receptor interaction|Endocytosis|Leukocyte transendothelial migration|Intestinal immune network for IgA production|Chemokine signaling pathway|Axon guidance|Pathways in cancer
Cxxc4	0.396257	-1.33549	1.62691e-05	Down	GeneID:83824,Genbank:NM_053342.3,RGD:69228	CXXC finger protein 4	GO:0005634,GO:0005737,GO:0005829,GO:0008150,GO:0008270,GO:0016055,GO:0030165,GO:0030178,GO:0031410,GO:0003677,GO:0005515,GO:0005575	nucleus|cytoplasm|cytosol|biological_process|zinc ion binding|Wnt signaling pathway|PDZ domain binding|negative regulation of Wnt signaling pathway|cytoplasmic vesicle|DNA binding|protein binding|cellular_component	rno04310	Wnt signaling pathway
Cyb561	2.07597	1.05379	1.21902e-09	Up	GeneID:303601,Genbank:XM_008768357.2,RGD:1310987	cytochrome b-561	GO:0016491,GO:0022900,GO:0055114,GO:0000293,GO:0005765,GO:0016021	oxidoreductase activity|electron transport chain|oxidation-reduction process|ferric-chelate reductase activity|lysosomal membrane|integral component of membrane
Cybb	2.3403	1.22669	0.00121271	Up	GeneID:66021,Genbank:NM_023965.1,RGD:620574	cytochrome b-245 beta chain	GO:0005887,GO:0006801,GO:0006954,GO:0007584,GO:0009055,GO:0016174,GO:0016175,GO:0045766,GO:0046982,GO:0020037,GO:0048471,GO:0022900,GO:0050660,GO:0050665,GO:0055114,GO:0071276,GO:0071361,GO:0071456,GO:0097411,GO:0005515,GO:0005622,GO:0005635,GO:0005737,GO:0005783,GO:0005791,GO:0005794,GO:0005886,GO:0030425,GO:0042493,GO:0042535,GO:0042554,GO:0043020,GO:0043025,GO:1904044,GO:0045087,GO:1904845,GO:…	integral component of plasma membrane|superoxide metabolic process|inflammatory response|response to nutrient|electron transfer activity|NAD(P)H oxidase activity|superoxide-generating NADPH oxidase activity|positive regulation of angiogenesis|protein heterodimerization activity|heme binding|perinuclear region of cytoplasm|electron transport chain|flavin adenine dinucleotide binding|hydrogen perox…	rno04066,rno04145,rno04216,rno04217,rno04621,rno04670,rno04933,rno05140	HIF-1 signaling pathway|Phagosome|Ferroptosis|Necroptosis|NOD-like receptor signaling pathway|Leukocyte transendothelial migration|AGE-RAGE signaling pathway in diabetic complications|Leishmaniasis
Cygb	0.439765	-1.1852	1.95265e-11	Down	GeneID:170520,Genbank:NM_130744.2,RGD:69415	cytoglobin	GO:0043005,GO:0005344,GO:0043025,GO:0005506,GO:0047888,GO:0005737,GO:0006979,GO:0010764,GO:0015671,GO:0098869,GO:0016607,GO:2000490,GO:0019395,GO:0019825,GO:0001666,GO:0020037,GO:0004096,GO:0032966,GO:0004601	neuron projection|oxygen carrier activity|neuronal cell body|iron ion binding|fatty acid peroxidase activity|cytoplasm|response to oxidative stress|negative regulation of fibroblast migration|oxygen transport|cellular oxidant detoxification|nuclear speck|negative regulation of hepatic stellate cell activation|fatty acid oxidation|oxygen binding|response to hypoxia|heme binding|catalase activity|n…
Cyp19a1	0.273421	-1.8708	0.0222227	Down	GeneID:25147,Genbank:NM_017085.2,RGD:2457	cytochrome P450, family 19, subfamily a, polypeptide 1	GO:0006703,GO:0006710,GO:0008021,GO:0008206,GO:0008207,GO:0008209,GO:0016712,GO:0018879,GO:0008584,GO:0018894,GO:0008585,GO:0018963,GO:0020037,GO:0021766,GO:0043197,GO:0021854,GO:0043278,GO:0030186,GO:0043627,GO:0030325,GO:0043679,GO:0044344,GO:0045202,GO:0045779,GO:0001553,GO:0071371,GO:0050803,GO:0002677,GO:0071372,GO:0055114,GO:0071464,GO:0060065,GO:0005506,GO:0097720,GO:0005737,GO:2000866,GO:…	estrogen biosynthetic process|androgen catabolic process|synaptic vesicle|bile acid metabolic process|C21-steroid hormone metabolic process|androgen metabolic process|oxidoreductase activity, acting on paired donors, with incorporation or reduction of molecular oxygen, reduced flavin or flavoprotein as one donor, and incorporation of one atom of oxygen|biphenyl metabolic process|male gonad develo…	rno00140,rno04913	Steroid hormone biosynthesis|Ovarian Steroidogenesis
Cyp1b1	6.09578	2.60781	1.08294e-45	Up	GeneID:25426,Genbank:XM_017594045.1,RGD:2460	cytochrome P450, family 1, subfamily b, polypeptide 1	GO:0048514,GO:0048545,GO:0055114,GO:0061298,GO:0005506,GO:0061304,GO:0005634,GO:0005739,GO:0071603,GO:0061548,GO:0070301,GO:0005789,GO:0071680,GO:0006304,GO:2000377,GO:0008202,GO:0006725,GO:0008210,GO:2000379,GO:2000573,GO:0008285,GO:0010575,GO:0014070,GO:0014911,GO:0008584,GO:0016021,GO:0016491,GO:0016705,GO:0016712,GO:0001525,GO:0030336,GO:0018894,GO:0002930,GO:0031090,GO:0019369,GO:0032088,GO:…	blood vessel morphogenesis|response to steroid hormone|oxidation-reduction process|retina vasculature development in camera-type eye|iron ion binding|retinal blood vessel morphogenesis|nucleus|mitochondrion|endothelial cell-cell adhesion|ganglion development|cellular response to hydrogen peroxide|endoplasmic reticulum membrane|response to indole-3-methanol|DNA modification|regulation of reactive …	rno00140,rno00380,rno00980,rno04913,rno05206,rno05204	Steroid hormone biosynthesis|Tryptophan metabolism|Metabolism of xenobiotics by cytochrome P450|Ovarian Steroidogenesis|MicroRNAs in cancer|Chemical carcinogenesis
Cyp27b1	15.7309	3.97553	0.000105204	Up	GeneID:114700,Genbank:XM_008765374.1,RGD:69192	cytochrome P450, family 27, subfamily b, polypeptide 1	GO:0007595,GO:0008285,GO:0010956,GO:0010980,GO:0016705,GO:0020037,GO:0030282,GO:0042369,GO:0030308,GO:0030500,GO:0042493,GO:0031966,GO:0043434,GO:0043627,GO:0045618,GO:0046688,GO:0046697,GO:0051591,GO:0051592,GO:0004497,GO:0004498,GO:0005506,GO:0005737,GO:0005739,GO:0006816,GO:0007568,GO:0032496,GO:0032868,GO:0033280,GO:0034341,GO:0034695,GO:0036378,GO:0055074,GO:0042359,GO:0055114,GO:0070314,GO:…	lactation|negative regulation of cell proliferation|negative regulation of calcidiol 1-monooxygenase activity|positive regulation of vitamin D 24-hydroxylase activity|oxidoreductase activity, acting on paired donors, with incorporation or reduction of molecular oxygen|heme binding|bone mineralization|vitamin D catabolic process|negative regulation of cell growth|regulation of bone mineralization|…	rno00100,rno05152	Steroid biosynthesis|Tuberculosis
Cyp2d4	0.421381	-1.2468	2.16825e-06	Down	GeneID:171522,Genbank:NM_138515.2,RGD:620640	cytochrome P450, family 2, subfamily d, polypeptide 4	GO:0006587,GO:0006805,GO:0007565,GO:0008144,GO:0008202,GO:0008391,GO:0008395,GO:0031090,GO:0009804,GO:0033076,GO:0009820,GO:0042416,GO:0009822,GO:0042417,GO:0042737,GO:0042738,GO:0043231,GO:0046483,GO:0051100,GO:0004497,GO:0004509,GO:0005506,GO:0005737,GO:0005739,GO:0005789,GO:0006082,GO:0010033,GO:0016098,GO:0016491,GO:0016712,GO:0017144,GO:0019369,GO:0055114,GO:0020037,GO:0070330,GO:0070989,GO:…	serotonin biosynthetic process from tryptophan|xenobiotic metabolic process|female pregnancy|drug binding|steroid metabolic process|arachidonic acid monooxygenase activity|steroid hydroxylase activity|organelle membrane|coumarin metabolic process|isoquinoline alkaloid metabolic process|alkaloid metabolic process|dopamine biosynthetic process|alkaloid catabolic process|dopamine metabolic process|d…	rno00140,rno04726	Steroid hormone biosynthesis|Serotonergic synapse
Cyp2j3	0.427362	-1.22647	0.00170698	Down	GeneID:313375,Genbank:NM_175766.3,RGD:631442	cytochrome P450, family 2, subfamily j, polypeptide 3	GO:0006082,GO:0006805,GO:0008395,GO:0016712,GO:0020037,GO:0031090,GO:0042738,GO:0043231,GO:0055114,GO:0005506,GO:0070330,GO:0005737,GO:0005789	organic acid metabolic process|xenobiotic metabolic process|steroid hydroxylase activity|oxidoreductase activity, acting on paired donors, with incorporation or reduction of molecular oxygen, reduced flavin or flavoprotein as one donor, and incorporation of one atom of oxygen|heme binding|organelle membrane|exogenous drug catabolic process|intracellular membrane-bounded organelle|oxidation-reduct…	rno00590,rno00591,rno04913,rno04726,rno04750	Arachidonic acid metabolism|Linoleic acid metabolism|Ovarian Steroidogenesis|Serotonergic synapse|Inflammatory mediator regulation of TRP channels
Cyp2s1	3.32254	1.73229	1.32821e-09	Up	GeneID:308445,Genbank:NM_001107495.1,RGD:1306078	cytochrome P450, family 2, subfamily s, polypeptide 1	GO:0042738,GO:0005783,GO:0043231,GO:0006082,GO:0006805,GO:0008150,GO:0008392,GO:0008395,GO:0055114,GO:0016021,GO:0016712,GO:0019373,GO:0003674,GO:0020037,GO:0005506,GO:0005737	exogenous drug catabolic process|endoplasmic reticulum|intracellular membrane-bounded organelle|organic acid metabolic process|xenobiotic metabolic process|biological_process|arachidonic acid epoxygenase activity|steroid hydroxylase activity|oxidation-reduction process|integral component of membrane|oxidoreductase activity, acting on paired donors, with incorporation or reduction of molecular oxy…	rno00830,rno00980	Retinol metabolism|Metabolism of xenobiotics by cytochrome P450
Cyp2t1	0.46474	-1.10551	0.00475004	Down	GeneID:171380,Genbank:XM_006228558.3,RGD:620086	cytochrome P450, family 2, subfamily t, polypeptide 1	GO:0006805,GO:0008392,GO:0008395,GO:0016705,GO:0016712,GO:0019373,GO:0019825,GO:0020037,GO:0042738,GO:0043231,GO:0005506,GO:0055114,GO:0005737,GO:0006082	xenobiotic metabolic process|arachidonic acid epoxygenase activity|steroid hydroxylase activity|oxidoreductase activity, acting on paired donors, with incorporation or reduction of molecular oxygen|oxidoreductase activity, acting on paired donors, with incorporation or reduction of molecular oxygen, reduced flavin or flavoprotein as one donor, and incorporation of one atom of oxygen|epoxygenase P…
Cyp3a9	0.225067	-2.15157	1.17322e-07	Down	GeneID:171352,Genbank:NM_147206.2,RGD:708392	cytochrome P450, family 3, subfamily a, polypeptide 9	GO:0101020,GO:0031090,GO:0005789,GO:0032355,GO:0007565,GO:0042737,GO:0007608,GO:0008202,GO:0008395,GO:0009822,GO:0010043,GO:0043627,GO:0010628,GO:0045471,GO:0055114,GO:0016021,GO:0070330,GO:0016491,GO:0002933,GO:0070989,GO:0016712,GO:0004497,GO:0071548,GO:0020037,GO:0005506	estrogen 16-alpha-hydroxylase activity|organelle membrane|endoplasmic reticulum membrane|response to estradiol|female pregnancy|drug catabolic process|sensory perception of smell|steroid metabolic process|steroid hydroxylase activity|alkaloid catabolic process|response to zinc ion|response to estrogen|positive regulation of gene expression|response to ethanol|oxidation-reduction process|integral …	rno00140,rno00591,rno00830,rno05204	Steroid hormone biosynthesis|Linoleic acid metabolism|Retinol metabolism|Chemical carcinogenesis
Cyp4f1	0.343914	-1.53988	9.54927e-05	Down	GeneID:56266,Genbank:XM_008765180.2,RGD:70926	cytochrome P450, family 4, subfamily f, polypeptide 1	GO:0006690,GO:0008391,GO:0009636,GO:0016705,GO:0019369,GO:0020037,GO:0031090,GO:0043231,GO:0050544,GO:0055114,GO:0004497,GO:0070330,GO:0005506,GO:0005789	icosanoid metabolic process|arachidonic acid monooxygenase activity|response to toxic substance|oxidoreductase activity, acting on paired donors, with incorporation or reduction of molecular oxygen|arachidonic acid metabolic process|heme binding|organelle membrane|intracellular membrane-bounded organelle|arachidonic acid binding|oxidation-reduction process|monooxygenase activity|aromatase activit…	rno00590	Arachidonic acid metabolism
Cyp4f18	11.7228	3.55124	0.0234594	Up	GeneID:290623,Genbank:NM_001033686.1,RGD:1305261	cytochrome P450, family 4, subfamily f, polypeptide 18	GO:0016021,GO:0016705,GO:0020037,GO:0031090,GO:0036101,GO:0050051,GO:0052871,GO:0055114,GO:0004497,GO:0005506,GO:0005789	integral component of membrane|oxidoreductase activity, acting on paired donors, with incorporation or reduction of molecular oxygen|heme binding|organelle membrane|leukotriene B4 catabolic process|leukotriene-B4 20-monooxygenase activity|alpha-tocopherol omega-hydroxylase activity|oxidation-reduction process|monooxygenase activity|iron ion binding|endoplasmic reticulum membrane	rno00590	Arachidonic acid metabolism
Cyp4f4	0.46677	-1.09922	0.00878168	Down	GeneID:286904,Genbank:NM_173123.1,RGD:708363	cytochrome P450, family 4, subfamily f, polypeptide 4	GO:0031090,GO:0055114,GO:0070330,GO:0005506,GO:0005789,GO:0020037	organelle membrane|oxidation-reduction process|aromatase activity|iron ion binding|endoplasmic reticulum membrane|heme binding
Cyp4x1	0.472181	-1.08259	6.85772e-05	Down	GeneID:246767,Genbank:NM_145675.1,RGD:628719	cytochrome P450, family 4, subfamily x, polypeptide 1	GO:0020037,GO:0031090,GO:0055114,GO:0070330,GO:0005506,GO:0005789,GO:0016021	heme binding|organelle membrane|oxidation-reduction process|aromatase activity|iron ion binding|endoplasmic reticulum membrane|integral component of membrane	rno04726	Serotonergic synapse
Cyp7b1	0.404806	-1.3047	1.79563e-08	Down	GeneID:25429,Genbank:NM_019138.1,RGD:2483	cytochrome P450, family 7, subfamily b, polypeptide 1	GO:0035754,GO:0008396,GO:0005789,GO:0042493,GO:0016021,GO:0006699,GO:0042632,GO:0016705,GO:0050679,GO:0007613,GO:0007623,GO:0020037,GO:0008203,GO:0031090,GO:0008395,GO:0051591,GO:0033147,GO:0055114,GO:0004497,GO:0060740,GO:0005506,GO:0005575	B cell chemotaxis|oxysterol 7-alpha-hydroxylase activity|endoplasmic reticulum membrane|response to drug|integral component of membrane|bile acid biosynthetic process|cholesterol homeostasis|oxidoreductase activity, acting on paired donors, with incorporation or reduction of molecular oxygen|positive regulation of epithelial cell proliferation|memory|circadian rhythm|heme binding|cholesterol meta…	rno00120,rno00140	Primary bile acid biosynthesis|Steroid hormone biosynthesis
Cyr61	5.00369	2.32299	0.00308979	Up	GeneID:83476,Genbank:NM_031327.2,RGD:620763	cysteine-rich, angiogenic inducer, 61	GO:0003278,GO:0003281,GO:0005178,GO:0005520,GO:0010518,GO:0005578,GO:0010811,GO:0005615,GO:0030198,GO:0030335,GO:0045669,GO:0030513,GO:0045766,GO:0045860,GO:0045944,GO:0001558,GO:0070372,GO:0050840,GO:0001649,GO:0072593,GO:0060413,GO:0001934,GO:0002041,GO:0098609,GO:2000304,GO:0003181,GO:0006935,GO:0007155,GO:0007165,GO:0007267,GO:0033690,GO:0008201,GO:0043065,GO:0043066,GO:0043280,GO:0044319,GO:…	apoptotic process involved in heart morphogenesis|ventricular septum development|integrin binding|insulin-like growth factor binding|positive regulation of phospholipase activity|proteinaceous extracellular matrix|positive regulation of cell-substrate adhesion|extracellular space|extracellular matrix organization|positive regulation of cell migration|positive regulation of osteoblast differentiat…
Cystm1	2.43974	1.28673	8.50553e-15	Up	GeneID:100363310,Genbank:XM_006254621.3,RGD:2323233	cysteine-rich transmembrane module containing 1
Cytip	2.17635	1.12191	0.0176351	Up	GeneID:311047,Genbank:XM_006234202.3,RGD:1307990	cytohesin 1 interacting protein	GO:0005769,GO:0005829,GO:0005938,GO:0030155,GO:0005654,GO:0005737	early endosome|cytosol|cell cortex|regulation of cell adhesion|nucleoplasm|cytoplasm
Cytl1	0.0739692	-3.75693	0.000126882	Down	GeneID:498392,Genbank:NM_001134604.1,RGD:1561846	cytokine like 1	GO:0050650,GO:0051091,GO:1990079,GO:0002062,GO:0045944,GO:0048839	chondroitin sulfate proteoglycan biosynthetic process|positive regulation of DNA binding transcription factor activity|cartilage homeostasis|chondrocyte differentiation|positive regulation of transcription by RNA polymerase II|inner ear development
Daam2	0.244191	-2.03392	1.6677e-05	Down	GeneID:316201,Genbank:XM_008766918.2,RGD:1306128	dishevelled associated activator of morphogenesis 2	GO:0021516,GO:0030036,GO:0048715,GO:0060828,GO:0090263,GO:2000050,GO:0003779,GO:0007368,GO:0017048	dorsal spinal cord development|actin cytoskeleton organization|negative regulation of oligodendrocyte differentiation|regulation of canonical Wnt signaling pathway|positive regulation of canonical Wnt signaling pathway|regulation of non-canonical Wnt signaling pathway|actin binding|determination of left/right symmetry|Rho GTPase binding	rno04310	Wnt signaling pathway
Dact1	3.47054	1.79516	6.09843e-12	Up	GeneID:500666,Genbank:XM_576044.6,RGD:1564008	dishevelled-binding antagonist of beta-catenin 1	GO:0005737,GO:0008013,GO:0021915,GO:0030111,GO:0030177,GO:0030178,GO:0051018,GO:0030877,GO:0060070,GO:0031647,GO:0060828,GO:0032091,GO:0070097,GO:0090090,GO:0090263,GO:1900107,GO:1903364,GO:1904864,GO:0000122,GO:0001085,GO:0001702,GO:0005080,GO:0005634,GO:0005654,GO:0032092,GO:0042826,GO:0045600,GO:0045732,GO:0046329,GO:0048598,GO:0048619,GO:2000095,GO:0048813,GO:0050808,GO:2000134	cytoplasm|beta-catenin binding|neural tube development|regulation of Wnt signaling pathway|positive regulation of Wnt signaling pathway|negative regulation of Wnt signaling pathway|protein kinase A binding|beta-catenin destruction complex|canonical Wnt signaling pathway|regulation of protein stability|regulation of canonical Wnt signaling pathway|negative regulation of protein binding|delta-caten…
Dact2	0.335779	-1.57442	9.63767e-08	Down	GeneID:308212,Genbank:XM_006227965.3,RGD:1310742	dishevelled-binding antagonist of beta-catenin 2	GO:0072061,GO:0005080,GO:1900108,GO:0005737,GO:0007162,GO:0008013,GO:0008134,GO:0030111,GO:0043588,GO:0051018,GO:0002244,GO:0070097,GO:0003382	inner medullary collecting duct development|protein kinase C binding|negative regulation of nodal signaling pathway|cytoplasm|negative regulation of cell adhesion|beta-catenin binding|transcription factor binding|regulation of Wnt signaling pathway|skin development|protein kinase A binding|hematopoietic progenitor cell differentiation|delta-catenin binding|epithelial cell morphogenesis
Dbp	0.204478	-2.28998	1.47662e-05	Down	GeneID:24309,Genbank:NM_012543.3,RGD:2491	D-box binding PAR bZIP transcription factor	GO:0001077,GO:0001889,GO:0003700,GO:0005634,GO:0006357,GO:0006366,GO:0007623,GO:0000977,GO:0045944	transcriptional activator activity, RNA polymerase II proximal promoter sequence-specific DNA binding|liver development|DNA binding transcription factor activity|nucleus|regulation of transcription by RNA polymerase II|transcription by RNA polymerase II|circadian rhythm|RNA polymerase II regulatory region sequence-specific DNA binding|positive regulation of transcription by RNA polymerase II
Dbx2	0.311049	-1.68479	1.18215e-07	Down	GeneID:541457,Genbank:XM_006242286.2,RGD:1359605	developing brain homeobox 2	GO:0005634,GO:0006355,GO:0043565	nucleus|regulation of transcription, DNA-templated|sequence-specific DNA binding
Dcc	0.38769	-1.36703	0.000230049	Down	GeneID:25311,Genbank:XM_017600858.1,RGD:2492	DCC netrin 1 receptor	GO:0070374,GO:0030424,GO:0003713,GO:1901214,GO:0032584,GO:0005042,GO:1903506,GO:0033563,GO:0005515,GO:0005886,GO:0006915,GO:0007411,GO:0010976,GO:0033564,GO:0016021,GO:0021965,GO:0038007,GO:0001764,GO:0042802,GO:0045121,GO:0001975	positive regulation of ERK1 and ERK2 cascade|axon|transcription coactivator activity|regulation of neuron death|growth cone membrane|netrin receptor activity|regulation of nucleic acid-templated transcription|dorsal/ventral axon guidance|protein binding|plasma membrane|apoptotic process|axon guidance|positive regulation of neuron projection development|anterior/posterior axon guidance|integral co…	rno04360,rno05200,rno05210	Axon guidance|Pathways in cancer|Colorectal cancer
Dcdc2	0.463877	-1.10819	0.0011317	Down	GeneID:291130,Genbank:NM_001106110.2,RGD:1310227	doublecortin domain containing 2	GO:0005815,GO:0005829,GO:0005856,GO:0005874,GO:0005929,GO:0030864,GO:0032502,GO:0035556,GO:0005930,GO:0045880,GO:0048813,GO:0060091,GO:0060271,GO:0001764,GO:0005654,GO:0005737,GO:0007165,GO:0007605,GO:0008542,GO:0015630,GO:0019894,GO:0072686,GO:0030111,GO:1902017	microtubule organizing center|cytosol|cytoskeleton|microtubule|cilium|cortical actin cytoskeleton|developmental process|intracellular signal transduction|axoneme|positive regulation of smoothened signaling pathway|dendrite morphogenesis|kinocilium|cilium assembly|neuron migration|nucleoplasm|cytoplasm|signal transduction|sensory perception of sound|visual learning|microtubule cytoskeleton|kinesin…
Dclk3	0.173431	-2.52756	2.72639e-43	Down	GeneID:316023,Genbank:NM_001191800.1,RGD:1309232	doublecortin-like kinase 3	GO:0005634,GO:0005737,GO:0018105,GO:0018107,GO:0035556,GO:1900181,GO:0004672,GO:0004674,GO:0005524	nucleus|cytoplasm|peptidyl-serine phosphorylation|peptidyl-threonine phosphorylation|intracellular signal transduction|negative regulation of protein localization to nucleus|protein kinase activity|protein serine/threonine kinase activity|ATP binding
Dcx	0.298921	-1.74216	1.7962e-12	Down	GeneID:84394,Genbank:XM_006257383.3,RGD:620670	doublecortin	GO:0048813,GO:0043005,GO:0021819,GO:0005737,GO:0051602,GO:0021860,GO:0005829,GO:0043025,GO:0005874,GO:0007420,GO:0008017,GO:0021952,GO:0045807,GO:0019901,GO:0048672,GO:0030424,GO:0021510,GO:0048675,GO:0030425,GO:0021766,GO:0001764,GO:0030426,GO:0035556	dendrite morphogenesis|neuron projection|layer formation in cerebral cortex|cytoplasm|response to electrical stimulus|pyramidal neuron development|cytosol|neuronal cell body|microtubule|brain development|microtubule binding|central nervous system projection neuron axonogenesis|positive regulation of endocytosis|protein kinase binding|positive regulation of collateral sprouting|axon|spinal cord de…
Dcxr	0.44542	-1.16676	8.051e-05	Down	GeneID:171408,Genbank:XM_008768465.2,RGD:620031	dicarbonyl and L-xylulose reductase	GO:0055114,GO:0042732,GO:0005902,GO:0042802,GO:0005903,GO:0044105,GO:0005997,GO:0006006,GO:0050038,GO:0006739,GO:0016020,GO:0051289,GO:0016491,GO:0004090,GO:0016614,GO:0005881,GO:0016655	oxidation-reduction process|D-xylose metabolic process|microvillus|identical protein binding|brush border|L-xylulose reductase (NAD+) activity|xylulose metabolic process|glucose metabolic process|L-xylulose reductase (NADP+) activity|NADP metabolic process|membrane|protein homotetramerization|oxidoreductase activity|carbonyl reductase (NADPH) activity|oxidoreductase activity, acting on CH-OH grou…	rno00040	Pentose and glucuronate interconversions
Ddc	0.275619	-1.85925	4.84629e-07	Down	GeneID:24311,Genbank:NM_012545.4,RGD:2494	dopa decarboxylase	GO:0042417,GO:0030170,GO:0005622,GO:0042423,GO:0005737,GO:0042427,GO:0043025,GO:0006520,GO:0007623,GO:0008021,GO:0009636,GO:0030424,GO:0010259,GO:0046684,GO:0033076,GO:0015842,GO:0052314,GO:0035690,GO:0016597,GO:0071312,GO:0036468,GO:0016831,GO:0004058,GO:0071363,GO:0042416,GO:0019899,GO:0019904,GO:0005515	dopamine metabolic process|pyridoxal phosphate binding|intracellular|catecholamine biosynthetic process|cytoplasm|serotonin biosynthetic process|neuronal cell body|cellular amino acid metabolic process|circadian rhythm|synaptic vesicle|response to toxic substance|axon|multicellular organism aging|response to pyrethroid|isoquinoline alkaloid metabolic process|aminergic neurotransmitter loading int…	rno00350,rno00360,rno00380,rno04728,rno04726,rno05030,rno05031,rno05034	Tyrosine metabolism|Phenylalanine metabolism|Tryptophan metabolism|Dopaminergic synapse|Serotonergic synapse|Cocaine addiction|Amphetamine addiction|Alcoholism
Ddit4	0.443497	-1.173	0.0175518	Down	GeneID:140942,Genbank:NM_080906.2,RGD:621731	DNA-damage-inducible transcript 4	GO:0072593,GO:0045820,GO:0032007,GO:0001764,GO:1901216,GO:0048011,GO:0005622,GO:1902532,GO:0051607,GO:0005737,GO:0005739,GO:0005829,GO:0032984,GO:0071549,GO:0033137,GO:0006915,GO:0042771,GO:0007420,GO:0071889,GO:0008283,GO:0001666,GO:0010801,GO:0030182	reactive oxygen species metabolic process|negative regulation of glycolytic process|negative regulation of TOR signaling|neuron migration|positive regulation of neuron death|neurotrophin TRK receptor signaling pathway|intracellular|negative regulation of intracellular signal transduction|defense response to virus|cytoplasm|mitochondrion|cytosol|protein-containing complex disassembly|cellular resp…	rno04151,rno04150,rno04140,rno05206	PI3K-Akt signaling pathway|mTOR signaling pathway|Autophagy - animal|MicroRNAs in cancer
Ddit4l	0.355083	-1.49377	0.032828	Down	GeneID:100363484,Genbank:XM_002729121.5,RGD:2322961	DNA-damage-inducible transcript 4-like	GO:0005737,GO:0009968	cytoplasm|negative regulation of signal transduction
Defb1	0	-Inf	0.00739095	Down	GeneID:83687,Genbank:NM_031810.1,RGD:619943	defensin beta 1	GO:0050830,GO:0035584,GO:0003690,GO:0060474,GO:0005615,GO:0042742,GO:0005622,GO:0061844,GO:0009617,GO:0019731,GO:0019898,GO:0042802,GO:0019933,GO:0097225,GO:0045087,GO:0031640,GO:1990742,GO:0050829,GO:0031731,GO:0002227,GO:0002526,GO:0033574,GO:0003674	defense response to Gram-positive bacterium|calcium-mediated signaling using intracellular calcium source|double-stranded DNA binding|positive regulation of flagellated sperm motility involved in capacitation|extracellular space|defense response to bacterium|intracellular|antimicrobial humoral immune response mediated by antimicrobial peptide|response to bacterium|antibacterial humoral response|e…
Degs2	0.184681	-2.43689	8.53334e-05	Down	GeneID:314438,Genbank:NM_001017457.2,RGD:1305023	delta(4)-desaturase, sphingolipid 2	GO:0006667,GO:0016021,GO:0030148,GO:0042284,GO:0046513,GO:0055114,GO:0000170,GO:0005789	sphinganine metabolic process|integral component of membrane|sphingolipid biosynthetic process|sphingolipid delta-4 desaturase activity|ceramide biosynthetic process|oxidation-reduction process|sphingosine hydroxylase activity|endoplasmic reticulum membrane	rno00600,rno04071	Sphingolipid metabolism|Sphingolipid signaling pathway
Dennd2c	2.43093	1.28151	0.000102009	Up	GeneID:295333,Genbank:XM_006233071.3,RGD:1308197	DENN domain containing 2C	GO:0017112	Rab guanyl-nucleotide exchange factor activity
Depdc1b	3.36459	1.75043	3.25003e-05	Up	GeneID:310074,Genbank:XM_008760729.2,RGD:1305799	DEP domain containing 1B	GO:0030177,GO:0035556,GO:0005622,GO:0007165,GO:0016477	positive regulation of Wnt signaling pathway|intracellular signal transduction|intracellular|signal transduction|cell migration
Deptor	0.405106	-1.30363	9.17334e-18	Down	GeneID:314979,Genbank:XM_017595234.1,RGD:1561030	DEP domain containing MTOR-interacting protein	GO:0006469,GO:0032007,GO:0035556,GO:0045792,GO:2001236,GO:0005622,GO:0005737	negative regulation of protein kinase activity|negative regulation of TOR signaling|intracellular signal transduction|negative regulation of cell size|regulation of extrinsic apoptotic signaling pathway|intracellular|cytoplasm	rno04150,rno04140	mTOR signaling pathway|Autophagy - animal
Dfna5	0.442461	-1.17638	1.19003e-07	Down	GeneID:353316,Genbank:NM_001191749.1,RGD:727871	deafness, autosomal dominant 5 (human)	GO:0005886,GO:0008150,GO:0008219,GO:0008285,GO:0016020,GO:0043410,GO:0060113,GO:0070265,GO:0070269,GO:0071356,GO:0098586,GO:0005546,GO:1901612,GO:0005575,GO:2001244,GO:0005829	plasma membrane|biological_process|cell death|negative regulation of cell proliferation|membrane|positive regulation of MAPK cascade|inner ear receptor cell differentiation|necrotic cell death|pyroptosis|cellular response to tumor necrosis factor|cellular response to virus|phosphatidylinositol-4,5-bisphosphate binding|cardiolipin binding|cellular_component|positive regulation of intrinsic apoptot…
Dgcr2	0.177896	-2.4909	0.00165981	Down	GeneID:360742,Genbank:NM_001012146.1,RGD:1310567	DiGeorge syndrome critical region gene 2	GO:0050890,GO:0016020,GO:0016021,GO:0042493	cognition|membrane|integral component of membrane|response to drug
Dgkb	0.4664	-1.10036	3.81e-14	Down	GeneID:54248,Genbank:XM_017594328.1,RGD:2488	diacylglycerol kinase, beta	GO:0046486,GO:0004143,GO:0046834,GO:0005509,GO:0005524,GO:0005622,GO:0005634,GO:0005829,GO:0005886,GO:0007205,GO:0016020,GO:0003951,GO:0035556	glycerolipid metabolic process|diacylglycerol kinase activity|lipid phosphorylation|calcium ion binding|ATP binding|intracellular|nucleus|cytosol|plasma membrane|protein kinase C-activating G-protein coupled receptor signaling pathway|membrane|NAD+ kinase activity|intracellular signal transduction	rno00561,rno00564,rno04070,rno04072,rno05231	Glycerolipid metabolism|Glycerophospholipid metabolism|Phosphatidylinositol signaling system|Phospholipase D signaling pathway|Choline metabolism in cancer
Dgkz	0.498157	-1.00533	6.53892e-07	Down	GeneID:81821,Genbank:XM_017592062.1,RGD:70929	diacylglycerol kinase zeta	GO:0046486,GO:0016310,GO:0004143,GO:0046580,GO:0016607,GO:0046834,GO:0004857,GO:0046872,GO:0005515,GO:0005524,GO:0005622,GO:0005634,GO:0030027,GO:0031571,GO:0005737,GO:0035556,GO:0005886,GO:0043086,GO:0007205,GO:0001727,GO:0045930,GO:0008022,GO:0003951,GO:0046339,GO:0016301	glycerolipid metabolic process|phosphorylation|diacylglycerol kinase activity|negative regulation of Ras protein signal transduction|nuclear speck|lipid phosphorylation|enzyme inhibitor activity|metal ion binding|protein binding|ATP binding|intracellular|nucleus|lamellipodium|mitotic G1 DNA damage checkpoint|cytoplasm|intracellular signal transduction|plasma membrane|negative regulation of cataly…	rno00561,rno00564,rno04070,rno04072,rno05231	Glycerolipid metabolism|Glycerophospholipid metabolism|Phosphatidylinositol signaling system|Phospholipase D signaling pathway|Choline metabolism in cancer
Dhrs11	0.477719	-1.06576	0.000340752	Down	GeneID:360583,Genbank:XM_008768069.2,RGD:1307935	dehydrogenase/reductase 11	GO:0016491,GO:0055114,GO:0072555,GO:0072582,GO:0000253,GO:0004303,GO:0006694	oxidoreductase activity|oxidation-reduction process|17-beta-ketosteroid reductase activity|17-beta-hydroxysteroid dehydrogenase (NADP+) activity|3-keto sterol reductase activity|estradiol 17-beta-dehydrogenase activity|steroid biosynthetic process
Dhrs9	3.04894	1.60831	4.15093e-08	Up	GeneID:170635,Genbank:NM_130819.1,RGD:620655	dehydrogenase/reductase 9	GO:0055114,GO:0004745,GO:0008209,GO:0030176,GO:0031090,GO:0042448,GO:0042573,GO:0042904,GO:0002138,GO:0047035,GO:0004022	oxidation-reduction process|retinol dehydrogenase activity|androgen metabolic process|integral component of endoplasmic reticulum membrane|organelle membrane|progesterone metabolic process|retinoic acid metabolic process|9-cis-retinoic acid biosynthetic process|retinoic acid biosynthetic process|testosterone dehydrogenase (NAD+) activity|alcohol dehydrogenase (NAD) activity	rno00830	Retinol metabolism
Diaph3	2.57459	1.36434	0.00106081	Up	GeneID:290396,Genbank:XM_017599638.1,RGD:1593287	diaphanous-related formin 3	GO:0005737,GO:0007283,GO:0017048,GO:0030036,GO:0045296,GO:0003674,GO:0003779,GO:0005634	cytoplasm|spermatogenesis|Rho GTPase binding|actin cytoskeleton organization|cadherin binding|molecular_function|actin binding|nucleus	rno04810	Regulation of actin cytoskeleton
Dio2	0.241104	-2.05227	3.82093e-09	Down	GeneID:65162,Genbank:NM_031720.4,RGD:68418	deiodinase, iodothyronine, type II	GO:0006590,GO:0009409,GO:0016021,GO:0031625,GO:0032496,GO:0042403,GO:0042404,GO:0042446,GO:0004800,GO:0055114	thyroid hormone generation|response to cold|integral component of membrane|ubiquitin protein ligase binding|response to lipopolysaccharide|thyroid hormone metabolic process|thyroid hormone catabolic process|hormone biosynthetic process|thyroxine 5'-deiodinase activity|oxidation-reduction process	rno04919	Thyroid hormone signaling pathway
Dio3	6.57727	2.71749	1.50143e-08	Up	GeneID:29475,Genbank:NM_017210.4,RGD:68420	deiodinase, iodothyronine, type III	GO:0055114,GO:0004800,GO:0070342,GO:0005575,GO:0005886,GO:0006915,GO:0010008,GO:0016021,GO:0033798,GO:0040018,GO:0042403,GO:0042404,GO:0001666,GO:0042446,GO:0046549	oxidation-reduction process|thyroxine 5'-deiodinase activity|brown fat cell proliferation|cellular_component|plasma membrane|apoptotic process|endosome membrane|integral component of membrane|thyroxine 5-deiodinase activity|positive regulation of multicellular organism growth|thyroid hormone metabolic process|thyroid hormone catabolic process|response to hypoxia|hormone biosynthetic process|retin…	rno04919	Thyroid hormone signaling pathway
Disp3	2.06213	1.04414	0.0189769	Up	GeneID:313705,Genbank:XM_017593877.1,RGD:1305820	dispatched RND transporter family member 3	GO:0045834,GO:2000179,GO:0005737,GO:0016021,GO:0045665	positive regulation of lipid metabolic process|positive regulation of neural precursor cell proliferation|cytoplasm|integral component of membrane|negative regulation of neuron differentiation
Dkk2	6.59621	2.72164	8.60682e-23	Up	GeneID:295445,Genbank:NM_001106472.1,RGD:1308639	dickkopf WNT signaling pathway inhibitor 2	GO:0030178,GO:0039706,GO:0048019,GO:0090090,GO:0090263,GO:0005615,GO:0007275	negative regulation of Wnt signaling pathway|co-receptor binding|receptor antagonist activity|negative regulation of canonical Wnt signaling pathway|positive regulation of canonical Wnt signaling pathway|extracellular space|multicellular organism development	rno04310	Wnt signaling pathway
Dleu7	0.426604	-1.22903	7.25593e-05	Down	GeneID:290308,Genbank:XM_006252176.3,RGD:1305071	deleted in lymphocytic leukemia, 7
Dlg3	0.495072	-1.01429	1.14075e-06	Down	GeneID:58948,Genbank:XM_006257082.3,RGD:68423	discs large MAGUK scaffold protein 3	GO:0008022,GO:0008328,GO:0009790,GO:0010923,GO:0014069,GO:0035255,GO:0016323,GO:0043005,GO:0019900,GO:0043025,GO:0043113,GO:0043198,GO:0045197,GO:0045202,GO:0045211,GO:0001736,GO:0004385,GO:0005515,GO:0005737,GO:0005886,GO:0005911,GO:0005923,GO:0007268,GO:0007399,GO:0019902,GO:0019903,GO:0019904,GO:0030054,GO:0030165,GO:0030426,GO:0046037,GO:0031594,GO:0046710,GO:0031625,GO:0061098,GO:0032281,GO:…	protein C-terminus binding|ionotropic glutamate receptor complex|embryo development|negative regulation of phosphatase activity|postsynaptic density|ionotropic glutamate receptor binding|basolateral plasma membrane|neuron projection|kinase binding|neuronal cell body|receptor clustering|dendritic shaft|establishment or maintenance of epithelial cell apical/basal polarity|synapse|postsynaptic membr…	rno04390,rno04530,rno05165	Hippo signaling pathway|Tight junction|Human papillomavirus infection
Dlk1	3.54774	1.8269	5.69928e-05	Up	GeneID:114587,Genbank:XM_008764917.1,RGD:619931	delta like non-canonical Notch ligand 1	GO:0045746,GO:0003674,GO:0045780,GO:0005509,GO:0048706,GO:0005575,GO:0005615,GO:0009791,GO:0009897,GO:0010468,GO:1905563,GO:0016021,GO:0030154,GO:0030282,GO:0035264,GO:0001503,GO:0045599,GO:0001649,GO:0001819	negative regulation of Notch signaling pathway|molecular_function|positive regulation of bone resorption|calcium ion binding|embryonic skeletal system development|cellular_component|extracellular space|post-embryonic development|external side of plasma membrane|regulation of gene expression|negative regulation of vascular endothelial cell proliferation|integral component of membrane|cell differen…
Dmd	0.485641	-1.04204	2.88977e-08	Down	GeneID:24907,Genbank:XM_017601907.1,RGD:2507	dystrophin	GO:0005521,GO:0005634,GO:0005741,GO:0005794,GO:0005840,GO:0005883,GO:0010881,GO:0005886,GO:0010976,GO:0006355,GO:0007517,GO:0014069,GO:0014809,GO:0014819,GO:0014894,GO:0030154,GO:0014904,GO:0030165,GO:0016010,GO:0030175,GO:0030182,GO:0030424,GO:0030672,GO:0031527,GO:0001954,GO:0043043,GO:0033137,GO:0002027,GO:0043403,GO:0034613,GO:0002162,GO:0044306,GO:0034622,GO:0044877,GO:0003779,GO:0045121,GO:…	lamin binding|nucleus|mitochondrial outer membrane|Golgi apparatus|ribosome|neurofilament|regulation of cardiac muscle contraction by regulation of the release of sequestered calcium ion|plasma membrane|positive regulation of neuron projection development|regulation of transcription, DNA-templated|muscle organ development|postsynaptic density|regulation of skeletal muscle contraction by regulatio…
Dmp1	2.86585	1.51896	1.56941e-05	Up	GeneID:25312,Genbank:XM_008769995.2,RGD:2508	dentin matrix acidic phosphoprotein 1	GO:0005737,GO:0010811,GO:0030198,GO:0030500,GO:0030544,GO:0031214,GO:0050840,GO:0070173,GO:0001503,GO:0005578,GO:0005634	cytoplasm|positive regulation of cell-substrate adhesion|extracellular matrix organization|regulation of bone mineralization|Hsp70 protein binding|biomineral tissue development|extracellular matrix binding|regulation of enamel mineralization|ossification|proteinaceous extracellular matrix|nucleus
Dmrtb1	0.17826	-2.48795	0.00657747	Down	GeneID:313484,Genbank:NM_001191761.1,RGD:1560921	DMRT-like family B with proline-rich C-terminal, 1	GO:0005634,GO:0006355,GO:0007548,GO:0042803,GO:0043565,GO:0046872,GO:0003700	nucleus|regulation of transcription, DNA-templated|sex differentiation|protein homodimerization activity|sequence-specific DNA binding|metal ion binding|DNA binding transcription factor activity
Dmrtc1c1	0	-Inf	0.0431253	Down	GeneID:363483,Genbank:NM_001014222.2,RGD:1359563	DMRT-like family C1c1	GO:0005575,GO:0005634,GO:0006355,GO:0007548,GO:0008150,GO:0042803,GO:0003674,GO:0003700	cellular_component|nucleus|regulation of transcription, DNA-templated|sex differentiation|biological_process|protein homodimerization activity|molecular_function|DNA binding transcription factor activity
Dnah11	0.465204	-1.10406	0.0421808	Down	GeneID:117253,Genbank:XM_017594548.1,RGD:621088	dynein, axonemal, heavy chain 11	GO:0045503,GO:0003674,GO:0045505,GO:0005524,GO:0051959,GO:0005575,GO:0005930,GO:0007018,GO:0007368,GO:0007507,GO:0008150,GO:0008569,GO:0030286,GO:0030317,GO:0003341,GO:0031514,GO:0003356	dynein light chain binding|molecular_function|dynein intermediate chain binding|ATP binding|dynein light intermediate chain binding|cellular_component|axoneme|microtubule-based movement|determination of left/right symmetry|heart development|biological_process|ATP-dependent microtubule motor activity, minus-end-directed|dynein complex|flagellated sperm motility|cilium movement|motile cilium|regula…	rno05016	Huntington's disease
Dnajb13	0.407666	-1.29454	1.27769e-06	Down	GeneID:308857,Genbank:NM_001005885.2,RGD:1359131	DnaJ heat shock protein family (Hsp40) member B13	GO:0031514,GO:0036126,GO:0051082,GO:0097224,GO:1904158,GO:0005737,GO:0005930,GO:0006457	motile cilium|sperm flagellum|unfolded protein binding|sperm connecting piece|axonemal central apparatus assembly|cytoplasm|axoneme|protein folding
Dok3	2.36981	1.24477	0.000684503	Up	GeneID:306760,Genbank:XM_006253619.3,RGD:1311840	docking protein 3	GO:0005737,GO:0005886,GO:0007265	cytoplasm|plasma membrane|Ras protein signal transduction
Dok5	2.90036	1.53623	5.16405e-08	Up	GeneID:502694,Genbank:XM_006235673.3,RGD:1562846	docking protein 5	GO:0007169,GO:0007399,GO:0016301,GO:0051386,GO:0000165,GO:0005057,GO:0005622	transmembrane receptor protein tyrosine kinase signaling pathway|nervous system development|kinase activity|regulation of neurotrophin TRK receptor signaling pathway|MAPK cascade|signal transducer activity, downstream of receptor|intracellular
Dpf3	0.487345	-1.03698	0.000463677	Down	GeneID:299186,Genbank:XM_008764749.2,RGD:1309052	double PHD fingers 3	GO:0005654,GO:0007399,GO:0008150,GO:0008270,GO:0071565,GO:0003674,GO:0003676,GO:0005575	nucleoplasm|nervous system development|biological_process|zinc ion binding|nBAF complex|molecular_function|nucleic acid binding|cellular_component	rno04714,rno05225	Thermogenesis|Hepatocellular carcinoma
Dpp4	0.268501	-1.897	4.30139e-14	Down	GeneID:25253,Genbank:NM_012789.1,RGD:2515	dipeptidylpeptidase 4	GO:0002709,GO:0004252,GO:0005102,GO:0005518,GO:0008239,GO:0005783,GO:0005794,GO:0008284,GO:0005886,GO:0009986,GO:0030139,GO:0031258,GO:0031295,GO:0010716,GO:0033632,GO:0001618,GO:0043542,GO:0035641,GO:0001662,GO:0036343,GO:0045121,GO:0001666,GO:0046581,GO:0002020,GO:0046718,GO:0051234,GO:0071438,GO:0006508,GO:0007155,GO:0008236,GO:0016021,GO:0016324,GO:0030027,GO:0042110,GO:0042277,GO:0042802,GO:…	regulation of T cell mediated immunity|serine-type endopeptidase activity|signaling receptor binding|collagen binding|dipeptidyl-peptidase activity|endoplasmic reticulum|Golgi apparatus|positive regulation of cell proliferation|plasma membrane|cell surface|endocytic vesicle|lamellipodium membrane|T cell costimulation|negative regulation of extracellular matrix disassembly|regulation of cell-cell …	rno04974	Protein digestion and absorption
Dpy19l3	0.493698	-1.0183	0.000521206	Down	GeneID:308519,Genbank:NM_001135835.2,RGD:1308334	dpy-19-like 3 (C. elegans)	GO:0018406,GO:0000030,GO:0005637,GO:0016021	protein C-linked glycosylation via 2'-alpha-mannosyl-L-tryptophan|mannosyltransferase activity|nuclear inner membrane|integral component of membrane
Dsc2	10.6639	3.41467	1.24242e-07	Up	GeneID:291760,Genbank:NM_001033688.1,RGD:1309426	desmocollin 2	GO:0007156,GO:0009267,GO:0014704,GO:0016021,GO:0030057,GO:0031410,GO:0086042,GO:0086073,GO:0086091,GO:0098911,GO:0005509,GO:0005886,GO:0005913	homophilic cell adhesion via plasma membrane adhesion molecules|cellular response to starvation|intercalated disc|integral component of membrane|desmosome|cytoplasmic vesicle|cardiac muscle cell-cardiac muscle cell adhesion|bundle of His cell-Purkinje myocyte adhesion involved in cell communication|regulation of heart rate by cardiac conduction|regulation of ventricular cardiac muscle cell action…	rno05412	Arrhythmogenic right ventricular cardiomyopathy (ARVC)
Dsc3	Inf	Inf	0.0086879	Up	GeneID:307563,Genbank:XM_017600976.1,RGD:1311782	desmocollin 3	GO:0005737,GO:0005886,GO:0007156,GO:0016021,GO:0030054,GO:0030057,GO:0045295,GO:0050821,GO:0001701,GO:0005509,GO:0005576	cytoplasm|plasma membrane|homophilic cell adhesion via plasma membrane adhesion molecules|integral component of membrane|cell junction|desmosome|gamma-catenin binding|protein stabilization|in utero embryonic development|calcium ion binding|extracellular region
Dscam	0.496062	-1.01141	3.7645e-09	Down	GeneID:171119,Genbank:NM_133587.1,RGD:619992	DS cell adhesion molecule	GO:0048842,GO:0030426,GO:0007155,GO:0007156,GO:0060060,GO:0042327,GO:0007162,GO:0007416,GO:0007626,GO:0060219,GO:0010842,GO:0070593,GO:0045202,GO:0030054,GO:0048813,GO:0030424,GO:0005886,GO:0005887	positive regulation of axon extension involved in axon guidance|growth cone|cell adhesion|homophilic cell adhesion via plasma membrane adhesion molecules|post-embryonic retina morphogenesis in camera-type eye|positive regulation of phosphorylation|negative regulation of cell adhesion|synapse assembly|locomotory behavior|camera-type eye photoreceptor cell differentiation|retina layer formation|den…
Dsg1	4.92555	2.30028	0.00159608	Up	GeneID:291755,Genbank:XM_017601072.1,RGD:1309925	desmoglein 1	GO:0005911,GO:0007156,GO:0009898,GO:0016021,GO:0016324,GO:0016328,GO:0030057,GO:0032570,GO:0045295,GO:0050821,GO:0060135,GO:0003674,GO:0005509,GO:0005886	cell-cell junction|homophilic cell adhesion via plasma membrane adhesion molecules|cytoplasmic side of plasma membrane|integral component of membrane|apical plasma membrane|lateral plasma membrane|desmosome|response to progesterone|gamma-catenin binding|protein stabilization|maternal process involved in female pregnancy|molecular_function|calcium ion binding|plasma membrane	rno05150	Staphylococcus aureus infection
Dsp	2.28542	1.19246	0.00443875	Up	GeneID:306871,Genbank:XM_225259.9,RGD:1305794	desmoplakin	GO:0086091,GO:0030674,GO:0005080,GO:0097110,GO:0034332,GO:0005198,GO:0098609,GO:0042060,GO:0005882,GO:0098911,GO:0005886,GO:0005911,GO:0005912,GO:0005916,GO:0043588,GO:0014704,GO:0045104,GO:0016323,GO:0045109,GO:0018149,GO:0050839,GO:0030057,GO:0001533,GO:0071896,GO:0002934,GO:0086073,GO:0030216,GO:0003223	regulation of heart rate by cardiac conduction|protein binding, bridging|protein kinase C binding|scaffold protein binding|adherens junction organization|structural molecule activity|cell-cell adhesion|wound healing|intermediate filament|regulation of ventricular cardiac muscle cell action potential|plasma membrane|cell-cell junction|adherens junction|fascia adherens|skin development|intercalated…	rno05412	Arrhythmogenic right ventricular cardiomyopathy (ARVC)
Dspp	2.72596	1.44676	0.0493063	Up	GeneID:25254,Genbank:NM_012790.2,RGD:2525	dentin sialophosphoprotein	GO:0048820,GO:0005578,GO:0051216,GO:0005634,GO:0070175,GO:0005737,GO:0005886,GO:0009612,GO:0009743,GO:0071460,GO:0030154,GO:0071549,GO:0031012,GO:0071559,GO:0031214,GO:0071895,GO:0032870,GO:0001666,GO:0097187,GO:0042475,GO:0005515,GO:1901329,GO:0042476,GO:0005518	hair follicle maturation|proteinaceous extracellular matrix|cartilage development|nucleus|positive regulation of enamel mineralization|cytoplasm|plasma membrane|response to mechanical stimulus|response to carbohydrate|cellular response to cell-matrix adhesion|cell differentiation|cellular response to dexamethasone stimulus|extracellular matrix|response to transforming growth factor beta|biominera…
Dtl	2.05884	1.04183	3.88979e-07	Up	GeneID:305073,Genbank:XM_223074.8,RGD:1310439	denticleless E3 ubiquitin protein ligase homolog	GO:0045732,GO:0005730,GO:0051726,GO:0072425,GO:0005813,GO:0005829,GO:0006511,GO:0006513,GO:0080008,GO:0006974,GO:0009411,GO:0010971,GO:0019985,GO:0000209,GO:0031464,GO:0004842,GO:0031465,GO:0005634	positive regulation of protein catabolic process|nucleolus|regulation of cell cycle|signal transduction involved in G2 DNA damage checkpoint|centrosome|cytosol|ubiquitin-dependent protein catabolic process|protein monoubiquitination|Cul4-RING E3 ubiquitin ligase complex|cellular response to DNA damage stimulus|response to UV|positive regulation of G2/M transition of mitotic cell cycle|translesion…
Duoxa1	8.34589	3.06107	0.0467321	Up	GeneID:311374,Genbank:NM_001107767.1,RGD:1306601	dual oxidase maturation factor 1	GO:0016020,GO:0016021,GO:0042743,GO:0045666,GO:0050727,GO:2000379,GO:2000609,GO:0005789,GO:0005886,GO:0015031	membrane|integral component of membrane|hydrogen peroxide metabolic process|positive regulation of neuron differentiation|regulation of inflammatory response|positive regulation of reactive oxygen species metabolic process|regulation of thyroid hormone generation|endoplasmic reticulum membrane|plasma membrane|protein transport
Dusp15	0.2763	-1.85569	3.28931e-21	Down	GeneID:362238,Genbank:NM_001244784.1,RGD:1305990	dual specificity phosphatase 15	GO:0042127,GO:0005737,GO:0046330,GO:0005829,GO:0048713,GO:0005886,GO:0007179,GO:0008138,GO:0070374,GO:0016311,GO:0000122,GO:0016791,GO:0004725,GO:0035335	regulation of cell proliferation|cytoplasm|positive regulation of JNK cascade|cytosol|regulation of oligodendrocyte differentiation|plasma membrane|transforming growth factor beta receptor signaling pathway|protein tyrosine/serine/threonine phosphatase activity|positive regulation of ERK1 and ERK2 cascade|dephosphorylation|negative regulation of transcription by RNA polymerase II|phosphatase acti…
Dusp19	0.493061	-1.02016	0.000358088	Down	GeneID:311151,Genbank:NM_001107739.2,RGD:1307457	dual specificity phosphatase 19	GO:0046330,GO:0030295,GO:0005078,GO:0031434,GO:0005575,GO:0031435,GO:0005737,GO:0006469,GO:0006470,GO:0007254,GO:0032147,GO:0008138,GO:0043410,GO:0043507,GO:0008150,GO:0043508,GO:0008330,GO:0000188,GO:0045860,GO:0008579,GO:0003674,GO:0046329,GO:0004860	positive regulation of JNK cascade|protein kinase activator activity|MAP-kinase scaffold activity|mitogen-activated protein kinase kinase binding|cellular_component|mitogen-activated protein kinase kinase kinase binding|cytoplasm|negative regulation of protein kinase activity|protein dephosphorylation|JNK cascade|activation of protein kinase activity|protein tyrosine/serine/threonine phosphatase …
Dusp2	8.20563	3.03661	0.000204346	Up	GeneID:311406,Genbank:NM_001012089.1,RGD:1305804	dual specificity phosphatase 2	GO:0004725,GO:0005634,GO:0005737,GO:0006470,GO:0008138,GO:0017017,GO:0031965,GO:0000188,GO:0035335,GO:0001706,GO:0051019,GO:0004721	protein tyrosine phosphatase activity|nucleus|cytoplasm|protein dephosphorylation|protein tyrosine/serine/threonine phosphatase activity|MAP kinase tyrosine/serine/threonine phosphatase activity|nuclear membrane|inactivation of MAPK activity|peptidyl-tyrosine dephosphorylation|endoderm formation|mitogen-activated protein kinase binding|phosphoprotein phosphatase activity	rno04010	MAPK signaling pathway
Dusp26	2.68588	1.4254	9.03366e-08	Up	GeneID:306527,Genbank:XM_006253232.3,RGD:1310090	dual specificity phosphatase 26 (putative)	GO:0070373,GO:0004647,GO:1902310,GO:0004721,GO:0004725,GO:0005634,GO:0005737,GO:0005794,GO:0006470,GO:0008138,GO:0035335,GO:0000122,GO:0044387,GO:0001102,GO:0045785,GO:0002039	negative regulation of ERK1 and ERK2 cascade|phosphoserine phosphatase activity|positive regulation of peptidyl-serine dephosphorylation|phosphoprotein phosphatase activity|protein tyrosine phosphatase activity|nucleus|cytoplasm|Golgi apparatus|protein dephosphorylation|protein tyrosine/serine/threonine phosphatase activity|peptidyl-tyrosine dephosphorylation|negative regulation of transcription …
Dusp3	0.478538	-1.06329	5.97124e-14	Down	GeneID:498003,Genbank:XM_006247402.3,RGD:1560049	dual specificity phosphatase 3	GO:0046329,GO:0016311,GO:0003674,GO:0016791,GO:0004721,GO:0050860,GO:0019901,GO:0004725,GO:0005575,GO:0005634,GO:0005654,GO:0033549,GO:0005737,GO:0050868,GO:0005829,GO:0035335,GO:0070373,GO:0043409,GO:0006470,GO:0000188,GO:0045931,GO:0008138,GO:0001701,GO:0001772	negative regulation of JNK cascade|dephosphorylation|molecular_function|phosphatase activity|phosphoprotein phosphatase activity|negative regulation of T cell receptor signaling pathway|protein kinase binding|protein tyrosine phosphatase activity|cellular_component|nucleus|nucleoplasm|MAP kinase phosphatase activity|cytoplasm|negative regulation of T cell activation|cytosol|peptidyl-tyrosine deph…	rno04010	MAPK signaling pathway
Dusp4	3.59246	1.84497	4.73584e-06	Up	GeneID:60587,Genbank:NM_022199.1,RGD:620625	dual specificity phosphatase 4	GO:1990439,GO:0035335,GO:0008330,GO:0004725,GO:0035970,GO:0016311,GO:0005634,GO:0005654,GO:0016791,GO:0070373,GO:0017017,GO:0005737,GO:0006470,GO:0000188,GO:0008138,GO:0001706	MAP kinase serine/threonine phosphatase activity|peptidyl-tyrosine dephosphorylation|protein tyrosine/threonine phosphatase activity|protein tyrosine phosphatase activity|peptidyl-threonine dephosphorylation|dephosphorylation|nucleus|nucleoplasm|phosphatase activity|negative regulation of ERK1 and ERK2 cascade|MAP kinase tyrosine/serine/threonine phosphatase activity|cytoplasm|protein dephosphory…	rno04010	MAPK signaling pathway
Dusp5	8.78544	3.13511	2.25856e-13	Up	GeneID:171109,Genbank:NM_133578.1,RGD:620854	dual specificity phosphatase 5	GO:0035335,GO:0005575,GO:0005634,GO:0035970,GO:0005737,GO:0006470,GO:0008138,GO:0016311,GO:0016791,GO:0045892,GO:0017017,GO:0045906,GO:0000188,GO:0001706,GO:0004725	peptidyl-tyrosine dephosphorylation|cellular_component|nucleus|peptidyl-threonine dephosphorylation|cytoplasm|protein dephosphorylation|protein tyrosine/serine/threonine phosphatase activity|dephosphorylation|phosphatase activity|negative regulation of transcription, DNA-templated|MAP kinase tyrosine/serine/threonine phosphatase activity|negative regulation of vasoconstriction|inactivation of MAP…	rno04010	MAPK signaling pathway
Dusp6	2.20014	1.1376	0.000866345	Up	GeneID:116663,Genbank:NM_053883.2,RGD:70978	dual specificity phosphatase 6	GO:0043065,GO:0014070,GO:0004725,GO:0051409,GO:0017017,GO:0005737,GO:0060420,GO:0005829,GO:0006470,GO:0030154,GO:0070373,GO:0035335,GO:0008138,GO:0040036,GO:0042493,GO:0009953,GO:0000188,GO:0070848,GO:0042663,GO:0010033,GO:0001933,GO:0010942,GO:0004721	positive regulation of apoptotic process|response to organic cyclic compound|protein tyrosine phosphatase activity|response to nitrosative stress|MAP kinase tyrosine/serine/threonine phosphatase activity|cytoplasm|regulation of heart growth|cytosol|protein dephosphorylation|cell differentiation|negative regulation of ERK1 and ERK2 cascade|peptidyl-tyrosine dephosphorylation|protein tyrosine/serin…	rno04010,rno05202,rno05221	MAPK signaling pathway|Transcriptional misregulation in cancers|Acute myeloid leukemia
Dync1i1	0.496044	-1.01146	1.67027e-12	Down	GeneID:29564,Genbank:XM_017592507.1,RGD:2512	dynein cytoplasmic 1 intermediate chain 1	GO:0005634,GO:0005737,GO:0005868,GO:0036464,GO:0005874,GO:0045503,GO:0007018,GO:0007420,GO:0045504,GO:0047496,GO:0048471,GO:0055037,GO:0000776,GO:0000777,GO:0000922,GO:0003777,GO:0005515,GO:0008017,GO:0008574,GO:0010970,GO:0030286,GO:0030507,GO:0031982,GO:1904115,GO:1990257,GO:2000582	nucleus|cytoplasm|cytoplasmic dynein complex|cytoplasmic ribonucleoprotein granule|microtubule|dynein light chain binding|microtubule-based movement|brain development|dynein heavy chain binding|vesicle transport along microtubule|perinuclear region of cytoplasm|recycling endosome|kinetochore|condensed chromosome kinetochore|spindle pole|microtubule motor activity|protein binding|microtubule bindi…	rno04145,rno04962,rno05132	Phagosome|Vasopressin-regulated water reabsorption|Salmonella infection
Ecel1	3.11868	1.64094	4.62681e-11	Up	GeneID:60417,Genbank:NM_021776.1,RGD:61806	endothelin converting enzyme-like 1	GO:0004222,GO:0005622,GO:0006508,GO:0007218,GO:0016021,GO:0035556,GO:0046872,GO:0003016	metalloendopeptidase activity|intracellular|proteolysis|neuropeptide signaling pathway|integral component of membrane|intracellular signal transduction|metal ion binding|respiratory system process
Ecscr	3.63439	1.86171	0.000122655	Up	GeneID:689248,Genbank:XM_017601091.1,RGD:1594804	endothelial cell surface expressed chemotaxis and apoptosis regulator	GO:0016021,GO:0016525,GO:0043231,GO:1901800,GO:2000353,GO:0005654,GO:0005829,GO:0005886	integral component of membrane|negative regulation of angiogenesis|intracellular membrane-bounded organelle|positive regulation of proteasomal protein catabolic process|positive regulation of endothelial cell apoptotic process|nucleoplasm|cytosol|plasma membrane
Eda	0.415603	-1.26672	2.2103e-05	Down	GeneID:302424,Genbank:XM_006257111.3,RGD:1563178	ectodysplasin-A	GO:0060662,GO:0019221,GO:0005123,GO:0060789,GO:0038177,GO:0005164,GO:0061153,GO:0042475,GO:0005575,GO:0090263,GO:0005789,GO:0005811,GO:0005887,GO:0043123,GO:0006955,GO:1901222,GO:0043231,GO:0007160,GO:1901224,GO:0043473,GO:0008150,GO:0043588,GO:0010467,GO:0001942,GO:0045177,GO:0010469,GO:0003674,GO:0051092,GO:0010628,GO:0005102	salivary gland cavitation|cytokine-mediated signaling pathway|death receptor binding|hair follicle placode formation|death receptor agonist activity|tumor necrosis factor receptor binding|trachea gland development|odontogenesis of dentin-containing tooth|cellular_component|positive regulation of canonical Wnt signaling pathway|endoplasmic reticulum membrane|lipid droplet|integral component of pla…	rno04060	Cytokine-cytokine receptor interaction
Edar	0.193834	-2.36711	0.00415829	Down	GeneID:365581,Genbank:XM_006256381.3,RGD:1561714	ectodysplasin-A receptor	GO:0045177,GO:0004888,GO:0046330,GO:0005575,GO:0060662,GO:0005886,GO:0007165,GO:0008150,GO:0009888,GO:1901224,GO:0010628,GO:0016021,GO:0038023,GO:0042475,GO:0001942,GO:0043123,GO:0003674,GO:0043473	apical part of cell|transmembrane signaling receptor activity|positive regulation of JNK cascade|cellular_component|salivary gland cavitation|plasma membrane|signal transduction|biological_process|tissue development|positive regulation of NIK/NF-kappaB signaling|positive regulation of gene expression|integral component of membrane|signaling receptor activity|odontogenesis of dentin-containing too…	rno04060	Cytokine-cytokine receptor interaction
Edn1	2.21273	1.14583	1.83641e-05	Up	GeneID:24323,Genbank:XM_017600453.1,RGD:2532	endothelin 1	GO:0071356,GO:0071375,GO:0071385,GO:0071389,GO:0005102,GO:0071398,GO:0005125,GO:0071456,GO:0005179,GO:0071548,GO:0005615,GO:0071559,GO:0071560,GO:0005737,GO:0090023,GO:0006885,GO:0008284,GO:0007166,GO:0009953,GO:0007186,GO:0010193,GO:0007193,GO:0010259,GO:0010460,GO:0010469,GO:0010613,GO:0030335,GO:0010827,GO:0030593,GO:0010870,GO:0031583,GO:0014032,GO:0031707,GO:0031708,GO:0000122,GO:0042045,GO:…	cellular response to tumor necrosis factor|cellular response to peptide hormone stimulus|cellular response to glucocorticoid stimulus|cellular response to mineralocorticoid stimulus|signaling receptor binding|cellular response to fatty acid|cytokine activity|cellular response to hypoxia|hormone activity|response to dexamethasone|extracellular space|response to transforming growth factor beta|cell…	rno04668,rno04066,rno04926,rno04916,rno04270,rno05418,rno05410,rno04933	TNF signaling pathway|HIF-1 signaling pathway|Relaxin signaling pathway|Melanogenesis|Vascular smooth muscle contraction|Fluid shear stress and atherosclerosis|Hypertrophic cardiomyopathy (HCM)|AGE-RAGE signaling pathway in diabetic complications
Edn3	0.138453	-2.85253	0.0018263	Down	GeneID:366270,Genbank:NM_001077650.1,RGD:2534	endothelin 3	GO:0048070,GO:0031708,GO:0014826,GO:0005179,GO:1901381,GO:0042310,GO:0019229,GO:0005575,GO:0043406,GO:0005576,GO:0045597,GO:0005615,GO:0005622,GO:0006874,GO:0007166,GO:0030072,GO:0008284,GO:0045840,GO:0030182,GO:0010460,GO:0046887,GO:0030318,GO:0010468,GO:0046888,GO:0030334,GO:0010469,GO:0001755,GO:0046928,GO:0030593,GO:0010961,GO:0002690,GO:0048016,GO:0031705,GO:0014824,GO:0003100	regulation of developmental pigmentation|endothelin B receptor binding|vein smooth muscle contraction|hormone activity|positive regulation of potassium ion transmembrane transport|vasoconstriction|regulation of vasoconstriction|cellular_component|positive regulation of MAP kinase activity|extracellular region|positive regulation of cell differentiation|extracellular space|intracellular|cellular c…	rno04080,rno04270	Neuroactive ligand-receptor interaction|Vascular smooth muscle contraction
Eepd1	0.358267	-1.48089	9.89574e-15	Down	GeneID:315500,Genbank:XM_006242726.3,RGD:1307401	endonuclease/exonuclease/phosphatase family domain containing 1	GO:0003677,GO:0006281	DNA binding|DNA repair
Efcc1	0.201266	-2.31282	2.41477e-06	Down	GeneID:685202,Genbank:XM_006236855.2,RGD:1596494	EF-hand and coiled-coil domain containing 1	GO:0005509	calcium ion binding
Efhd2	2.11379	1.07983	2.91746e-05	Up	GeneID:298609,Genbank:NM_001031648.1,RGD:1307585	EF-hand domain family, member D2	GO:0005509,GO:0045121,GO:0045296	calcium ion binding|membrane raft|cadherin binding
Efna3	2.34642	1.23046	1.84791e-14	Up	GeneID:170901,Genbank:XM_574979.6,RGD:620390	ephrin A3	GO:0016525,GO:0045664,GO:0046875,GO:0048013,GO:1902961,GO:0005886,GO:0007411,GO:0016020	negative regulation of angiogenesis|regulation of neuron differentiation|ephrin receptor binding|ephrin receptor signaling pathway|positive regulation of aspartic-type endopeptidase activity involved in amyloid precursor protein catabolic process|plasma membrane|axon guidance|membrane	rno04014,rno04015,rno04010,rno04151,rno04360	Ras signaling pathway|Rap1 signaling pathway|MAPK signaling pathway|PI3K-Akt signaling pathway|Axon guidance
Efnb2	0.420226	-1.25076	5.67762e-07	Down	GeneID:306636,Genbank:NM_001107328.2,RGD:1309497	ephrin B2	GO:2000727,GO:0048013,GO:0005886,GO:0048514,GO:0007155,GO:0007411,GO:0008284,GO:0009887,GO:0010839,GO:0010977,GO:0048845,GO:0016021,GO:0050920,GO:0016477,GO:0072178,GO:0031295,GO:0001945,GO:1901216,GO:0046875,GO:0002042,GO:1903849,GO:0005102	positive regulation of cardiac muscle cell differentiation|ephrin receptor signaling pathway|plasma membrane|blood vessel morphogenesis|cell adhesion|axon guidance|positive regulation of cell proliferation|animal organ morphogenesis|negative regulation of keratinocyte proliferation|negative regulation of neuron projection development|venous blood vessel morphogenesis|integral component of membran…	rno04360	Axon guidance
Egflam	0.272829	-1.87393	6.29702e-07	Down	GeneID:365691,Genbank:XM_006232013.3,RGD:1306592	EGF-like, fibronectin type III and laminin G domains	GO:0045202,GO:0005578,GO:0005604,GO:0005614,GO:0009986,GO:0010811,GO:0019800,GO:0030054,GO:0005509,GO:0030198,GO:0005539	synapse|proteinaceous extracellular matrix|basement membrane|interstitial matrix|cell surface|positive regulation of cell-substrate adhesion|peptide cross-linking via chondroitin 4-sulfate glycosaminoglycan|cell junction|calcium ion binding|extracellular matrix organization|glycosaminoglycan binding
Egr3	3.15997	1.65991	1.30682e-06	Up	GeneID:25148,Genbank:XM_006252240.3,RGD:2545	early growth response 3	GO:0006351,GO:0007274,GO:0007422,GO:0033089,GO:0035767,GO:0035924,GO:0043066,GO:0043565,GO:0044344,GO:0045586,GO:0045944,GO:0001938,GO:0046872,GO:0002042,GO:0005634	transcription, DNA-templated|neuromuscular synaptic transmission|peripheral nervous system development|positive regulation of T cell differentiation in thymus|endothelial cell chemotaxis|cellular response to vascular endothelial growth factor stimulus|negative regulation of apoptotic process|sequence-specific DNA binding|cellular response to fibroblast growth factor stimulus|regulation of gamma-d…	rno04625,rno05203,rno05161	C-type lectin receptor signaling pathway|Viral carcinogenesis|Hepatitis B
Ehhadh	0.351618	-1.50792	0.000308224	Down	GeneID:171142,Genbank:NM_133606.1,RGD:621441	enoyl-CoA, hydratase/3-hydroxyacyl CoA dehydrogenase	GO:0004300,GO:0005102,GO:0005777,GO:0005829,GO:0006475,GO:0006635,GO:0003857,GO:0019899,GO:0004165	enoyl-CoA hydratase activity|signaling receptor binding|peroxisome|cytosol|internal protein amino acid acetylation|fatty acid beta-oxidation|3-hydroxyacyl-CoA dehydrogenase activity|enzyme binding|dodecenoyl-CoA delta-isomerase activity	rno00640,rno00650,rno00071,rno00280,rno00310,rno00380,rno00410,rno04146,rno03320	Propanoate metabolism|Butanoate metabolism|Fatty acid degradation|Valine, leucine and isoleucine degradation|Lysine degradation|Tryptophan metabolism|beta-Alanine metabolism|Peroxisome|PPAR signaling pathway
Eif1a	2.21025	1.14421	4.49345e-09	Up	GeneID:317163,Genbank:NM_001008773.2,RGD:1306331	eukaryotic translation initiation factor 1A	GO:0008150,GO:0043023,GO:0003743,GO:0005575,GO:0006413	biological_process|ribosomal large subunit binding|translation initiation factor activity|cellular_component|translational initiation
Eif4ebp1	2.36547	1.24213	5.19326e-10	Up	GeneID:116636,Genbank:NM_053857.2,RGD:620259	eukaryotic translation initiation factor 4E binding protein 1	GO:0045947,GO:0031333,GO:0005515,GO:0051721,GO:0031369,GO:0005634,GO:0071456,GO:0031929,GO:0005737,GO:0071549,GO:0005829,GO:0008190,GO:1990928,GO:0032991,GO:0045471,GO:0008286,GO:0045931,GO:0030324,GO:0000082,GO:0030371,GO:0002192,GO:0002931	negative regulation of translational initiation|negative regulation of protein complex assembly|protein binding|protein phosphatase 2A binding|translation initiation factor binding|nucleus|cellular response to hypoxia|TOR signaling|cytoplasm|cellular response to dexamethasone stimulus|cytosol|eukaryotic initiation factor 4E binding|response to amino acid starvation|protein-containing complex|resp…	rno03013,rno04012,rno04066,rno04151,rno04152,rno04150,rno04218,rno04910,rno04211,rno05231,rno05221,rno05165,rno01521	RNA transport|ErbB signaling pathway|HIF-1 signaling pathway|PI3K-Akt signaling pathway|AMPK signaling pathway|mTOR signaling pathway|Cellular senescence|Insulin signaling pathway|Longevity regulating pathway - mammal|Choline metabolism in cancer|Acute myeloid leukemia|Human papillomavirus infection|EGFR tyrosine kinase inhibitor resistance
Eif6	2.01407	1.01011	7.50097e-10	Up	GeneID:305506,Genbank:XM_006235316.3,RGD:1305373	eukaryotic translation initiation factor 6	GO:0005638,GO:0005654,GO:0005730,GO:0005737,GO:0005829,GO:0035278,GO:0005882,GO:0042256,GO:0006110,GO:0042273,GO:0042304,GO:2000377,GO:0043022,GO:0043023,GO:0000054,GO:0000460,GO:0000470,GO:0003674,GO:0003743,GO:0005575,GO:0005634,GO:0006413,GO:0008150,GO:0030687,GO:0032868,GO:0035195,GO:0045652,GO:0045727,GO:1902626	lamin filament|nucleoplasm|nucleolus|cytoplasm|cytosol|miRNA mediated inhibition of translation|intermediate filament|mature ribosome assembly|regulation of glycolytic process|ribosomal large subunit biogenesis|regulation of fatty acid biosynthetic process|regulation of reactive oxygen species metabolic process|ribosome binding|ribosomal large subunit binding|ribosomal subunit export from nucleus…	rno03008	Ribosome biogenesis in eukaryotes
Elf4	2.99799	1.584	3.37113e-08	Up	GeneID:302811,Genbank:XM_017602015.1,RGD:1560743	E74 like ETS transcription factor 4	GO:0001787,GO:0001866,GO:0005634,GO:0005654,GO:0006357,GO:0006366,GO:0016604,GO:0016605,GO:0030154,GO:0045087,GO:0045893,GO:0000978,GO:0045944,GO:0000981,GO:0001077	natural killer cell proliferation|NK T cell proliferation|nucleus|nucleoplasm|regulation of transcription by RNA polymerase II|transcription by RNA polymerase II|nuclear body|PML body|cell differentiation|innate immune response|positive regulation of transcription, DNA-templated|RNA polymerase II proximal promoter sequence-specific DNA binding|positive regulation of transcription by RNA polymeras…
Elmod1	0.489502	-1.03061	3.88788e-13	Down	GeneID:315670,Genbank:XM_017595642.1,RGD:1564186	ELMO domain containing 1	GO:0005829,GO:0031647,GO:0043547,GO:1903955,GO:0005096,GO:0005654	cytosol|regulation of protein stability|positive regulation of GTPase activity|positive regulation of protein targeting to mitochondrion|GTPase activator activity|nucleoplasm
Elovl2	0.381999	-1.38836	6.82775e-14	Down	GeneID:498728,Genbank:NM_001109118.1,RGD:1308605	ELOVL fatty acid elongase 2	GO:0102338,GO:0009922,GO:0102756,GO:0016747,GO:0019367,GO:0030148,GO:0030176,GO:0034625,GO:0034626,GO:0042761,GO:0000038,GO:0102336,GO:0005783,GO:0102337,GO:0006636	3-oxo-lignoceronyl-CoA synthase activity|fatty acid elongase activity|very-long-chain 3-ketoacyl-CoA synthase activity|transferase activity, transferring acyl groups other than amino-acyl groups|fatty acid elongation, saturated fatty acid|sphingolipid biosynthetic process|integral component of endoplasmic reticulum membrane|fatty acid elongation, monounsaturated fatty acid|fatty acid elongation, …	rno00062,rno01040	Fatty acid elongation|Biosynthesis of unsaturated fatty acids
Emilin1	2.47402	1.30686	0.000138389	Up	GeneID:298845,Genbank:XM_006239793.3,RGD:1311209	elastin microfibril interfacer 1	GO:0098640,GO:0007155,GO:1990971,GO:0007160,GO:0010811,GO:0016477,GO:0030023,GO:0030198,GO:0031012,GO:0034668,GO:0005578,GO:0042802,GO:0005581,GO:0070207,GO:0005615	integrin binding involved in cell-matrix adhesion|cell adhesion|EMILIN complex|cell-matrix adhesion|positive regulation of cell-substrate adhesion|cell migration|extracellular matrix constituent conferring elasticity|extracellular matrix organization|extracellular matrix|integrin alpha4-beta1 complex|proteinaceous extracellular matrix|identical protein binding|collagen trimer|protein homotrimeriz…
Emilin2	3.58818	1.84325	5.8531e-07	Up	GeneID:316736,Genbank:XM_017596882.1,RGD:1305343	elastin microfibril interfacer 2	GO:0005576,GO:0005615,GO:0031012	extracellular region|extracellular space|extracellular matrix
Emilin3	26.897	4.74937	9.61483e-12	Up	GeneID:362262,Genbank:XM_006235495.1,RGD:1309607	elastin microfibril interfacer 3	GO:0005737,GO:0031012	cytoplasm|extracellular matrix
Emp1	3.26034	1.70502	0.000138425	Up	GeneID:25314,Genbank:XM_008763369.2,RGD:2552	epithelial membrane protein 1	GO:0008150,GO:0008219,GO:0016021,GO:0032060,GO:0003674,GO:0005886	biological_process|cell death|integral component of membrane|bleb assembly|molecular_function|plasma membrane
Endou	0.323211	-1.62945	0.00627787	Down	GeneID:680317,Genbank:NM_001191069.1,RGD:1593011	endonuclease, poly(U)-specific	GO:0005044,GO:0005737,GO:0006508,GO:0006898,GO:0006955,GO:0007565,GO:0008236,GO:0030247,GO:0090502,GO:0003723,GO:0004521	scavenger receptor activity|cytoplasm|proteolysis|receptor-mediated endocytosis|immune response|female pregnancy|serine-type peptidase activity|polysaccharide binding|RNA phosphodiester bond hydrolysis, endonucleolytic|RNA binding|endoribonuclease activity
Enho	0.290869	-1.78156	2.65006e-05	Down	GeneID:100912292,Genbank:NM_001282336.1,RGD:6487582	energy homeostasis associated	GO:0016021,GO:0045747,GO:0005179,GO:0005886,GO:0010469	integral component of membrane|positive regulation of Notch signaling pathway|hormone activity|plasma membrane|regulation of signaling receptor activity
Enpp3	2.12805	1.08953	7.4879e-05	Up	GeneID:54410,Genbank:NM_019370.2,RGD:708511	ectonucleotide pyrophosphatase/phosphodiesterase 3	GO:0051150,GO:0005044,GO:0090305,GO:0006796,GO:0006898,GO:0006955,GO:0009143,GO:0009986,GO:0016021,GO:0030247,GO:0030505,GO:0035529,GO:0046872,GO:0003676,GO:0047429,GO:0004528,GO:0048471,GO:0004551	regulation of smooth muscle cell differentiation|scavenger receptor activity|nucleic acid phosphodiester bond hydrolysis|phosphate-containing compound metabolic process|receptor-mediated endocytosis|immune response|nucleoside triphosphate catabolic process|cell surface|integral component of membrane|polysaccharide binding|inorganic diphosphate transport|NADH pyrophosphatase activity|metal ion bin…	rno00500,rno00230,rno00240,rno00740,rno00760,rno00770	Starch and sucrose metabolism|Purine metabolism|Pyrimidine metabolism|Riboflavin metabolism|Nicotinate and nicotinamide metabolism|Pantothenate and CoA biosynthesis
Enpp6	0.350329	-1.51322	2.51801e-09	Down	GeneID:306460,Genbank:XM_006253156.3,RGD:1311645	ectonucleotide pyrophosphatase/phosphodiesterase 6	GO:0005886,GO:0006629,GO:0008081,GO:0008889,GO:0016042,GO:0019695,GO:0031225,GO:0047390,GO:0005576	plasma membrane|lipid metabolic process|phosphoric diester hydrolase activity|glycerophosphodiester phosphodiesterase activity|lipid catabolic process|choline metabolic process|anchored component of membrane|glycerophosphocholine cholinephosphodiesterase activity|extracellular region	rno00565	Ether lipid metabolism
Enthd1	0.237675	-2.07294	1.51205e-05	Down	GeneID:685900,Genbank:XM_008765791.2,RGD:1587874	ENTH domain containing 1
Eomes	0.336119	-1.57296	0.0319621	Down	GeneID:316052,Genbank:XM_017596193.1,RGD:1359706	eomesodermin	GO:0045597,GO:0010468,GO:0001191,GO:0045664,GO:0019827,GO:0001706,GO:0045944,GO:0021772,GO:0001707,GO:0050767,GO:0001714,GO:0001824,GO:0001829,GO:0002302,GO:0021796,GO:0003682,GO:0060706,GO:0021895,GO:0005622,GO:0060809,GO:0030154,GO:0005634,GO:0032609,GO:0006357,GO:0000122,GO:0035914,GO:0007420,GO:0000977,GO:0043565,GO:0010002,GO:0001102	positive regulation of cell differentiation|regulation of gene expression|transcriptional repressor activity, RNA polymerase II transcription factor binding|regulation of neuron differentiation|stem cell population maintenance|endoderm formation|positive regulation of transcription by RNA polymerase II|olfactory bulb development|mesoderm formation|regulation of neurogenesis|endodermal cell fate s…
Ephb3	0.373627	-1.42033	6.20371e-06	Down	GeneID:287989,Genbank:XM_006248561.3,RGD:1305602	Eph receptor B3	GO:0005524,GO:0005737,GO:0005887,GO:0007275,GO:0007411,GO:0007413,GO:0043066,GO:0008046,GO:0043087,GO:0009968,GO:0043235,GO:0016477,GO:0043410,GO:0046777,GO:0048013,GO:0048538,GO:0048546,GO:0050770,GO:0051965,GO:0001525,GO:0001655,GO:0004709,GO:0004713,GO:0004714,GO:0004871,GO:0004888,GO:0005003,GO:0005005,GO:0018108,GO:0021952,GO:0022038,GO:0022407,GO:0030154,GO:0031290,GO:0031434,GO:0060021,GO:…	ATP binding|cytoplasm|integral component of plasma membrane|multicellular organism development|axon guidance|axonal fasciculation|negative regulation of apoptotic process|axon guidance receptor activity|regulation of GTPase activity|negative regulation of signal transduction|receptor complex|cell migration|positive regulation of MAPK cascade|protein autophosphorylation|ephrin receptor signaling p…	rno04360	Axon guidance
Epn3	0.486033	-1.04087	0.0096485	Down	GeneID:360605,Genbank:XM_006247201.3,RGD:1306416	epsin 3	GO:0005905,GO:0005938,GO:0008289,GO:0019897,GO:0030136,GO:0043231,GO:0048471,GO:1990175,GO:0005634,GO:0005654	clathrin-coated pit|cell cortex|lipid binding|extrinsic component of plasma membrane|clathrin-coated vesicle|intracellular membrane-bounded organelle|perinuclear region of cytoplasm|EH domain binding|nucleus|nucleoplasm	rno04144	Endocytosis
Erfe	4.47973	2.16341	0.00113631	Up	GeneID:681056,Genbank:XM_001060107.5,RGD:1584688	erythroferrone	GO:0005576,GO:0005615,GO:0005623,GO:0006879,GO:0010469,GO:0019217,GO:0042803,GO:2000193,GO:0005179	extracellular region|extracellular space|cell|cellular iron ion homeostasis|regulation of signaling receptor activity|regulation of fatty acid metabolic process|protein homodimerization activity|positive regulation of fatty acid transport|hormone activity
Erich3	0.25977	-1.94469	5.80652e-10	Down	GeneID:295528,Genbank:XM_017591359.1,RGD:1593279	glutamate-rich 3
Erich5	2.82674	1.49914	0.00441473	Up	GeneID:681820,Genbank:XM_006241546.3,RGD:1590540	glutamate-rich 5
Ermn	0.30666	-1.70529	4.01578e-21	Down	GeneID:295619,Genbank:NM_001008311.3,RGD:1308367	ermin	GO:0005938,GO:0007015,GO:0008360,GO:0030175,GO:0031344,GO:0033269,GO:0033270,GO:0043025,GO:0043209,GO:0051015,GO:0001763,GO:0005737,GO:0005856	cell cortex|actin filament organization|regulation of cell shape|filopodium|regulation of cell projection organization|internode region of axon|paranode region of axon|neuronal cell body|myelin sheath|actin filament binding|morphogenesis of a branching structure|cytoplasm|cytoskeleton
Esr1	2.54754	1.3491	1.97621e-06	Up	GeneID:24890,Genbank:XM_017588795.1,RGD:2581	estrogen receptor 1	GO:0044877,GO:0045429,GO:0045742,GO:0001093,GO:0045893,GO:0001223,GO:0045899,GO:0050727,GO:0051000,GO:0045944,GO:0001547,GO:0051091,GO:0005515,GO:0002064,GO:0005634,GO:0002076,GO:0051117,GO:0060745,GO:0005737,GO:0060009,GO:0060749,GO:0060011,GO:0008013,GO:0005739,GO:0060750,GO:0008134,GO:0005794,GO:0008209,GO:0005886,GO:0070374,GO:1990375,GO:0071168,GO:0008270,GO:1990841,GO:0008584,GO:0071391,GO:…	protein-containing complex binding|positive regulation of nitric oxide biosynthetic process|positive regulation of epidermal growth factor receptor signaling pathway|TFIIB-class transcription factor binding|positive regulation of transcription, DNA-templated|transcription coactivator binding|positive regulation of RNA polymerase II transcriptional preinitiation complex assembly|regulation of infl…	rno04915,rno04917,rno04919,rno04961,rno05200,rno05205,rno05224,rno01522	Estrogen signaling pathway|Prolactin signaling pathway|Thyroid hormone signaling pathway|Endocrine and other factor-regulated calcium reabsorption|Pathways in cancer|Proteoglycans in cancer|Breast cancer|Endocrine resistance
Esrrg	0.34276	-1.54473	6.46646e-17	Down	GeneID:360896,Genbank:XM_017598866.1,RGD:1303236	estrogen-related receptor gamma	GO:0003708,GO:0005496,GO:0005634,GO:0006355,GO:0006366,GO:0008270,GO:0043401,GO:0045893,GO:0045944,GO:0000977,GO:0048384,GO:0001228,GO:0050682,GO:0003707	retinoic acid receptor activity|steroid binding|nucleus|regulation of transcription, DNA-templated|transcription by RNA polymerase II|zinc ion binding|steroid hormone mediated signaling pathway|positive regulation of transcription, DNA-templated|positive regulation of transcription by RNA polymerase II|RNA polymerase II regulatory region sequence-specific DNA binding|retinoic acid receptor signal…
Etnk2	2.28162	1.19006	0.000616711	Up	GeneID:360843,Genbank:NM_001108343.1,RGD:1305304	ethanolamine kinase 2	GO:0004305,GO:0005524,GO:0006646,GO:0009791,GO:0016310,GO:0035264,GO:0001701,GO:0001890,GO:0004103	ethanolamine kinase activity|ATP binding|phosphatidylethanolamine biosynthetic process|post-embryonic development|phosphorylation|multicellular organism growth|in utero embryonic development|placenta development|choline kinase activity	rno00564	Glycerophospholipid metabolism
Etnppl	0.352328	-1.50501	1.11221e-05	Down	GeneID:687071,Genbank:XM_003749396.4,RGD:1590098	ethanolamine-phosphate phospho-lyase	GO:0042802,GO:0005739,GO:0008453,GO:0030170	identical protein binding|mitochondrion|alanine-glyoxylate transaminase activity|pyridoxal phosphate binding	rno00564	Glycerophospholipid metabolism
Etv1	0.490737	-1.02698	1.37316e-05	Down	GeneID:362733,Genbank:XM_006240048.2,RGD:1312007	ets variant 1	GO:0005634,GO:0006357,GO:0006366,GO:0007411,GO:0007517,GO:0007638,GO:0030154,GO:0045893,GO:0045944,GO:0048935,GO:0000978,GO:0000981,GO:0001077	nucleus|regulation of transcription by RNA polymerase II|transcription by RNA polymerase II|axon guidance|muscle organ development|mechanosensory behavior|cell differentiation|positive regulation of transcription, DNA-templated|positive regulation of transcription by RNA polymerase II|peripheral nervous system neuron development|RNA polymerase II proximal promoter sequence-specific DNA binding|RN…	rno05202	Transcriptional misregulation in cancers
Etv4	0.459711	-1.1212	2.8639e-06	Down	GeneID:360635,Genbank:NM_001108299.1,RGD:1306524	ets variant 4	GO:0048863,GO:0003700,GO:0060444,GO:0005622,GO:0060762,GO:0005634,GO:0005730,GO:0006357,GO:0008045,GO:0010628,GO:0030154,GO:0033600,GO:0000978,GO:0045893,GO:0000981,GO:0045944,GO:0003677	stem cell differentiation|DNA binding transcription factor activity|branching involved in mammary gland duct morphogenesis|intracellular|regulation of branching involved in mammary gland duct morphogenesis|nucleus|nucleolus|regulation of transcription by RNA polymerase II|motor neuron axon guidance|positive regulation of gene expression|cell differentiation|negative regulation of mammary gland ep…	rno05202	Transcriptional misregulation in cancers
Etv5	0.469233	-1.09162	0.000697809	Down	GeneID:303828,Genbank:NM_001107082.1,RGD:1309590	ets variant 5	GO:0071340,GO:0034599,GO:0003674,GO:0044212,GO:0003700,GO:0045666,GO:0005575,GO:0005634,GO:0005654,GO:0045893,GO:0005886,GO:0045944,GO:0006357,GO:0048133,GO:0006366,GO:0050807,GO:0007274,GO:0000977,GO:0060252,GO:0007626,GO:0000981,GO:0060762,GO:0030154,GO:0001228	skeletal muscle acetylcholine-gated channel clustering|cellular response to oxidative stress|molecular_function|transcription regulatory region DNA binding|DNA binding transcription factor activity|positive regulation of neuron differentiation|cellular_component|nucleus|nucleoplasm|positive regulation of transcription, DNA-templated|plasma membrane|positive regulation of transcription by RNA poly…	rno05202,rno05215	Transcriptional misregulation in cancers|Prostate cancer
Evi2a	0.398067	-1.32892	2.86721e-14	Down	GeneID:685433,Genbank:NM_001044287.1,RGD:1593824	ecotropic viral integration site 2A	GO:0016021	integral component of membrane
Eya4	0.497528	-1.00715	1.16687e-06	Down	GeneID:292172,Genbank:NM_001271317.1,RGD:1307099	EYA transcriptional coactivator and phosphatase 4	GO:0006355,GO:0007605,GO:0008134,GO:0016576,GO:0030154,GO:0035335,GO:0042474,GO:0045739,GO:0046872,GO:0048839,GO:0048856,GO:0004725,GO:2001240,GO:0005575,GO:0005634	regulation of transcription, DNA-templated|sensory perception of sound|transcription factor binding|histone dephosphorylation|cell differentiation|peptidyl-tyrosine dephosphorylation|middle ear morphogenesis|positive regulation of DNA repair|metal ion binding|inner ear development|anatomical structure development|protein tyrosine phosphatase activity|negative regulation of extrinsic apoptotic sig…
F2	8.18627	3.03321	0.000341968	Up	GeneID:29251,Genbank:NM_022924.2,RGD:61996	coagulation factor II	GO:0005615,GO:0006508,GO:0006953,GO:0007166,GO:0014068,GO:0007596,GO:0008201,GO:0014854,GO:0030168,GO:0030194,GO:0051281,GO:0051480,GO:0030307,GO:0051838,GO:0061844,GO:0070053,GO:0001530,GO:1904016,GO:1905225,GO:0070945,GO:0001934,GO:2000379,GO:0004252,GO:0005102,GO:0005509,GO:0008233,GO:0008284,GO:0008360,GO:0009611,GO:0009897,GO:0031012,GO:0032967,GO:0010468,GO:0042730,GO:0045861,GO:0071260,GO:…	extracellular space|proteolysis|acute-phase response|cell surface receptor signaling pathway|positive regulation of phosphatidylinositol 3-kinase signaling|blood coagulation|heparin binding|response to inactivity|platelet activation|positive regulation of blood coagulation|positive regulation of release of sequestered calcium ion into cytosol|regulation of cytosolic calcium ion concentration|posi…	rno04080,rno04810,rno04610	Neuroactive ligand-receptor interaction|Regulation of actin cytoskeleton|Complement and coagulation cascades
F7	29.711	4.89293	1.49732e-16	Up	GeneID:260320,Genbank:NM_152846.1,RGD:628678	coagulation factor VII	GO:1905217,GO:0050927,GO:0016485,GO:0004175,GO:1905225,GO:0051897,GO:0030194,GO:0004252,GO:1905286,GO:0060416,GO:0031100,GO:0005102,GO:0061476,GO:0005509,GO:0005615,GO:0007596,GO:0031667,GO:0070723,GO:0031982,GO:0007623,GO:0097066,GO:0032355,GO:0009725,GO:0097068,GO:0032571,GO:0010037,GO:0001666,GO:1904400,GO:0033595,GO:0010641,GO:0002690,GO:1904612,GO:0043627,GO:0014070	response to astaxanthin|positive regulation of positive chemotaxis|protein processing|endopeptidase activity|response to thyrotropin-releasing hormone|positive regulation of protein kinase B signaling|positive regulation of blood coagulation|serine-type endopeptidase activity|serine-type peptidase complex|response to growth hormone|animal organ regeneration|signaling receptor binding|response to …	rno04610	Complement and coagulation cascades
Fads6	0.344591	-1.53704	1.16646e-14	Down	GeneID:303671,Genbank:NM_001107064.1,RGD:1311950	fatty acid desaturase 6	GO:0006629,GO:0016021	lipid metabolic process|integral component of membrane
Fah	0.43794	-1.19119	4.28566e-07	Down	GeneID:29383,Genbank:NM_017181.2,RGD:61932	fumarylacetoacetate hydrolase	GO:0005575,GO:0006527,GO:0006559,GO:0006572,GO:0008150,GO:0009072,GO:0046872,GO:0004334	cellular_component|arginine catabolic process|L-phenylalanine catabolic process|tyrosine catabolic process|biological_process|aromatic amino acid family metabolic process|metal ion binding|fumarylacetoacetase activity	rno00350	Tyrosine metabolism
Fam105a	2.40787	1.26776	1.58078e-05	Up	GeneID:310190,Genbank:NM_001037648.1,RGD:1563205	family with sequence similarity 105, member A
Fam107a	0.214882	-2.21838	0.00152673	Down	GeneID:361018,Genbank:XM_017599736.1,RGD:1306327	family with sequence similarity 107, member A	GO:0016607,GO:0043005,GO:0001558,GO:0005634	nuclear speck|neuron projection|regulation of cell growth|nucleus
Fam124a	0.36207	-1.46566	0.00339979	Down	GeneID:691938,Genbank:XM_001080220.6,RGD:1593344	family with sequence similarity 124 member A
Fam129b	3.40388	1.76718	4.86948e-24	Up	GeneID:362115,Genbank:NM_001109885.1,RGD:1307018	family with sequence similarity 129, member B	GO:0045296,GO:0005634,GO:0045892,GO:0005654,GO:0045893,GO:0005737,GO:0005829,GO:0005886,GO:2000279,GO:0005912,GO:2000679,GO:0008285,GO:0032274,GO:0003713,GO:0043066	cadherin binding|nucleus|negative regulation of transcription, DNA-templated|nucleoplasm|positive regulation of transcription, DNA-templated|cytoplasm|cytosol|plasma membrane|negative regulation of DNA biosynthetic process|adherens junction|positive regulation of transcription regulatory region DNA binding|negative regulation of cell proliferation|gonadotropin secretion|transcription coactivator …
Fam13a	0.261289	-1.93628	2.17959e-09	Down	GeneID:362378,Genbank:XM_008762964.2,RGD:1309807	family with sequence similarity 13, member A
Fam150b	5.89366	2.55916	2.15067e-08	Up	GeneID:679566,Genbank:XM_006239971.3,RGD:1587117	family with sequence similarity 150, member B	GO:0030971,GO:0061098,GO:0070374,GO:0070378,GO:0005576,GO:0010976,GO:0030298	receptor tyrosine kinase binding|positive regulation of protein tyrosine kinase activity|positive regulation of ERK1 and ERK2 cascade|positive regulation of ERK5 cascade|extracellular region|positive regulation of neuron projection development|receptor signaling protein tyrosine kinase activator activity
Fam163a	0.176288	-2.50399	0.000173435	Down	GeneID:498257,Genbank:XM_008769671.2,RGD:1565760	family with sequence similarity 163, member A	GO:0016021	integral component of membrane
Fam167a	4.48606	2.16545	2.5487e-16	Up	GeneID:498533,Genbank:XM_008770771.2,RGD:1561302	family with sequence similarity 167, member A
Fam171b	0.385617	-1.37476	4.75473e-10	Down	GeneID:499821,Genbank:XM_575160.7,RGD:1562526	family with sequence similarity 171, member B	GO:0016021	integral component of membrane
Fam174b	0.387101	-1.36922	0.000254087	Down	GeneID:681398,Genbank:XM_017590163.1,RGD:1596692	family with sequence similarity 174, member B	GO:0016021	integral component of membrane
Fam180a	0.376718	-1.40844	3.65576e-05	Down	GeneID:362336,Genbank:NM_001108621.1,RGD:1308013	family with sequence similarity 180, member A
Fam184a	2.32958	1.22007	5.07939e-15	Up	GeneID:361853,Genbank:XM_008773011.2,RGD:1311294	family with sequence similarity 184, member A	GO:0005615	extracellular space
Fam184b	0.406475	-1.29876	1.39339e-09	Down	GeneID:289671,Genbank:NM_001305171.1,RGD:1564950	family with sequence similarity 184, member B
Fam189b	0.301869	-1.728	1.09984e-06	Down	GeneID:310640,Genbank:XM_008761169.2,RGD:1306107	family with sequence similarity 189, member B	GO:0016021,GO:0050699	integral component of membrane|WW domain binding
Fam196b	0.479848	-1.05935	0.0036102	Down	GeneID:100361460,Genbank:XM_008767623.2,RGD:2320105	family with sequence similarity 196, member B
Fam198a	0.304129	-1.71724	3.15453e-05	Down	GeneID:316090,Genbank:XM_236724.7,RGD:1305157	family with sequence similarity 198, member A	GO:0043231	intracellular membrane-bounded organelle
Fam198b	0.468061	-1.09523	0.0355899	Down	GeneID:310540,Genbank:XM_006232514.3,RGD:735075	family with sequence similarity 198, member B	GO:0000139,GO:0005794,GO:0016021	Golgi membrane|Golgi apparatus|integral component of membrane
Fam19a1	2.42341	1.27704	7.44522e-10	Up	GeneID:500266,Genbank:XM_017593087.1,RGD:1563030	family with sequence similarity 19 member A1, C-C motif chemokine like	GO:0005783	endoplasmic reticulum
Fam217b	0.455244	-1.13529	4.80948e-09	Down	GeneID:311692,Genbank:XM_006235833.3,RGD:1311952	family with sequence similarity 217, member B	GO:0005829,GO:0005654	cytosol|nucleoplasm
Fam26e	2.69722	1.43147	0.0206925	Up	GeneID:294431,Genbank:NM_001024977.1,RGD:1310405	family with sequence similarity 26, member E	GO:0098655,GO:0005261,GO:0005887,GO:0034220	cation transmembrane transport|cation channel activity|integral component of plasma membrane|ion transmembrane transport
Fam43b	2.1831	1.12638	0.0016534	Up	GeneID:313650,Genbank:XM_006239294.3,RGD:1560959	family with sequence similarity 43, member B
Fam57b	0.443122	-1.17423	3.79981e-06	Down	GeneID:293493,Genbank:XM_006230237.3,RGD:1308215	family with sequence similarity 57, member B	GO:0045599,GO:0046513,GO:0050291,GO:0005783,GO:0005794,GO:0016021	negative regulation of fat cell differentiation|ceramide biosynthetic process|sphingosine N-acyltransferase activity|endoplasmic reticulum|Golgi apparatus|integral component of membrane
Fam69c	0.256955	-1.96041	0.0259708	Down	GeneID:498891,Genbank:XM_574179.7,RGD:1559694	family with sequence similarity 69, member C
Fam71e2	10.0894	3.33476	5.29371e-07	Up	GeneID:308344,Genbank:XM_017589111.1,RGD:1310169	family with sequence similarity 71, member E2	GO:0005634	nucleus
Fam83g	77.8265	6.28219	2.29478e-48	Up	GeneID:100360307,Genbank:XM_002727718.5,RGD:2322345	family with sequence similarity 83, member G	GO:0005634,GO:0005829,GO:0030509	nucleus|cytosol|BMP signaling pathway
Fat2	3.19739	1.6769	0.00548421	Up	GeneID:65048,Genbank:NM_022954.1,RGD:620656	FAT atypical cadherin 2	GO:0005913,GO:0007156,GO:0010631,GO:0016021,GO:0005509,GO:0005634,GO:0005886	cell-cell adherens junction|homophilic cell adhesion via plasma membrane adhesion molecules|epithelial cell migration|integral component of membrane|calcium ion binding|nucleus|plasma membrane
Faxdc2	0.42453	-1.23606	9.5708e-06	Down	GeneID:691221,Genbank:XM_017597634.1,RGD:1586284	fatty acid hydroxylase domain containing 2	GO:0016020,GO:0016126,GO:0016491,GO:0000254,GO:0005789,GO:0006629	membrane|sterol biosynthetic process|oxidoreductase activity|C-4 methylsterol oxidase activity|endoplasmic reticulum membrane|lipid metabolic process
Fbln2	5.55288	2.47324	4.21095e-14	Up	GeneID:282583,Genbank:XM_006236922.2,RGD:628685	fibulin 2	GO:0010811,GO:0030198,GO:0031012,GO:0050840,GO:0005509,GO:0005576,GO:0005615	positive regulation of cell-substrate adhesion|extracellular matrix organization|extracellular matrix|extracellular matrix binding|calcium ion binding|extracellular region|extracellular space
Fbln7	0.251237	-1.99288	0.000166235	Down	GeneID:296145,Genbank:XM_017592219.1,RGD:1310131	fibulin 7	GO:0005509	calcium ion binding
Fbn1	2.25479	1.17299	1.76655e-06	Up	GeneID:83727,Genbank:XM_008762202.1,RGD:620908	fibrillin 1	GO:2001205,GO:0042802,GO:0008201,GO:0001822,GO:0043010,GO:0009653,GO:0044877,GO:0031012,GO:0003674,GO:0045671,GO:0005178,GO:0005201,GO:0005509,GO:0005576,GO:0048048,GO:0048050,GO:0005578,GO:0071560,GO:0033627,GO:0005604,GO:0001501,GO:0090287,GO:0035582,GO:0005615,GO:0001527,GO:1990314,GO:0035583,GO:0007507,GO:0001656	negative regulation of osteoclast development|identical protein binding|heparin binding|kidney development|camera-type eye development|anatomical structure morphogenesis|protein-containing complex binding|extracellular matrix|molecular_function|negative regulation of osteoclast differentiation|integrin binding|extracellular matrix structural constituent|calcium ion binding|extracellular region|em…
Fbp2	0	-Inf	0.0338257	Down	GeneID:114508,Genbank:NM_053716.1,RGD:620930	fructose-bisphosphatase 2	GO:0042132,GO:0005829,GO:0005886,GO:0042802,GO:0005986,GO:0006000,GO:0006002,GO:0006094,GO:0046872,GO:0016311,GO:0030018,GO:0005654,GO:0030054,GO:0030388,GO:0005737	fructose 1,6-bisphosphate 1-phosphatase activity|cytosol|plasma membrane|identical protein binding|sucrose biosynthetic process|fructose metabolic process|fructose 6-phosphate metabolic process|gluconeogenesis|metal ion binding|dephosphorylation|Z disc|nucleoplasm|cell junction|fructose 1,6-bisphosphate metabolic process|cytoplasm	rno00010,rno00030,rno00051,rno04152,rno04910	Glycolysis / Gluconeogenesis|Pentose phosphate pathway|Fructose and mannose metabolism|AMPK signaling pathway|Insulin signaling pathway
Fbxo10	2.59408	1.37522	1.7978e-20	Up	GeneID:362511,Genbank:XM_342829.8,RGD:1305465	F-box protein 10	GO:0005737,GO:0006511,GO:0008150,GO:0016567,GO:0042981,GO:0003674,GO:0004842,GO:0005575	cytoplasm|ubiquitin-dependent protein catabolic process|biological_process|protein ubiquitination|regulation of apoptotic process|molecular_function|ubiquitin-protein transferase activity|cellular_component
Fbxo17	4.3282	2.11377	1.3946e-09	Up	GeneID:292757,Genbank:XM_017588907.1,RGD:1308308	F-box protein 17	GO:0019005,GO:0004842,GO:0016567	SCF ubiquitin ligase complex|ubiquitin-protein transferase activity|protein ubiquitination
Fbxo27	3.8559	1.94707	8.89507e-25	Up	GeneID:499114,Genbank:NM_001110491.1,RGD:1563982	F-box protein 27	GO:0004842,GO:0019005	ubiquitin-protein transferase activity|SCF ubiquitin ligase complex
Fbxo39	0.367634	-1.44366	0.0457425	Down	GeneID:303287,Genbank:XM_006246729.3,RGD:1311464	F-box protein 39	GO:0019005,GO:0031146	SCF ubiquitin ligase complex|SCF-dependent proteasomal ubiquitin-dependent protein catabolic process
Fbxw10	0.272423	-1.87608	0.00520075	Down	GeneID:303215,Genbank:XM_017597792.1,RGD:1563889	F-box and WD repeat domain containing 10	GO:0004842	ubiquitin-protein transferase activity
Fcar	11.7578	3.55554	0.000513224	Up	GeneID:365183,Genbank:NM_201992.1,RGD:1303082	Fc fragment of IgA receptor	GO:0097011,GO:0006955,GO:1903209,GO:0016021,GO:0019766,GO:0019862,GO:0033031,GO:0035457,GO:0038093,GO:0042119,GO:0071222,GO:0071346,GO:0002446,GO:0071354,GO:0005057,GO:0071356,GO:0005886	cellular response to granulocyte macrophage colony-stimulating factor stimulus|immune response|positive regulation of oxidative stress-induced cell death|integral component of membrane|IgA receptor activity|IgA binding|positive regulation of neutrophil apoptotic process|cellular response to interferon-alpha|Fc receptor signaling pathway|neutrophil activation|cellular response to lipopolysaccharid…	rno04145,rno05150	Phagosome|Staphylococcus aureus infection
Fcgr1a	2.74156	1.455	5.2456e-10	Up	GeneID:295279,Genbank:NM_001100836.1,RGD:1309912	Fc fragment of IgG receptor Ia	GO:0032355,GO:0005515,GO:0038094,GO:0005886,GO:0042590,GO:0006898,GO:0006910,GO:0006911,GO:0007166,GO:0009617,GO:0042742,GO:0009897,GO:0045121,GO:0016021,GO:0050766,GO:0019770,GO:0050776,GO:0019864,GO:0001788,GO:0060100,GO:0019884,GO:0001798,GO:0071871,GO:0031774,GO:0001805	response to estradiol|protein binding|Fc-gamma receptor signaling pathway|plasma membrane|antigen processing and presentation of exogenous peptide antigen via MHC class I|receptor-mediated endocytosis|phagocytosis, recognition|phagocytosis, engulfment|cell surface receptor signaling pathway|response to bacterium|defense response to bacterium|external side of plasma membrane|membrane raft|integral…	rno04145,rno04640,rno04666,rno04380,rno05202,rno05221,rno05322,rno05150,rno05152,rno05140	Phagosome|Hematopoietic cell lineage|Fc gamma R-mediated phagocytosis|Osteoclast differentiation|Transcriptional misregulation in cancers|Acute myeloid leukemia|Systemic lupus erythematosus|Staphylococcus aureus infection|Tuberculosis|Leishmaniasis
Fcgr2a	2.34619	1.23032	0.00768584	Up	GeneID:116591,Genbank:XM_006250305.3,RGD:71069	Fc fragment of IgG, low affinity IIa, receptor	GO:1904467,GO:0021675,GO:0001812,GO:1905449,GO:0030593,GO:0001813,GO:0034987,GO:0001820,GO:0005575,GO:0006910,GO:0006911,GO:0007166,GO:0038094,GO:0009897,GO:0042535,GO:0009986,GO:0042590,GO:0045576,GO:0016021,GO:0001788,GO:0050766,GO:0019770,GO:0001798,GO:0050776,GO:0019864,GO:0001805	regulation of tumor necrosis factor secretion|nerve development|positive regulation of type I hypersensitivity|regulation of Fc-gamma receptor signaling pathway involved in phagocytosis|neutrophil chemotaxis|regulation of antibody-dependent cellular cytotoxicity|immunoglobulin receptor binding|serotonin secretion|cellular_component|phagocytosis, recognition|phagocytosis, engulfment|cell surface r…	rno04145,rno04650,rno04666,rno04380,rno05322,rno05150,rno05152,rno05140	Phagosome|Natural killer cell mediated cytotoxicity|Fc gamma R-mediated phagocytosis|Osteoclast differentiation|Systemic lupus erythematosus|Staphylococcus aureus infection|Tuberculosis|Leishmaniasis
Fcgr2b	2.30871	1.20709	0.00173436	Up	GeneID:289211,Genbank:XM_006250235.1,RGD:631331	Fc fragment of IgG, low affinity IIb, receptor	GO:0006898,GO:0006911,GO:0006952,GO:0006955,GO:0007166,GO:0009617,GO:0032355,GO:0009897,GO:0032456,GO:0009986,GO:0032693,GO:0016021,GO:0033030,GO:0038096,GO:0043197,GO:0044297,GO:1901216,GO:0044877,GO:1902950,GO:0045121,GO:1904646,GO:0045576,GO:1905898,GO:0001540,GO:0001811,GO:0002434,GO:0002638,GO:0002862,GO:0002865,GO:0002924,GO:0005886,GO:0005887,GO:0016064,GO:0016358,GO:0019772,GO:0019864,GO:…	receptor-mediated endocytosis|phagocytosis, engulfment|defense response|immune response|cell surface receptor signaling pathway|response to bacterium|response to estradiol|external side of plasma membrane|endocytic recycling|cell surface|negative regulation of interleukin-10 production|integral component of membrane|negative regulation of neutrophil apoptotic process|Fc-gamma receptor signaling p…	rno04145,rno04662,rno04666,rno04380,rno05150,rno05152,rno05162	Phagosome|B cell receptor signaling pathway|Fc gamma R-mediated phagocytosis|Osteoclast differentiation|Staphylococcus aureus infection|Tuberculosis|Measles
Fcho1	0.344968	-1.53546	1.66549e-05	Down	GeneID:290639,Genbank:NM_001106069.1,RGD:1307683	FCH domain only 1	GO:0005905,GO:0030136,GO:0035612,GO:0048268,GO:0072583,GO:0005654,GO:0005829,GO:0005886	clathrin-coated pit|clathrin-coated vesicle|AP-2 adaptor complex binding|clathrin coat assembly|clathrin-dependent endocytosis|nucleoplasm|cytosol|plasma membrane
Fchsd1	3.13193	1.64705	7.27286e-16	Up	GeneID:307482,Genbank:NM_001109881.1,RGD:1308240	FCH and double SH3 domains 1	GO:0055037,GO:0007274,GO:0030833,GO:0031594	recycling endosome|neuromuscular synaptic transmission|regulation of actin filament polymerization|neuromuscular junction
Fes	2.02071	1.01486	2.79113e-05	Up	GeneID:361597,Genbank:NM_001108488.1,RGD:1564385	FES proto-oncogene, tyrosine kinase	GO:0006935,GO:0007098,GO:0007155,GO:0007169,GO:0007173,GO:0008017,GO:0008360,GO:0042127,GO:0010976,GO:0015630,GO:0043304,GO:0016477,GO:0045087,GO:0045595,GO:0045639,GO:0046777,GO:2000145,GO:2000251,GO:0001578,GO:0004672,GO:0004713,GO:0004715,GO:0005102,GO:0005524,GO:0005737,GO:0005925,GO:0018108,GO:0030154,GO:0030155,GO:0031116,GO:0031234,GO:0031410,GO:0034987,GO:0035091,GO:0038083	chemotaxis|centrosome cycle|cell adhesion|transmembrane receptor protein tyrosine kinase signaling pathway|epidermal growth factor receptor signaling pathway|microtubule binding|regulation of cell shape|regulation of cell proliferation|positive regulation of neuron projection development|microtubule cytoskeleton|regulation of mast cell degranulation|cell migration|innate immune response|regulatio…	rno04360	Axon guidance
Ffar2	4.80227	2.26372	0.0171898	Up	GeneID:292794,Genbank:XM_017588913.1,RGD:1359614	free fatty acid receptor 2	GO:0090276,GO:0032722,GO:0005886,GO:0002385,GO:2000484,GO:0042593,GO:0007186,GO:0002673,GO:0042995,GO:0002720,GO:0002752,GO:0008150,GO:0002879,GO:0045444,GO:0008289,GO:0016021,GO:0003674,GO:0071398,GO:0019915,GO:0004930,GO:0002232	regulation of peptide hormone secretion|positive regulation of chemokine production|plasma membrane|mucosal immune response|positive regulation of interleukin-8 secretion|glucose homeostasis|G-protein coupled receptor signaling pathway|regulation of acute inflammatory response|cell projection|positive regulation of cytokine production involved in immune response|cell surface pattern recognition r…	rno04024	cAMP signaling pathway
Fgf1	6.05745	2.59871	7.56575e-40	Up	GeneID:25317,Genbank:XM_006254650.3,RGD:2605	fibroblast growth factor 1	GO:0005576,GO:0005578,GO:0005615,GO:0005634,GO:0005730,GO:0010469,GO:0005737,GO:0010595,GO:0005829,GO:0030154,GO:0030324,GO:0030335,GO:0045944,GO:0030544,GO:0050679,GO:0032148,GO:0051781,GO:0060681,GO:0072163,GO:0000187,GO:1901509,GO:0001525,GO:0001759,GO:0001934,GO:0005104,GO:0005178,GO:0005938,GO:0008083,GO:0008201,GO:0008283,GO:0008284,GO:0034605,GO:0008543,GO:0043406,GO:0044548,GO:0045542,GO:…	extracellular region|proteinaceous extracellular matrix|extracellular space|nucleus|nucleolus|regulation of signaling receptor activity|cytoplasm|positive regulation of endothelial cell migration|cytosol|cell differentiation|lung development|positive regulation of cell migration|positive regulation of transcription by RNA polymerase II|Hsp70 protein binding|positive regulation of epithelial cell …	rno04014,rno04015,rno04010,rno04390,rno04151,rno04810,rno05200,rno05226,rno05218,rno05224	Ras signaling pathway|Rap1 signaling pathway|MAPK signaling pathway|Hippo signaling pathway|PI3K-Akt signaling pathway|Regulation of actin cytoskeleton|Pathways in cancer|Gastric cancer|Melanoma|Breast cancer
Fgfbp1	18.7639	4.22988	3.21663e-06	Up	GeneID:64535,Genbank:XM_006251078.3,RGD:621211	fibroblast growth factor binding protein 1	GO:0045743,GO:0005615,GO:0005886,GO:0007267,GO:0008284,GO:0009986,GO:0017134,GO:0005576,GO:0019838,GO:0031012	positive regulation of fibroblast growth factor receptor signaling pathway|extracellular space|plasma membrane|cell-cell signaling|positive regulation of cell proliferation|cell surface|fibroblast growth factor binding|extracellular region|growth factor binding|extracellular matrix
Fgfr1	2.11652	1.0817	1.5386e-13	Up	GeneID:79114,Genbank:XM_017600251.1,RGD:620713	Fibroblast growth factor receptor 1	GO:0042803,GO:0043066,GO:0043235,GO:0001759,GO:0002053,GO:0043406,GO:0046777,GO:0002062,GO:0043410,GO:0048339,GO:0005515,GO:0002931,GO:0005524,GO:0004709,GO:0048378,GO:0005634,GO:0004713,GO:0005730,GO:0060117,GO:0048469,GO:0005737,GO:0060445,GO:0048471,GO:0008201,GO:0005829,GO:0060484,GO:0005886,GO:0060665,GO:0008284,GO:1903465,GO:1905564,GO:0070374,GO:0070640,GO:0000122,GO:1990090,GO:0010976,GO:…	protein homodimerization activity|negative regulation of apoptotic process|receptor complex|organ induction|positive regulation of mesenchymal cell proliferation|positive regulation of MAP kinase activity|protein autophosphorylation|chondrocyte differentiation|positive regulation of MAPK cascade|paraxial mesoderm development|protein binding|response to ischemia|ATP binding|MAP kinase kinase kinas…	rno04014,rno04015,rno04010,rno04151,rno04520,rno04550,rno04810,rno04714,rno05200,rno05230,rno05205,rno05218,rno05215,rno05224	Ras signaling pathway|Rap1 signaling pathway|MAPK signaling pathway|PI3K-Akt signaling pathway|Adherens junction|Signaling pathways regulating pluripotency of stem cells|Regulation of actin cytoskeleton|Thermogenesis|Pathways in cancer|Central carbon metabolism in cancer|Proteoglycans in cancer|Melanoma|Prostate cancer|Breast cancer
Fgfr1op	2.38222	1.2523	1.64955e-05	Up	GeneID:683722,Genbank:XM_008758774.2,RGD:1583370	Fgfr1 oncogene partner	GO:0006469,GO:0008284,GO:0019901,GO:0030030,GO:0030292,GO:0030307,GO:0030335,GO:0034453,GO:0042803,GO:0042995,GO:0048471,GO:0005634,GO:0061099,GO:0005813,GO:0005814	negative regulation of protein kinase activity|positive regulation of cell proliferation|protein kinase binding|cell projection organization|protein tyrosine kinase inhibitor activity|positive regulation of cell growth|positive regulation of cell migration|microtubule anchoring|protein homodimerization activity|cell projection|perinuclear region of cytoplasm|nucleus|negative regulation of protein…
Fgl2	2.27219	1.18408	0.00464659	Up	GeneID:84586,Genbank:NM_053455.2,RGD:620170	fibrinogen-like 2	GO:0006508,GO:0007567,GO:0008233	proteolysis|parturition|peptidase activity
Fgr	2.08746	1.06175	0.00939322	Up	GeneID:79113,Genbank:XM_006239081.3,RGD:621319	FGR proto-oncogene, Src family tyrosine kinase	GO:0005743,GO:0005758,GO:0005829,GO:0005856,GO:0005886,GO:0007169,GO:0018108,GO:0007229,GO:0019901,GO:0030154,GO:0030335,GO:0031234,GO:0045859,GO:0032587,GO:0046777,GO:0034987,GO:0050715,GO:0050764,GO:0001784,GO:0050830,GO:0004713,GO:0004715,GO:0005102,GO:0005515,GO:0005524,GO:0008150,GO:0008360,GO:0014068,GO:0015629,GO:0016235,GO:0034988,GO:0016477,GO:0038083,GO:0042127,GO:0043306,GO:0043552,GO:…	mitochondrial inner membrane|mitochondrial intermembrane space|cytosol|cytoskeleton|plasma membrane|transmembrane receptor protein tyrosine kinase signaling pathway|peptidyl-tyrosine phosphorylation|integrin-mediated signaling pathway|protein kinase binding|cell differentiation|positive regulation of cell migration|extrinsic component of cytoplasmic side of plasma membrane|regulation of protein k…	rno04062,rno05169	Chemokine signaling pathway|Epstein-Barr virus infection
Fhad1	2.56871	1.36104	0.00734821	Up	GeneID:500577,Genbank:XM_017593864.1,RGD:1563444	forkhead associated phosphopeptide binding domain 1
Fhl3	2.64254	1.40193	2.14656e-06	Up	GeneID:313582,Genbank:XM_008764016.2,RGD:1307180	four and a half LIM domains 3	GO:0003779,GO:0005634,GO:0030018,GO:0030036,GO:0046872,GO:0001725,GO:0003712	actin binding|nucleus|Z disc|actin cytoskeleton organization|metal ion binding|stress fiber|transcription cofactor activity
Fibin	0.468189	-1.09484	0.00242788	Down	GeneID:499856,Genbank:NM_001025042.2,RGD:1563711	fin bud initiation factor homolog (zebrafish)	GO:0010042,GO:0042803,GO:0070528,GO:0071548,GO:0005576,GO:0005783,GO:0005794	response to manganese ion|protein homodimerization activity|protein kinase C signaling|response to dexamethasone|extracellular region|endoplasmic reticulum|Golgi apparatus
Filip1	0.429832	-1.21815	0.0177203	Down	GeneID:246776,Genbank:XM_017595471.1,RGD:628597	filamin A interacting protein 1	GO:0005856,GO:0005886,GO:0015629,GO:0005730,GO:0005737	cytoskeleton|plasma membrane|actin cytoskeleton|nucleolus|cytoplasm
Fjx1	0.453577	-1.14058	9.47901e-14	Down	GeneID:366140,Genbank:NM_001108955.1,RGD:1306113	four jointed box 1	GO:0010842,GO:0005615,GO:0007267	retina layer formation|extracellular space|cell-cell signaling
Fkbpl	2.99361	1.58189	1.63344e-21	Up	GeneID:406168,Genbank:NM_001002818.2,RGD:1303227	FK506 binding protein-like	GO:0005576,GO:0045765,GO:1905553	extracellular region|regulation of angiogenesis|regulation of blood vessel branching
Flnc	4.27185	2.09486	8.65191e-12	Up	GeneID:362332,Genbank:XM_006236214.3,RGD:1308807	filamin C	GO:0005856,GO:0005886,GO:0008092,GO:0016528,GO:0030018,GO:0030506,GO:0042383,GO:0042802,GO:0043034,GO:0005737,GO:0048747,GO:0005829,GO:0051015	cytoskeleton|plasma membrane|cytoskeletal protein binding|sarcoplasm|Z disc|ankyrin binding|sarcolemma|identical protein binding|costamere|cytoplasm|muscle fiber development|cytosol|actin filament binding	rno04010,rno04510,rno05205,rno05132	MAPK signaling pathway|Focal adhesion|Proteoglycans in cancer|Salmonella infection
Flt3	0.371653	-1.42797	5.23096e-06	Down	GeneID:140635,Genbank:NM_001100822.2,RGD:61308	fms-related tyrosine kinase 3	GO:0004714,GO:0004871,GO:0004888,GO:0004896,GO:0005524,GO:0005634,GO:0009986,GO:0005737,GO:0010243,GO:0016021,GO:0005783,GO:0018108,GO:0019221,GO:0019838,GO:0019882,GO:0033674,GO:0030097,GO:0035259,GO:0030098,GO:0035726,GO:0030154,GO:0036145,GO:0040018,GO:0043066,GO:0043235,GO:0001776,GO:0097028,GO:0043410,GO:0001934,GO:0098586,GO:0043548,GO:0002318,GO:1902715,GO:0043621,GO:0002320,GO:1902741,GO:…	transmembrane receptor protein tyrosine kinase activity|signal transducer activity|transmembrane signaling receptor activity|cytokine receptor activity|ATP binding|nucleus|cell surface|cytoplasm|response to organonitrogen compound|integral component of membrane|endoplasmic reticulum|peptidyl-tyrosine phosphorylation|cytokine-mediated signaling pathway|growth factor binding|antigen processing and …	rno04014,rno04010,rno04151,rno04060,rno04640,rno05200,rno05230,rno05202,rno05221	Ras signaling pathway|MAPK signaling pathway|PI3K-Akt signaling pathway|Cytokine-cytokine receptor interaction|Hematopoietic cell lineage|Pathways in cancer|Central carbon metabolism in cancer|Transcriptional misregulation in cancers|Acute myeloid leukemia
Flt4	2.48351	1.31238	2.39347e-06	Up	GeneID:114110,Genbank:NM_053652.1,RGD:621737	fms-related tyrosine kinase 4	GO:0001946,GO:0002040,GO:0003016,GO:0005737,GO:0004709,GO:0004713,GO:0005886,GO:0004714,GO:0005887,GO:0007275,GO:0007585,GO:0019903,GO:0008284,GO:0030154,GO:0009968,GO:0030307,GO:0010575,GO:0031434,GO:0033674,GO:0035924,GO:0036328,GO:0001570,GO:0043235,GO:0001934,GO:0043410,GO:0001938,GO:0038084,GO:0046330,GO:0001944,GO:0046777,GO:0001945,GO:0070374,GO:0090037,GO:0048010,GO:0004871,GO:0004888,GO:…	lymphangiogenesis|sprouting angiogenesis|respiratory system process|cytoplasm|MAP kinase kinase kinase activity|protein tyrosine kinase activity|plasma membrane|transmembrane receptor protein tyrosine kinase activity|integral component of plasma membrane|multicellular organism development|respiratory gaseous exchange|protein phosphatase binding|positive regulation of cell proliferation|cell diffe…	rno04014,rno04015,rno04010,rno04151,rno04060,rno04510,rno05200,rno05224	Ras signaling pathway|Rap1 signaling pathway|MAPK signaling pathway|PI3K-Akt signaling pathway|Cytokine-cytokine receptor interaction|Focal adhesion|Pathways in cancer|Breast cancer
Flvcr2	0.478209	-1.06429	0.00335599	Down	GeneID:314323,Genbank:NM_199109.2,RGD:735098	feline leukemia virus subgroup C cellular receptor family, member 2	GO:0015232,GO:0015886,GO:0016021,GO:0020037,GO:0055085,GO:0005886	heme transporter activity|heme transport|integral component of membrane|heme binding|transmembrane transport|plasma membrane
Fmnl1	0.407626	-1.29468	1.44588e-06	Down	GeneID:287746,Genbank:XM_006247499.3,RGD:1311042	formin-like 1	GO:0006929,GO:0008360,GO:0009987,GO:0030866,GO:0032794,GO:0045335,GO:0048365,GO:0051014,GO:0051015,GO:0005522,GO:0005829,GO:0005886	substrate-dependent cell migration|regulation of cell shape|cellular process|cortical actin cytoskeleton organization|GTPase activating protein binding|phagocytic vesicle|Rac GTPase binding|actin filament severing|actin filament binding|profilin binding|cytosol|plasma membrane
Fmnl3	2.05501	1.03914	2.01065e-09	Up	GeneID:300225,Genbank:XM_017595325.1,RGD:1583854	formin-like 3	GO:0005794,GO:0005829,GO:0005886,GO:0007010,GO:0008360,GO:0016477,GO:0017048,GO:0030036,GO:0032794,GO:0003779,GO:0043231,GO:0005737	Golgi apparatus|cytosol|plasma membrane|cytoskeleton organization|regulation of cell shape|cell migration|Rho GTPase binding|actin cytoskeleton organization|GTPase activating protein binding|actin binding|intracellular membrane-bounded organelle|cytoplasm
Fmo1	0.200896	-2.31548	6.27306e-05	Down	GeneID:25256,Genbank:XM_006250146.3,RGD:2622	flavin containing monooxygenase 1	GO:0070995,GO:0004499,GO:0005789,GO:0006082,GO:0006970,GO:0009404,GO:0016021,GO:0017144,GO:0031090,GO:0032496,GO:0043231,GO:0004497,GO:0050660,GO:0050661	NADPH oxidation|N,N-dimethylaniline monooxygenase activity|endoplasmic reticulum membrane|organic acid metabolic process|response to osmotic stress|toxin metabolic process|integral component of membrane|drug metabolic process|organelle membrane|response to lipopolysaccharide|intracellular membrane-bounded organelle|monooxygenase activity|flavin adenine dinucleotide binding|NADP binding	rno00982	Drug metabolism - cytochrome P450
Fmo2	0.286394	-1.80393	0.00340045	Down	GeneID:246245,Genbank:XM_017598668.1,RGD:628600	flavin containing monooxygenase 2	GO:0072592,GO:0031090,GO:0004499,GO:0050660,GO:0005789,GO:0050661,GO:0006082,GO:0006739,GO:0006805,GO:0055114,GO:0009404,GO:0070995,GO:0016020,GO:0004497,GO:0016021,GO:0017144	oxygen metabolic process|organelle membrane|N,N-dimethylaniline monooxygenase activity|flavin adenine dinucleotide binding|endoplasmic reticulum membrane|NADP binding|organic acid metabolic process|NADP metabolic process|xenobiotic metabolic process|oxidation-reduction process|toxin metabolic process|NADPH oxidation|membrane|monooxygenase activity|integral component of membrane|drug metabolic pro…	rno00982	Drug metabolism - cytochrome P450
Fmo5	2.87654	1.52434	9.53866e-05	Up	GeneID:246248,Genbank:NM_144739.1,RGD:628602	flavin containing monooxygenase 5	GO:0004499,GO:0005783,GO:0005789,GO:0005829,GO:0016021,GO:0031090,GO:0050660,GO:0050661,GO:0055114,GO:0004497	N,N-dimethylaniline monooxygenase activity|endoplasmic reticulum|endoplasmic reticulum membrane|cytosol|integral component of membrane|organelle membrane|flavin adenine dinucleotide binding|NADP binding|oxidation-reduction process|monooxygenase activity	rno00982	Drug metabolism - cytochrome P450
Fn3k	0.2077	-2.26743	2.66427e-36	Down	GeneID:498034,Genbank:XM_017597476.1,RGD:1559983	fructosamine 3 kinase	GO:0030387,GO:0030389,GO:0030855,GO:0016301,GO:0016310	fructosamine-3-kinase activity|fructosamine metabolic process|epithelial cell differentiation|kinase activity|phosphorylation
Fndc3c1	Inf	Inf	0.0209741	Up	GeneID:317224,Genbank:NM_001191722.1,RGD:1563846	fibronectin type III domain containing 3C1
Fndc5	0.350806	-1.51125	4.21723e-14	Down	GeneID:260327,Genbank:NM_001270981.1,RGD:708525	fibronectin type III domain containing 5	GO:0005778,GO:0005783,GO:0005886,GO:0010469,GO:0014850,GO:0016021,GO:0090336,GO:0005179,GO:0005576	peroxisomal membrane|endoplasmic reticulum|plasma membrane|regulation of signaling receptor activity|response to muscle activity|integral component of membrane|positive regulation of brown fat cell differentiation|hormone activity|extracellular region
Fndc9	19.9796	4.32045	1.64965e-19	Up	GeneID:100362205,Genbank:XM_003750803.4,RGD:2318580	fibronectin type III domain containing 9	GO:0016021	integral component of membrane
Folh1	0.494495	-1.01597	0.00118113	Down	GeneID:85309,Genbank:NM_057185.2,RGD:70963	folate hydrolase 1	GO:0016805,GO:0005886,GO:0035609,GO:0005887,GO:0006508,GO:0006760,GO:0043065,GO:0046872,GO:0008233,GO:1904492,GO:0009986,GO:0004180,GO:1904493,GO:0016021,GO:0004181	dipeptidase activity|plasma membrane|C-terminal protein deglutamylation|integral component of plasma membrane|proteolysis|folic acid-containing compound metabolic process|positive regulation of apoptotic process|metal ion binding|peptidase activity|Ac-Asp-Glu binding|cell surface|carboxypeptidase activity|tetrahydrofolyl-poly(glutamate) polymer binding|integral component of membrane|metallocarbox…	rno00250,rno04977	Alanine, aspartate and glutamate metabolism|Vitamin digestion and absorption
Folr2	2.31711	1.21232	0.00440366	Up	GeneID:293154,Genbank:NM_001106283.1,RGD:1308515	folate receptor beta	GO:0061714,GO:0005575,GO:0071231,GO:0007155,GO:0007342,GO:0008144,GO:0008150,GO:0008284,GO:0008517,GO:0009986,GO:0015884,GO:0031362,GO:0002548,GO:0035036,GO:0003674,GO:0051870,GO:0005542	folic acid receptor activity|cellular_component|cellular response to folic acid|cell adhesion|fusion of sperm to egg plasma membrane involved in single fertilization|drug binding|biological_process|positive regulation of cell proliferation|folic acid transmembrane transporter activity|cell surface|folic acid transport|anchored component of external side of plasma membrane|monocyte chemotaxis|sper…	rno04144,rno01523	Endocytosis|Antifolate resistance
Fosl1	4.20292	2.07139	1.77998e-06	Up	GeneID:25445,Genbank:NM_012953.1,RGD:2627	FOS like 1, AP-1 transcription factor subunit	GO:0051591,GO:0042542,GO:0007612,GO:0000978,GO:0060674,GO:0042734,GO:0008285,GO:0000982,GO:0061614,GO:0043005,GO:0009612,GO:0001077,GO:2000144,GO:0043065,GO:0001701,GO:0003677,GO:0005634,GO:0009629,GO:0005654,GO:0043231,GO:0014070,GO:0045787,GO:0031668,GO:0005829,GO:0045944,GO:0032570,GO:0006357,GO:0000977,GO:0051091,GO:0034097,GO:0007296,GO:0051412,GO:0042493,GO:0007565	response to cAMP|response to hydrogen peroxide|learning|RNA polymerase II proximal promoter sequence-specific DNA binding|placenta blood vessel development|presynaptic membrane|negative regulation of cell proliferation|transcription factor activity, RNA polymerase II proximal promoter sequence-specific DNA binding|pri-miRNA transcription by RNA polymerase II|neuron projection|response to mechanic…	rno04310,rno04657,rno04380,rno05166	Wnt signaling pathway|IL-17 signaling pathway|Osteoclast differentiation|HTLV-I infection
Fosl2	2.17446	1.12066	0.010232	Up	GeneID:25446,Genbank:NM_001013146.1,RGD:2628	FOS like 2, AP-1 transcription factor subunit	GO:0003682,GO:0003690,GO:0003700,GO:0005634,GO:0030431,GO:0005654,GO:0032355,GO:0006357,GO:0032570,GO:0034097,GO:0035902,GO:0043434,GO:0043565,GO:0044212,GO:0045893,GO:0000977,GO:0000978,GO:0000982,GO:0001228,GO:0001661,GO:0001666,GO:0003334,GO:0003677,GO:0006366,GO:0007565,GO:0007568,GO:0007623,GO:0009409,GO:0009416,GO:0009612,GO:0045944,GO:0009636,GO:0048146,GO:0009648,GO:0051591,GO:0014070	chromatin binding|double-stranded DNA binding|DNA binding transcription factor activity|nucleus|sleep|nucleoplasm|response to estradiol|regulation of transcription by RNA polymerase II|response to progesterone|response to cytokine|response to immobilization stress|response to peptide hormone|sequence-specific DNA binding|transcription regulatory region DNA binding|positive regulation of transcrip…	rno04380	Osteoclast differentiation
Foxd3	19.7317	4.30244	4.19078e-07	Up	GeneID:29203,Genbank:XM_008763960.2,RGD:621715	forkhead box D3	GO:0006355,GO:0000977,GO:0006357,GO:0000981,GO:0009653,GO:0001227,GO:0001701,GO:0001829,GO:0001892,GO:0030154,GO:0003677,GO:0044212,GO:0003690,GO:0045944,GO:0003700,GO:0000122,GO:1990830,GO:0005634,GO:0006351,GO:0000790	regulation of transcription, DNA-templated|RNA polymerase II regulatory region sequence-specific DNA binding|regulation of transcription by RNA polymerase II|RNA polymerase II transcription factor activity, sequence-specific DNA binding|anatomical structure morphogenesis|transcriptional repressor activity, RNA polymerase II transcription regulatory region sequence-specific DNA binding|in utero em…
Foxp4	0.471064	-1.086	2.00748e-07	Down	GeneID:363185,Genbank:XM_008766868.2,RGD:1311386	forkhead box P4	GO:1901249,GO:0001078,GO:1901250,GO:0003677,GO:0005634,GO:0006351,GO:0006357,GO:0007507,GO:0009653,GO:0030154,GO:0042803,GO:0046982,GO:0000122,GO:0048617,GO:0000978,GO:0061140,GO:0000981	regulation of lung goblet cell differentiation|transcriptional repressor activity, RNA polymerase II proximal promoter sequence-specific DNA binding|negative regulation of lung goblet cell differentiation|DNA binding|nucleus|transcription, DNA-templated|regulation of transcription by RNA polymerase II|heart development|anatomical structure morphogenesis|cell differentiation|protein homodimerizati…
Fpgs	2.32747	1.21876	7.71007e-09	Up	GeneID:687266,Genbank:NM_001146125.2,RGD:1587713	folylpolyglutamate synthase	GO:0004326,GO:0005575,GO:0005737,GO:0005739,GO:0005829,GO:0006536,GO:0006760,GO:0007420,GO:0008283,GO:0008841,GO:0031100,GO:0001889,GO:0046901	tetrahydrofolylpolyglutamate synthase activity|cellular_component|cytoplasm|mitochondrion|cytosol|glutamate metabolic process|folic acid-containing compound metabolic process|brain development|cell proliferation|dihydrofolate synthase activity|animal organ regeneration|liver development|tetrahydrofolylpolyglutamate biosynthetic process	rno00790,rno01523	Folate biosynthesis|Antifolate resistance
Frem2	0.258871	-1.94969	0.0152624	Down	GeneID:310418,Genbank:NM_001245978.1,RGD:1566012	Fras1 related extracellular matrix protein 2	GO:0005604,GO:0007154,GO:0007507,GO:0016021,GO:0042733,GO:0048839,GO:0001654,GO:0002009	basement membrane|cell communication|heart development|integral component of membrane|embryonic digit morphogenesis|inner ear development|eye development|morphogenesis of an epithelium
Frrs1	2.15933	1.11059	0.000128429	Up	GeneID:310810,Genbank:XM_008761474.2,RGD:1306883	ferric-chelate reductase 1	GO:0000293,GO:0016021,GO:0055114	ferric-chelate reductase activity|integral component of membrane|oxidation-reduction process
Fry	0.498567	-1.00414	4.04002e-11	Down	GeneID:304244,Genbank:NM_001170398.1,RGD:1307034	FRY microtubule binding protein	GO:0030427,GO:0031175,GO:0043086,GO:0090527,GO:1904428,GO:0000902,GO:0004857,GO:0005938	site of polarized growth|neuron projection development|negative regulation of catalytic activity|actin filament reorganization|negative regulation of tubulin deacetylation|cell morphogenesis|enzyme inhibitor activity|cell cortex
Frzb	2.16516	1.11448	0.007739	Up	GeneID:295691,Genbank:NM_001100527.1,RGD:1311315	frizzled-related protein	GO:0090090,GO:0042472,GO:0005615,GO:0042813,GO:0090103,GO:0043065,GO:0007186,GO:0008150,GO:0008285,GO:0010721,GO:0014033,GO:0045600,GO:0016021,GO:0060029,GO:0017147,GO:0060070,GO:0061037,GO:0030178,GO:0003674,GO:0061053,GO:0030308,GO:0004930,GO:0070367,GO:0035567,GO:0005575	negative regulation of canonical Wnt signaling pathway|inner ear morphogenesis|extracellular space|Wnt-activated receptor activity|cochlea morphogenesis|positive regulation of apoptotic process|G-protein coupled receptor signaling pathway|biological_process|negative regulation of cell proliferation|negative regulation of cell development|neural crest cell differentiation|positive regulation of fa…
Fsbp	0.492322	-1.02232	0.0065265	Down	GeneID:102550523,Genbank:XM_006237893.3,RGD:7611658	fibrinogen silencer binding protein	GO:0005634,GO:0042802	nucleus|identical protein binding
Fstl3	4.87041	2.28404	6.53026e-07	Up	GeneID:114031,Genbank:NM_053629.3,RGD:621811	follistatin like 3	GO:0090101,GO:0030324,GO:0002244,GO:0030325,GO:0005615,GO:0030514,GO:0005634,GO:0005654,GO:0005794,GO:0032926,GO:0006351,GO:0044306,GO:0006357,GO:0045671,GO:0007283,GO:0045944,GO:0008584,GO:0001503,GO:0048185,GO:0022409,GO:0001822,GO:0071248,GO:0030141,GO:0001968	negative regulation of transmembrane receptor protein serine/threonine kinase signaling pathway|lung development|hematopoietic progenitor cell differentiation|adrenal gland development|extracellular space|negative regulation of BMP signaling pathway|nucleus|nucleoplasm|Golgi apparatus|negative regulation of activin receptor signaling pathway|transcription, DNA-templated|neuron projection terminus…
Fuom	0.362833	-1.46262	0.0333795	Down	GeneID:293587,Genbank:NM_001106310.1,RGD:1311186	fucose mutarotase	GO:0042806,GO:0045665,GO:0060180,GO:0006004,GO:0016857,GO:0036065	fucose binding|negative regulation of neuron differentiation|female mating behavior|fucose metabolic process|racemase and epimerase activity, acting on carbohydrates and derivatives|fucosylation
Fut2	0.272531	-1.87551	0.024896	Down	GeneID:58924,Genbank:XM_006229135.3,RGD:2639	fucosyltransferase 2	GO:0006486,GO:0008107,GO:0008417,GO:0016021,GO:0032580,GO:0036065,GO:0005975	protein glycosylation|galactoside 2-alpha-L-fucosyltransferase activity|fucosyltransferase activity|integral component of membrane|Golgi cisterna membrane|fucosylation|carbohydrate metabolic process	rno00601,rno00603	Glycosphingolipid biosynthesis - lacto and neolacto series|Glycosphingolipid biosynthesis - globo and isoglobo series
Fut7	3.77435	1.91623	0.000489742	Up	GeneID:296564,Genbank:XM_008761583.2,RGD:735019	fucosyltransferase 7	GO:0005794,GO:0006486,GO:0006672,GO:0008417,GO:0016021,GO:0032580,GO:0036065,GO:0046920,GO:0000139,GO:0002361,GO:0002522	Golgi apparatus|protein glycosylation|ceramide metabolic process|fucosyltransferase activity|integral component of membrane|Golgi cisterna membrane|fucosylation|alpha-(1->3)-fucosyltransferase activity|Golgi membrane|CD4-positive, CD25-positive, alpha-beta regulatory T cell differentiation|leukocyte migration involved in immune response	rno00601	Glycosphingolipid biosynthesis - lacto and neolacto series
Fxyd1	0.408473	-1.29169	1.08654e-09	Down	GeneID:58971,Genbank:XM_008759184.2,RGD:69306	FXYD domain-containing ion transport regulator 1	GO:2000649,GO:0051480,GO:0017080,GO:0005887,GO:0086004,GO:0005890,GO:0086036,GO:0030315,GO:0005901,GO:0006813,GO:0006814,GO:0007420,GO:0010734,GO:0032892,GO:1903278,GO:0034220,GO:0014704,GO:0042383,GO:0016021,GO:0016324,GO:0005216,GO:1903406,GO:0017022,GO:0005515,GO:1903797,GO:0051117,GO:0005886	regulation of sodium ion transmembrane transporter activity|regulation of cytosolic calcium ion concentration|sodium channel regulator activity|integral component of plasma membrane|regulation of cardiac muscle cell contraction|sodium:potassium-exchanging ATPase complex|regulation of cardiac muscle cell membrane potential|T-tubule|caveola|potassium ion transport|sodium ion transport|brain develop…	rno04024	cAMP signaling pathway
Fxyd7	0.372645	-1.42413	6.15248e-13	Down	GeneID:63848,Genbank:XM_006228843.3,RGD:620830	FXYD domain-containing ion transport regulator 7	GO:0017080,GO:0034220,GO:0043269,GO:0051117,GO:2000649,GO:0005216,GO:0005887,GO:0016021	sodium channel regulator activity|ion transmembrane transport|regulation of ion transport|ATPase binding|regulation of sodium ion transmembrane transporter activity|ion channel activity|integral component of plasma membrane|integral component of membrane
Fzd10	0.434011	-1.2042	0.000186677	Down	GeneID:363913,Genbank:NM_001271192.1,RGD:1583825	frizzled class receptor 10	GO:0005737,GO:0008150,GO:0009986,GO:0016055,GO:0017147,GO:0032956,GO:0034260,GO:0038031,GO:0042813,GO:0043507,GO:0043547,GO:0003674,GO:0060070,GO:0005575,GO:0005654	cytoplasm|biological_process|cell surface|Wnt signaling pathway|Wnt-protein binding|regulation of actin cytoskeleton organization|negative regulation of GTPase activity|non-canonical Wnt signaling pathway via JNK cascade|Wnt-activated receptor activity|positive regulation of JUN kinase activity|positive regulation of GTPase activity|molecular_function|canonical Wnt signaling pathway|cellular_comp…	rno04310,rno04390,rno04150,rno04550,rno04916,rno05200,rno05205,rno05225,rno05226,rno05217,rno05224,rno04934,rno05166,rno05165	Wnt signaling pathway|Hippo signaling pathway|mTOR signaling pathway|Signaling pathways regulating pluripotency of stem cells|Melanogenesis|Pathways in cancer|Proteoglycans in cancer|Hepatocellular carcinoma|Gastric cancer|Basal cell carcinoma|Breast cancer|Cushing's syndrome|HTLV-I infection|Human papillomavirus infection
Fzd9	0.258855	-1.94978	3.74368e-05	Down	GeneID:266608,Genbank:NM_153305.1,RGD:628817	frizzled class receptor 9	GO:0009986,GO:0016021,GO:0016055,GO:0017147,GO:0030183,GO:0030501,GO:0071157,GO:0090263,GO:0031527,GO:0035567,GO:1904393,GO:1904394,GO:1990523,GO:2000179,GO:0001503,GO:0004930,GO:0005737,GO:0005886,GO:0007186,GO:0007405,GO:0007611,GO:0042803,GO:0042813,GO:0043524,GO:0046982,GO:0048471,GO:0060070	cell surface|integral component of membrane|Wnt signaling pathway|Wnt-protein binding|B cell differentiation|positive regulation of bone mineralization|negative regulation of cell cycle arrest|positive regulation of canonical Wnt signaling pathway|filopodium membrane|non-canonical Wnt signaling pathway|regulation of skeletal muscle acetylcholine-gated channel clustering|negative regulation of ske…	rno04310,rno04390,rno04150,rno04550,rno04916,rno05200,rno05205,rno05225,rno05226,rno05217,rno05224,rno04934,rno05166,rno05165	Wnt signaling pathway|Hippo signaling pathway|mTOR signaling pathway|Signaling pathways regulating pluripotency of stem cells|Melanogenesis|Pathways in cancer|Proteoglycans in cancer|Hepatocellular carcinoma|Gastric cancer|Basal cell carcinoma|Breast cancer|Cushing's syndrome|HTLV-I infection|Human papillomavirus infection
Gabra2	0.42947	-1.21937	3.67937e-12	Down	GeneID:289606,Genbank:XM_006250931.3,RGD:61856	gamma-aminobutyric acid type A receptor alpha2 subunit	GO:0005887,GO:0006821,GO:0006836,GO:0007165,GO:0007214,GO:0032590,GO:0007268,GO:0034220,GO:0008503,GO:0034707,GO:0042391,GO:0043005,GO:0043025,GO:1902476,GO:1902711,GO:0045202,GO:0045211,GO:1904315,GO:0001505,GO:0004890,GO:0005230,GO:0005237,GO:0005254,GO:0005886,GO:0016021,GO:0022851,GO:0030054,GO:0030285,GO:0030424,GO:0050877,GO:0030425,GO:0051932,GO:0060077,GO:0060078,GO:0098794,GO:0099565	integral component of plasma membrane|chloride transport|neurotransmitter transport|signal transduction|gamma-aminobutyric acid signaling pathway|dendrite membrane|chemical synaptic transmission|ion transmembrane transport|benzodiazepine receptor activity|chloride channel complex|regulation of membrane potential|neuron projection|neuronal cell body|chloride transmembrane transport|GABA-A receptor…	rno04080,rno04727,rno04723,rno04742,rno05032,rno05033	Neuroactive ligand-receptor interaction|GABAergic synapse|Retrograde endocannabinoid signaling|Taste transduction|Morphine addiction|Nicotine addiction
Gabrb2	0.380385	-1.39447	2.12932e-15	Down	GeneID:25451,Genbank:XM_008767635.2,RGD:2650	gamma-aminobutyric acid type A receptor beta 2 subunit	GO:0005886,GO:0005887,GO:0007165,GO:0007214,GO:0007268,GO:0007605,GO:0050877,GO:0016020,GO:0051932,GO:0016917,GO:0060119,GO:0030054,GO:0060384,GO:0071420,GO:0090102,GO:1901215,GO:1902476,GO:1902710,GO:1902711,GO:0004890,GO:0005230,GO:0005237,GO:0005254,GO:0005515,GO:0005829,GO:0030659,GO:0034220,GO:0034707,GO:0042391,GO:0043005,GO:0043523,GO:0043524,GO:0045202,GO:0045211,GO:0048666	plasma membrane|integral component of plasma membrane|signal transduction|gamma-aminobutyric acid signaling pathway|chemical synaptic transmission|sensory perception of sound|nervous system process|membrane|synaptic transmission, GABAergic|GABA receptor activity|inner ear receptor cell development|cell junction|innervation|cellular response to histamine|cochlea development|negative regulation of …	rno04080,rno04727,rno04726,rno04723,rno05032,rno05033	Neuroactive ligand-receptor interaction|GABAergic synapse|Serotonergic synapse|Retrograde endocannabinoid signaling|Morphine addiction|Nicotine addiction
Gabrd	0.41435	-1.27108	6.55602e-16	Down	GeneID:29689,Genbank:NM_017289.1,RGD:61901	gamma-aminobutyric acid type A receptor delta subunit	GO:0050877,GO:0005254,GO:1902476,GO:0005887,GO:1902711,GO:0007165,GO:0007268,GO:0030054,GO:0034220,GO:0034707,GO:0042391,GO:0043005,GO:0004890,GO:0045202,GO:0005230,GO:0045211	nervous system process|chloride channel activity|chloride transmembrane transport|integral component of plasma membrane|GABA-A receptor complex|signal transduction|chemical synaptic transmission|cell junction|ion transmembrane transport|chloride channel complex|regulation of membrane potential|neuron projection|GABA-A receptor activity|synapse|extracellular ligand-gated ion channel activity|posts…	rno04080,rno04727,rno04723,rno05032,rno05033	Neuroactive ligand-receptor interaction|GABAergic synapse|Retrograde endocannabinoid signaling|Morphine addiction|Nicotine addiction
Gabre	11.5028	3.52392	2.33694e-11	Up	GeneID:65191,Genbank:NM_023091.1,RGD:68320	gamma-aminobutyric acid type A receptor epsilon subunit	GO:0006821,GO:0007165,GO:0007214,GO:0007268,GO:0008503,GO:0050877,GO:0016021,GO:0051932,GO:0022851,GO:0060078,GO:0098794,GO:0099565,GO:1902476,GO:1902711,GO:1904315,GO:0004890,GO:0005230,GO:0005237,GO:0005254,GO:0005886,GO:0005887,GO:0030054,GO:0032590,GO:0034220,GO:0034707,GO:0042391,GO:0042493,GO:2001226,GO:0043005,GO:0045202,GO:0045211	chloride transport|signal transduction|gamma-aminobutyric acid signaling pathway|chemical synaptic transmission|benzodiazepine receptor activity|nervous system process|integral component of membrane|synaptic transmission, GABAergic|GABA-gated chloride ion channel activity|regulation of postsynaptic membrane potential|postsynapse|chemical synaptic transmission, postsynaptic|chloride transmembrane …	rno04080,rno04727,rno04723,rno05032,rno05033	Neuroactive ligand-receptor interaction|GABAergic synapse|Retrograde endocannabinoid signaling|Morphine addiction|Nicotine addiction
Gabrg3	0.459243	-1.12267	2.5947e-06	Down	GeneID:79211,Genbank:XM_017589765.1,RGD:621735	gamma-aminobutyric acid type A receptor gamma 3 subunit	GO:1902476,GO:0042493,GO:0008503,GO:0005230,GO:0043005,GO:0016021,GO:1902711,GO:0045202,GO:0022851,GO:0005237,GO:1904315,GO:0045211,GO:0005254,GO:0005886,GO:0005887,GO:0030054,GO:0006821,GO:0050877,GO:0032590,GO:0007165,GO:0051932,GO:0034220,GO:0007214,GO:0060078,GO:0004890,GO:0098794,GO:0034707,GO:0099565,GO:0042391,GO:0007268	chloride transmembrane transport|response to drug|benzodiazepine receptor activity|extracellular ligand-gated ion channel activity|neuron projection|integral component of membrane|GABA-A receptor complex|synapse|GABA-gated chloride ion channel activity|inhibitory extracellular ligand-gated ion channel activity|transmitter-gated ion channel activity involved in regulation of postsynaptic membrane …	rno04080,rno04727,rno04723,rno05032,rno05033	Neuroactive ligand-receptor interaction|GABAergic synapse|Retrograde endocannabinoid signaling|Morphine addiction|Nicotine addiction
Gabrp	5.25171	2.39279	0.00828204	Up	GeneID:81658,Genbank:XM_008767595.2,RGD:620532	gamma-aminobutyric acid type A receptor pi subunit	GO:0043005,GO:0005230,GO:0045202,GO:0005254,GO:0045211,GO:0005886,GO:0005887,GO:0007165,GO:0007268,GO:0050877,GO:0016021,GO:1902476,GO:0030054,GO:1902711,GO:0034220,GO:0004890,GO:0034707,GO:0042391	neuron projection|extracellular ligand-gated ion channel activity|synapse|chloride channel activity|postsynaptic membrane|plasma membrane|integral component of plasma membrane|signal transduction|chemical synaptic transmission|nervous system process|integral component of membrane|chloride transmembrane transport|cell junction|GABA-A receptor complex|ion transmembrane transport|GABA-A receptor act…	rno04080,rno04727,rno04723,rno05032,rno05033	Neuroactive ligand-receptor interaction|GABAergic synapse|Retrograde endocannabinoid signaling|Morphine addiction|Nicotine addiction
Gadd45a	2.86379	1.51793	8.82028e-06	Up	GeneID:25112,Genbank:NM_024127.2,RGD:2654	growth arrest and DNA-damage-inducible, alpha	GO:0005737,GO:0006469,GO:0006974,GO:0007098,GO:0046982,GO:0016607,GO:0047485,GO:0019900,GO:0051726,GO:0071260,GO:0071479,GO:0071850,GO:0000086,GO:0000185,GO:0000979,GO:0005634,GO:0042770,GO:0042803,GO:0043065,GO:0046330,GO:1900745,GO:2000379	cytoplasm|negative regulation of protein kinase activity|cellular response to DNA damage stimulus|centrosome cycle|protein heterodimerization activity|nuclear speck|protein N-terminus binding|kinase binding|regulation of cell cycle|cellular response to mechanical stimulus|cellular response to ionizing radiation|mitotic cell cycle arrest|G2/M transition of mitotic cell cycle|activation of MAPKKK a…	rno04010,rno04068,rno04110,rno04210,rno04115,rno04218,rno05200,rno05202,rno05210,rno05212,rno05225,rno05226,rno05214,rno05216,rno05220,rno05217,rno05218,rno05213,rno05224,rno05222,rno05223	MAPK signaling pathway|FoxO signaling pathway|Cell cycle|Apoptosis|p53 signaling pathway|Cellular senescence|Pathways in cancer|Transcriptional misregulation in cancers|Colorectal cancer|Pancreatic cancer|Hepatocellular carcinoma|Gastric cancer|Glioma|Thyroid cancer|Chronic myeloid leukemia|Basal cell carcinoma|Melanoma|Endometrial cancer|Breast cancer|Small cell lung cancer|Non-small cell lung c…
Gadd45b	5.31342	2.40964	1.42606e-14	Up	GeneID:299626,Genbank:XM_006240888.3,RGD:1309080	growth arrest and DNA-damage-inducible, beta	GO:0005634,GO:0005737,GO:0006469,GO:0043065,GO:0046330,GO:0051726,GO:1900745,GO:0000185,GO:0000186	nucleus|cytoplasm|negative regulation of protein kinase activity|positive regulation of apoptotic process|positive regulation of JNK cascade|regulation of cell cycle|positive regulation of p38MAPK cascade|activation of MAPKKK activity|activation of MAPKK activity	rno04010,rno04064,rno04068,rno04110,rno04210,rno04115,rno04218,rno05200,rno05202,rno05210,rno05212,rno05225,rno05226,rno05214,rno05216,rno05220,rno05217,rno05218,rno05213,rno05224,rno05222,rno05223	MAPK signaling pathway|NF-kappa B signaling pathway|FoxO signaling pathway|Cell cycle|Apoptosis|p53 signaling pathway|Cellular senescence|Pathways in cancer|Transcriptional misregulation in cancers|Colorectal cancer|Pancreatic cancer|Hepatocellular carcinoma|Gastric cancer|Glioma|Thyroid cancer|Chronic myeloid leukemia|Basal cell carcinoma|Melanoma|Endometrial cancer|Breast cancer|Small cell lung…
Gadl1	2.54476	1.34753	1.05006e-05	Up	GeneID:367181,Genbank:XM_008766660.2,RGD:1565145	glutamate decarboxylase-like 1			rno00410,rno00430,rno00770	beta-Alanine metabolism|Taurine and hypotaurine metabolism|Pantothenate and CoA biosynthesis
Gal	9.39641	3.23211	4.28237e-06	Up	GeneID:29141,Genbank:NM_033237.1,RGD:61954	galanin and GMAP prepropeptide	GO:0005794,GO:0006954,GO:0007218,GO:0007399,GO:0007631,GO:0031943,GO:0008285,GO:0032868,GO:0010469,GO:0035902,GO:0010737,GO:0042493,GO:0043025,GO:0043065,GO:0043204,GO:0043627,GO:0044306,GO:0045944,GO:0001664,GO:0004966,GO:0005184,GO:0005615,GO:0005737,GO:0019933,GO:0030141,GO:0031763,GO:0031764,GO:0031765,GO:0050672,GO:0031766,GO:0050776,GO:0051464,GO:0051795,GO:1902608,GO:1902891	Golgi apparatus|inflammatory response|neuropeptide signaling pathway|nervous system development|feeding behavior|regulation of glucocorticoid metabolic process|negative regulation of cell proliferation|response to insulin|regulation of signaling receptor activity|response to immobilization stress|protein kinase A signaling|response to drug|neuronal cell body|positive regulation of apoptotic proce…	rno04080	Neuroactive ligand-receptor interaction
Gal3st1	0.481985	-1.05294	1.83036e-05	Down	GeneID:683713,Genbank:XM_006251382.3,RGD:1583379	galactose-3-O-sulfotransferase 1	GO:0007283,GO:0016021,GO:0042552,GO:0001733,GO:0005794,GO:0006682	spermatogenesis|integral component of membrane|myelination|galactosylceramide sulfotransferase activity|Golgi apparatus|galactosylceramide biosynthetic process	rno00565,rno00600	Ether lipid metabolism|Sphingolipid metabolism
Gal3st3	0.394381	-1.34234	1.77222e-05	Down	GeneID:499302,Genbank:NM_001024290.1,RGD:1564991	galactose-3-O-sulfotransferase 3	GO:0016021,GO:0050694,GO:0001733,GO:0005794,GO:0009247	integral component of membrane|galactose 3-O-sulfotransferase activity|galactosylceramide sulfotransferase activity|Golgi apparatus|glycolipid biosynthetic process
Galnt14	2.5266	1.3372	4.41387e-17	Up	GeneID:313878,Genbank:XM_017594125.1,RGD:1310068	polypeptide N-acetylgalactosaminyltransferase 14	GO:0006486,GO:0009312,GO:0016020,GO:0016021,GO:0016266,GO:0016757,GO:0018242,GO:0018243,GO:0030246,GO:0000139,GO:0004653,GO:0005794	protein glycosylation|oligosaccharide biosynthetic process|membrane|integral component of membrane|O-glycan processing|transferase activity, transferring glycosyl groups|protein O-linked glycosylation via serine|protein O-linked glycosylation via threonine|carbohydrate binding|Golgi membrane|polypeptide N-acetylgalactosaminyltransferase activity|Golgi apparatus	rno00512	Mucin type O-glycan biosynthesis
Galnt18	0.362865	-1.46249	2.87128e-13	Down	GeneID:293181,Genbank:NM_001079884.1,RGD:1309623	polypeptide N-acetylgalactosaminyltransferase 18	GO:0005794,GO:0006493,GO:0009312,GO:0016020,GO:0016021,GO:0016266,GO:0018242,GO:0018243,GO:0030246,GO:0000139,GO:0004653	Golgi apparatus|protein O-linked glycosylation|oligosaccharide biosynthetic process|membrane|integral component of membrane|O-glycan processing|protein O-linked glycosylation via serine|protein O-linked glycosylation via threonine|carbohydrate binding|Golgi membrane|polypeptide N-acetylgalactosaminyltransferase activity	rno00512	Mucin type O-glycan biosynthesis
Galr1	6.30841	2.65728	1.34319e-08	Up	GeneID:50577,Genbank:NM_012958.2,RGD:2656	galanin receptor 1	GO:0017046,GO:0005622,GO:0042923,GO:0005886,GO:0005887,GO:0007186,GO:0007189,GO:0007194,GO:0007200,GO:0045944,GO:0007204,GO:0007218,GO:0051464,GO:0008528,GO:0004966,GO:0016021	peptide hormone binding|intracellular|neuropeptide binding|plasma membrane|integral component of plasma membrane|G-protein coupled receptor signaling pathway|adenylate cyclase-activating G-protein coupled receptor signaling pathway|negative regulation of adenylate cyclase activity|phospholipase C-activating G-protein coupled receptor signaling pathway|positive regulation of transcription by RNA p…	rno04080	Neuroactive ligand-receptor interaction
Gamt	0.38735	-1.36829	2.28452e-12	Down	GeneID:25257,Genbank:NM_012793.2,RGD:2659	guanidinoacetate N-methyltransferase	GO:0046498,GO:0030731,GO:0006601,GO:0046500,GO:1990402,GO:0007283,GO:0008757,GO:0032259,GO:0040014,GO:0009887,GO:0005575,GO:0042803,GO:0005634,GO:0005737	S-adenosylhomocysteine metabolic process|guanidinoacetate N-methyltransferase activity|creatine biosynthetic process|S-adenosylmethionine metabolic process|embryonic liver development|spermatogenesis|S-adenosylmethionine-dependent methyltransferase activity|methylation|regulation of multicellular organism growth|animal organ morphogenesis|cellular_component|protein homodimerization activity|nucle…	rno00260,rno00330	Glycine, serine and threonine metabolism|Arginine and proline metabolism
Garem2	0.168632	-2.56805	0.00280112	Down	GeneID:362801,Genbank:NM_001191874.1,RGD:1597138	GRB2 associated regulator of MAPK1, member 2
Garnl3	0.396057	-1.33622	1.90999e-07	Down	GeneID:499783,Genbank:XM_017592117.1,RGD:1564019	GTPase activating Rap/RanGAP domain-like 3	GO:0043547,GO:0051056,GO:0005096,GO:0043231	positive regulation of GTPase activity|regulation of small GTPase mediated signal transduction|GTPase activator activity|intracellular membrane-bounded organelle
Gbp1	0.14092	-2.82705	0.00279962	Down	GeneID:304266,Genbank:XM_017591353.1,RGD:1311877	guanylate binding protein 1	GO:1903076,GO:0050830,GO:0005829,GO:1903077,GO:0050848,GO:0019002,GO:0050860,GO:0019003,GO:0019899,GO:0019955,GO:0020005,GO:0030507,GO:0051260,GO:0031410,GO:0051879,GO:0035458,GO:0070373,GO:0042802,GO:0071346,GO:0042803,GO:0003779,GO:1900025,GO:0042832,GO:0003924,GO:1900041,GO:0044406,GO:0005525	regulation of protein localization to plasma membrane|defense response to Gram-positive bacterium|cytosol|negative regulation of protein localization to plasma membrane|regulation of calcium-mediated signaling|GMP binding|negative regulation of T cell receptor signaling pathway|GDP binding|enzyme binding|cytokine binding|symbiont-containing vacuole membrane|spectrin binding|protein homooligomeriz…	rno04621	NOD-like receptor signaling pathway
Gcgr	9.32239	3.2207	0.00338884	Up	GeneID:24953,Genbank:XM_006247876.3,RGD:2669	glucagon receptor	GO:0042593,GO:0007189,GO:0004967,GO:0042594,GO:0005768,GO:0009755,GO:0005886,GO:0070873,GO:0005887,GO:0006887,GO:0007166,GO:0007186,GO:0016021,GO:0071377,GO:0017046,GO:0007188	glucose homeostasis|adenylate cyclase-activating G-protein coupled receptor signaling pathway|glucagon receptor activity|response to starvation|endosome|hormone-mediated signaling pathway|plasma membrane|regulation of glycogen metabolic process|integral component of plasma membrane|exocytosis|cell surface receptor signaling pathway|G-protein coupled receptor signaling pathway|integral component o…	rno04080,rno04922	Neuroactive ligand-receptor interaction|Glucagon signaling pathway
Gch1	2.66587	1.41461	3.66514e-05	Up	GeneID:29244,Genbank:NM_024356.1,RGD:61992	GTP cyclohydrolase 1	GO:0005525,GO:0005634,GO:0005654,GO:0005737,GO:0005829,GO:0031965,GO:0006729,GO:0032496,GO:0032991,GO:0034341,GO:0051066,GO:0034612,GO:0051260,GO:0035998,GO:0042311,GO:0051291,GO:0065003,GO:2000121,GO:0003924,GO:0003934,GO:0005509,GO:0005515,GO:0008217,GO:0008270,GO:0010460,GO:0014916,GO:0030742,GO:0042416,GO:0031369,GO:0042559,GO:0031410,GO:0042803,GO:0045776,GO:0046654,GO:0048265,GO:0050662,GO:…	GTP binding|nucleus|nucleoplasm|cytoplasm|cytosol|nuclear membrane|tetrahydrobiopterin biosynthetic process|response to lipopolysaccharide|protein-containing complex|response to interferon-gamma|dihydrobiopterin metabolic process|response to tumor necrosis factor|protein homooligomerization|7,8-dihydroneopterin 3'-triphosphate biosynthetic process|vasodilation|protein heterooligomerization|protei…	rno00790	Folate biosynthesis
Gcnt1	2.91632	1.54415	2.19289e-11	Up	GeneID:64043,Genbank:XM_006231147.3,RGD:621370	glucosaminyl (N-acetyl) transferase 1, core 2	GO:0009101,GO:0016020,GO:0031985,GO:0032868,GO:0048729,GO:0050901,GO:0060352,GO:0060993,GO:0003829,GO:0005615,GO:0005802	glycoprotein biosynthetic process|membrane|Golgi cisterna|response to insulin|tissue morphogenesis|leukocyte tethering or rolling|cell adhesion molecule production|kidney morphogenesis|beta-1,3-galactosyl-O-glycosyl-glycoprotein beta-1,6-N-acetylglucosaminyltransferase activity|extracellular space|trans-Golgi network	rno00512	Mucin type O-glycan biosynthesis
Gcnt2	2.53155	1.34002	5.87923e-06	Up	GeneID:306860,Genbank:NM_001001511.2,RGD:1303198	glucosaminyl (N-acetyl) transferase 2, I-branching enzyme	GO:0036438,GO:0005794,GO:0051897,GO:0006486,GO:0070374,GO:0007179,GO:0008109,GO:0008150,GO:0008284,GO:0008375,GO:0010608,GO:0010718,GO:0010812,GO:0016021,GO:0003674,GO:0030335,GO:0005575,GO:0034116	maintenance of lens transparency|Golgi apparatus|positive regulation of protein kinase B signaling|protein glycosylation|positive regulation of ERK1 and ERK2 cascade|transforming growth factor beta receptor signaling pathway|N-acetyllactosaminide beta-1,6-N-acetylglucosaminyltransferase activity|biological_process|positive regulation of cell proliferation|acetylglucosaminyltransferase activity|po…	rno00601	Glycosphingolipid biosynthesis - lacto and neolacto series
Gcnt6	3.21017	1.68265	1.8126e-05	Up	GeneID:689092,Genbank:XM_008771578.2,RGD:1597394	glucosaminyl (N-acetyl) transferase 6			rno00601	Glycosphingolipid biosynthesis - lacto and neolacto series
Gdf10	0.216314	-2.2088	0.00635319	Down	GeneID:79216,Genbank:NM_024375.1,RGD:621512	growth differentiation factor 10	GO:0045668,GO:0030509,GO:0005125,GO:0031012,GO:0005160,GO:0045669,GO:0005615,GO:0048468,GO:0008083,GO:0010469,GO:0042698,GO:0010862,GO:0060395,GO:0042981,GO:0071559,GO:0043408,GO:0045444,GO:0001649,GO:0021549,GO:0030278	negative regulation of osteoblast differentiation|BMP signaling pathway|cytokine activity|extracellular matrix|transforming growth factor beta receptor binding|positive regulation of osteoblast differentiation|extracellular space|cell development|growth factor activity|regulation of signaling receptor activity|ovulation cycle|positive regulation of pathway-restricted SMAD protein phosphorylation|…
Gdf15	2.67762	1.42095	0.0320635	Up	GeneID:29455,Genbank:NM_019216.2,RGD:2674	growth differentiation factor 15	GO:1901741,GO:0030509,GO:0005615,GO:0042981,GO:0043408,GO:0005634,GO:0005737,GO:0048468,GO:0060395,GO:0005794,GO:0008083,GO:0005125,GO:0010469,GO:0005160,GO:0010862	positive regulation of myoblast fusion|BMP signaling pathway|extracellular space|regulation of apoptotic process|regulation of MAPK cascade|nucleus|cytoplasm|cell development|SMAD protein signal transduction|Golgi apparatus|growth factor activity|cytokine activity|regulation of signaling receptor activity|transforming growth factor beta receptor binding|positive regulation of pathway-restricted S…
[truncated: 1,316 more rows]

## Sheet: Sheet2
A2ml1	5.53612	2.46887	4.02581e-05	Up	GeneID:362442,Genbank:XM_008763339.2,RGD:1565709	alpha-2-macroglobulin-like 1	GO:0030414,GO:0052548,GO:0004866,GO:0005615,GO:0010951	peptidase inhibitor activity|regulation of endopeptidase activity|endopeptidase inhibitor activity|extracellular space|negative regulation of endopeptidase activity
[truncated: 1,950 more rows]
