# Supplementary material for: Characterization of the lncRNA-miRNA-mRNA regulatory network to reveal potential functional competing endogenous RNAs in traumatic brain injury
Source: Front Neurosci. 2023 Jan 11;16:1089857. doi: 10.3389/fnins.2022.1089857 (PMC9874919; doi:10.3389/fnins.2022.1089857)
Supplement: Supplementary file 4 [file Table_4.XLSX]

## Sheet: Sheet1
Table S4. Detail information of significantly enriched KEGG pathways.
Pathway ID	Pathway description	List hits	List total	Pop hits	Pop total	P-value	Enrichment score	Gene
rno04080	Neuroactive ligand-receptor interaction	73	755	315	7960	5.00881e-14	2.44331	Adra1b; Adra2c; Adrb2; Agtr1a; Avpr1a; Bdkrb2; C5ar1; Cckbr; Chrm1; Chrm3; Chrna4; Chrna7; Chrnb3; Crhr2; Edn3; F2; Gabra2; Gabrb2; Gabrd; Gabre; Gabrg3; Gabrp; Gal; Galr1; Gcgr; Ghsr; Gipr; Glra1; Gria2; Gria3; Grin2a; Grin2c; Grm1; Grm3; Grm5; Grp; Hcrtr1; Hrh1; Hrh2; Htr1a; Htr1b; Htr2b; Htr4; Htr7; Lpar4; Ltb4r; Mc1r; Mchr1; Npy2r; Ntsr2; Oprk1; Oxtr; P2rx6; P2ry13; P2ry2; Ptger2; Ptger3; Ptg…
rno04060	Cytokine-cytokine receptor interaction	60	755	243	7960	4.3809e-13	2.60322	Bmp7; Bmpr1b; Ccl19; Ccl2; Ccl20; Ccl24; Ccl3; Ccl6; Ccl7; Ccr1; Ccr7; Clcf1; Crlf2; Csf2ra; Csf2rb; Cxcl1; Cxcl12; Cxcl16; Cxcl2; Cxcl3; Cxcr2; Cxcr4; Eda; Edar; Flt3; Flt4; Ifnlr1; Il10rb; Il11; Il12b; Il13ra1; Il17rb; Il1a; Il1b; Il1r1; Il1r2; Il2rb; Il4r; Il6r; Inhba; Kdr; Lif; Lifr; Ngfr; Osm; Osmr; Pdgfb; Pf4; Relt; Tgfb1; Tgfb2; Tgfb3; Tnfrsf11b; Tnfrsf12a; Tnfrsf1b; Tnfsf10; Tnfsf13; Tnfs…
rno04512	ECM-receptor interaction	27	755	83	7960	8.97669e-10	3.42967	Agrn; Cd36; Cd44; Col4a6; Col6a3; Col6a4; Col6a5; Col9a2; Itga1; Itga11; Itga2; Itga2b; Itga5; Itgb4; Itgb5; Itgb7; Itgb8; Lamb3; Lamc2; Lamc3; Sdc1; Sdc4; Spp1; Thbs1; Thbs4; Tnc; Vtn
rno04020	Calcium signaling pathway	43	755	184	7960	4.63092e-09	2.46386	Adcy4; Adcy7; Adcy9; Adra1b; Adrb2; Agtr1a; Atp2a3; Atp2b2; Atp2b3; Avpr1a; Bdkrb2; Camk2a; Camk4; Cckbr; Chrm1; Chrm3; Chrna7; Gna14; Gnal; Grin2a; Grin2c; Grm1; Grm5; Hrh1; Hrh2; Htr2b; Htr4; Htr7; Itpkc; Nos2; Nos3; Oxtr; P2rx6; Phka1; Phkg1; Plcd1; Plcd4; Pln; Ptger3; Slc8a2; Sphk1; Tacr3; Tnnc2
rno04024	cAMP signaling pathway	42	755	194	7960	7.55075e-08	2.28252	Adcy10; Adcy4; Adcy7; Adcy9; Adrb2; Atp1a2; Atp1b2; Atp2b2; Atp2b3; Bdnf; Camk2a; Camk4; Cftr; Chrm1; Ffar2; Fxyd1; Ghsr; Gipr; Gli1; Gpr81; Gria2; Gria3; Grin2a; Grin2c; Hcn2; Hcn4; Hhip; Htr1a; Htr1b; Htr4; Jun; Niacr1; Oxtr; Pde4b; Pln; Ptch1; Ptger2; Ptger3; Rapgef3; Sox9; Sucnr1; Vipr2
rno05410	Hypertrophic cardiomyopathy (HCM)	24	755	86	7960	2.0223e-07	2.94225	Ace; Agt; Cacnb3; Cacng3; Cacng4; Edn1; Itga1; Itga11; Itga2; Itga2b; Itga5; Itgb4; Itgb5; Itgb7; Itgb8; Lmna; Myh7; Prkab2; Tgfb1; Tgfb2; Tgfb3; Tnnt2; Tpm4; Ttn
rno05200	Pathways in cancer	83	755	517	7960	3.50904e-07	1.6926	Adcy4; Adcy7; Adcy9; Agtr1a; Apc2; Ar; Axin2; Bcl2; Bdkrb2; Birc7; Camk2a; Casp3; Cdkn1a; Col4a6; Csf2ra; Csf2rb; Ctnna3; Cxcl12; Cxcr4; Dcc; Esr1; Fgf1; Fgfr1; Flt3; Flt4; Fzd10; Fzd9; Gadd45a; Gadd45b; Gli1; Gngt2; Gstm7; Gstt1; Hes5; Heyl; Hhip; Hif1a; Hmox1; Il12b; Il13ra1; Il2rb; Il4r; Il6r; Itga2; Itga2b; Jak2; Jun; Lamb3; Lamc2; Lamc3; Lpar4; Mgst2; Mmp9; Myc; Nos2; Pdgfb; Peg12; Pim1; Pma…
rno05414	Dilated cardiomyopathy (DCM)	24	755	89	7960	4.17964e-07	2.84307	Adcy4; Adcy7; Adcy9; Cacnb3; Cacng3; Cacng4; Itga1; Itga11; Itga2; Itga2b; Itga5; Itgb4; Itgb5; Itgb7; Itgb8; Lmna; Myh7; Pln; Tgfb1; Tgfb2; Tgfb3; Tnnt2; Tpm4; Ttn
rno05202	Transcriptional misregulation in cancers	37	755	172	7960	4.76152e-07	2.26798	Bcl11b; Bcl2a1; Bcl6; Cd14; Cd86; Cdkn1a; Cebpb; Dusp6; Etv1; Etv4; Etv5; Fcgr1a; Flt3; Gadd45a; Gadd45b; Gria3; Hpgd; Igfbp3; Il1r2; Il2rb; Itgb7; Mef2c; Mlf1; Mmp3; Mmp9; Myc; Nfkbiz; Ngfr; Pax5; Plau; Prom1; Rara; Runx1; Runx1t1; Six4; Slc45a3; Wt1
rno04668	TNF signaling pathway	26	755	106	7960	1.23106e-06	2.58603	Bcl3; Casp3; Ccl2; Ccl20; Cebpb; Cflar; Cxcl1; Cxcl2; Cxcl3; Edn1; Icam1; Il1b; Jun; Lif; Map2k6; Mmp3; Mmp9; Nod2; Ptgs2; Ripk3; Socs3; Tnfaip3; Tnfrsf1b; Traf3; Traf5; Vcam1
rno05205	Proteoglycans in cancer	40	755	201	7960	1.57078e-06	2.09812	Camk2a; Casp3; Cav3; Cd44; Cd63; Cdkn1a; Esr1; Fgfr1; Flnc; Fzd10; Fzd9; Hbegf; Hif1a; Il12b; Itga2; Itga5; Itgb5; Kdr; Mmp9; Msn; Myc; Plau; Plaur; Ptch1; Pxn; Sdc1; Sdc4; Stat3; Tgfb1; Tgfb2; Thbs1; Tlr2; Vtn; Wnt1; Wnt10a; Wnt10b; Wnt2b; Wnt6; Wnt9a; Wnt9b
rno04933	AGE-RAGE signaling pathway in diabetic complications	24	755	100	7960	4.38481e-06	2.53033	Agtr1a; Bcl2; Casp3; Ccl2; Col4a6; Cybb; Edn1; Icam1; Il1a; Il1b; Jak2; Jun; Nos3; Pim1; Plcd1; Plcd4; Prkcd; Serpine1; Stat3; Stat5a; Tgfb1; Tgfb2; Tgfb3; Vcam1
rno05165	Human papillomavirus infection	57	755	341	7960	6.14579e-06	1.76233	Apc2; Axin2; Casp3; Cdkn1a; Col4a6; Col6a3; Col6a4; Col6a5; Col9a2; Dlg3; Eif4ebp1; Fzd10; Fzd9; Hdac9; Hes2; Hes5; Heyl; Irf1; Itga1; Itga11; Itga2; Itga2b; Itga5; Itgb4; Itgb5; Itgb7; Itgb8; Lamb3; Lamc2; Lamc3; Llgl2; Mx2; Ptgs2; Pxn; RT1-CE2; RT1-CE3; RT1-CE4; RT1-CE5; RT1-M6-1; RT1-M6-2; RT1-T24-4; Rbpj; Rbpjl2; Slc9a3r1; Spp1; Thbs1; Thbs4; Tnc; Traf3; Vtn; Wnt1; Wnt10a; Wnt10b; Wnt2b; Wnt6…
rno05144	Malaria	16	755	55	7960	7.29459e-06	3.06707	Ccl2; Cd36; Gypc; Icam1; Il1b; Klrk1; Myd88; Sdc1; Selp; Tgfb1; Tgfb2; Tgfb3; Thbs1; Thbs4; Tlr2; Vcam1
rno05217	Basal cell carcinoma	17	755	61	7960	8.18274e-06	2.93823	Apc2; Axin2; Cdkn1a; Fzd10; Fzd9; Gadd45a; Gadd45b; Gli1; Hhip; Ptch1; Wnt1; Wnt10a; Wnt10b; Wnt2b; Wnt6; Wnt9a; Wnt9b
rno04380	Osteoclast differentiation	26	755	122	7960	2.09989e-05	2.24688	Acp5; Camk4; Ctsk; Fcgr1a; Fcgr2a; Fcgr2b; Fosl1; Fosl2; Il1a; Il1b; Il1r1; Jun; Lilrb3a; Lilrb4; Lilrc2; Map2k6; Ncf2; Ncf4; Oscar; Relb; Sirpa; Socs1; Socs3; Tgfb1; Tgfb2; Tnfrsf11b
rno04976	Bile secretion	18	755	71	7960	2.18457e-05	2.67288	Abcb1a; Abcc2; Abcg2; Adcy4; Adcy7; Adcy9; Aqp1; Aqp4; Aqp9; Atp1a2; Atp1b2; Car2; Cftr; Slc22a8; Slc4a4; Slc5a1; Slc9a3; Slco1a2
rno05146	Amoebiasis	22	755	97	7960	2.66427e-05	2.39121	Actn1; Arg1; Arg2; Casp3; Cd14; Col4a6; Gna14; Gnal; Hspb1; Il12b; Il1b; Il1r1; Il1r2; Lamb3; Lamc2; Lamc3; Nos2; Serpinb1a; Tgfb1; Tgfb2; Tgfb3; Tlr2
rno04640	Hematopoietic cell lineage	21	755	91	7960	2.87854e-05	2.43301	Anpep; Cd14; Cd34; Cd36; Cd44; Cd55; Csf2ra; Fcgr1a; Flt3; Il11; Il1a; Il1b; Il1r1; Il1r2; Il4r; Il6r; Itga1; Itga2; Itga2b; Itga5; Mme
rno05140	Leishmaniasis	17	755	67	7960	3.3811e-05	2.6751	Cybb; Fcgr1a; Fcgr2a; Il12b; Il1a; Il1b; Jak2; Jun; Myd88; Ncf2; Ncf4; Nos2; Ptgs2; Tgfb1; Tgfb2; Tgfb3; Tlr2
rno05033	Nicotine addiction	12	755	40	7960	4.82644e-05	3.16291	Chrna4; Chrna7; Gabra2; Gabrb2; Gabrd; Gabre; Gabrg3; Gabrp; Gria2; Gria3; Grin2a; Grin2c
rno04630	Jak-STAT signaling pathway	29	755	152	7960	7.52298e-05	2.0115	Aox1; Aox2; Aox3; Bcl2; Cdkn1a; Crlf2; Csf2ra; Csf2rb; Ifnlr1; Il10rb; Il11; Il12b; Il13ra1; Il2rb; Il4r; Il6r; Jak2; Lif; Lifr; Myc; Osm; Osmr; Pdgfb; Pim1; Ptpn2; Socs1; Socs3; Stat3; Stat5a
rno05418	Fluid shear stress and atherosclerosis	28	755	145	7960	7.69925e-05	2.0359	Bcl2; Bmpr1b; Cav3; Ccl2; Edn1; Gstm7; Gstt1; Hmox1; Icam1; Il1a; Il1b; Il1r1; Il1r2; Itga2b; Jun; Kdr; Map2k6; Mef2c; Mgst2; Mmp9; Ncf2; Nos3; Nppc; Pdgfb; Sdc1; Sdc4; Trpv4; Vcam1
rno05323	Rheumatoid arthritis	19	755	84	7960	8.29521e-05	2.38474	Acp5; Ccl2; Ccl20; Ccl3; Cd80; Cd86; Ctsk; Cxcl12; Icam1; Il11; Il1a; Il1b; Jun; Mmp3; Tgfb1; Tgfb2; Tgfb3; Tlr2; Tnfsf13
rno04064	NF-kappa B signaling pathway	20	755	91	7960	9.02652e-05	2.31715	Bcl2; Bcl2a1; Ccl19; Cd14; Cflar; Cxcl12; Cxcl2; Gadd45b; Icam1; Il1b; Il1r1; Malt1; Myd88; Plau; Ptgs2; Relb; Tnfaip3; Traf3; Traf5; Vcam1
rno04657	IL-17 signaling pathway	20	755	91	7960	9.02652e-05	2.31715	Casp3; Ccl2; Ccl20; Ccl7; Cebpb; Cxcl1; Cxcl2; Cxcl3; Fosl1; Il17rb; Il1b; Jun; Lcn2; Mmp13; Mmp3; Mmp9; Ptgs2; Tnfaip3; Traf3; Traf5
rno05412	Arrhythmogenic right ventricular cardiomyopathy (ARVC)	17	755	72	7960	9.4945e-05	2.48933	Cacnb3; Cacng3; Cacng4; Ctnna3; Dsc2; Dsp; Gja1; Itga1; Itga11; Itga2; Itga2b; Itga5; Itgb4; Itgb5; Itgb7; Itgb8; Lmna
rno04151	PI3K-Akt signaling pathway	51	755	338	7960	0.000276305	1.59081	Angpt2; Areg; Bcl2; Bdnf; Cdkn1a; Chrm1; Col4a6; Col6a3; Col6a4; Col6a5; Col9a2; Ddit4; Efna3; Eif4ebp1; Fgf1; Fgfr1; Flt3; Flt4; Gngt2; Il2rb; Il4r; Il6r; Itga1; Itga11; Itga2; Itga2b; Itga5; Itgb4; Itgb5; Itgb7; Itgb8; Jak2; Kdr; Lamb3; Lamc2; Lamc3; Lpar4; Myc; Ngf; Ngfr; Nos3; Osm; Osmr; Pdgfb; Sgk2; Spp1; Thbs1; Thbs4; Tlr2; Tnc; Vtn
rno04510	Focal adhesion	33	755	197	7960	0.000394353	1.76609	Actn1; Bcl2; Cav3; Col4a6; Col6a3; Col6a4; Col6a5; Col9a2; Flnc; Flt4; Itga1; Itga11; Itga2; Itga2b; Itga5; Itgb4; Itgb5; Itgb7; Itgb8; Jun; Kdr; Lamb3; Lamc2; Lamc3; Pak7; Pdgfb; Pxn; Shc4; Spp1; Thbs1; Thbs4; Tnc; Vtn
rno00760	Nicotinate and nicotinamide metabolism	9	755	32	7960	0.000515921	2.96523	Aox1; Aox2; Aox3; Bst1; Enpp3; Nmrk1; Nt5c1a; Nt5e; Nudt12
rno04964	Proximal tubule bicarbonate reclamation	7	755	22	7960	0.000602944	3.35461	Aqp1; Atp1a2; Atp1b2; Car2; Slc38a3; Slc4a4; Slc9a3
rno04010	MAPK signaling pathway	44	755	291	7960	0.000629053	1.59414	Angpt2; Areg; Bdnf; Cacnb3; Cacng3; Cacng4; Casp3; Cd14; Dusp2; Dusp3; Dusp4; Dusp5; Dusp6; Efna3; Fgf1; Fgfr1; Flnc; Flt3; Flt4; Gadd45a; Gadd45b; Hspa1a; Hspb1; Il1a; Il1b; Il1r1; Jun; Kdr; Map2k6; Map3k6; Mef2c; Myc; Myd88; Ngf; Ngfr; Pdgfb; Pla2g4e; Rasgrf2; Rasgrp2; Rasgrp3; Relb; Tgfb1; Tgfb2; Tgfb3
rno04972	Pancreatic secretion	19	755	99	7960	0.000846061	2.02341	Adcy4; Adcy7; Adcy9; Atp1a2; Atp1b2; Atp2a3; Atp2b2; Atp2b3; Bst1; Car2; Cftr; Chrm3; Clca4l; Pla2g2c; Pla2g3; Pnlip; Rab3d; Slc4a4; Tpcn2
rno05152	Tuberculosis	29	755	174	7960	0.000864992	1.75717	Bcl2; Camk2a; Casp3; Cd14; Cebpb; Clec4e; Clec7a; Cyp27b1; Fcgr1a; Fcgr2a; Fcgr2b; Il10rb; Il12b; Il1a; Il1b; Itgax; Jak2; Malt1; Myd88; Nod2; Nos2; Plk3; Sphk1; Tgfb1; Tgfb2; Tgfb3; Tlr1; Tlr2; Vdr
rno04390	Hippo signaling pathway	26	755	153	7960	0.00107578	1.79163	Apc2; Areg; Axin2; Bmp7; Bmpr1b; Ctnna3; Dlg3; Fgf1; Fzd10; Fzd9; Gdf6; Llgl2; Myc; Serpine1; Tead4; Tgfb1; Tgfb2; Tgfb3; Wnt1; Wnt10a; Wnt10b; Wnt2b; Wnt6; Wnt9a; Wnt9b; Wwtr1
rno04514	Cell adhesion molecules (CAMs)	28	755	169	7960	0.00113183	1.74678	Cd274; Cd34; Cd6; Cd80; Cd86; Cdh15; Cldn10; Cldn23; Cldn4; Icam1; Itgb7; Itgb8; Lrrc4; Ntng1; Ocln; PVR; RT1-CE2; RT1-CE3; RT1-CE4; RT1-CE5; RT1-M6-1; RT1-M6-2; RT1-T24-4; Sdc1; Sdc4; Selp; Vcam1; Vcan
rno05224	Breast cancer	25	755	146	7960	0.00115152	1.80532	Apc2; Axin2; Cdkn1a; Esr1; Fgf1; Fgfr1; Flt4; Fzd10; Fzd9; Gadd45a; Gadd45b; Hes5; Heyl; Jun; Myc; Peg12; Pgr; Shc4; Wnt1; Wnt10a; Wnt10b; Wnt2b; Wnt6; Wnt9a; Wnt9b
rno05145	Toxoplasmosis	20	755	109	7960	0.00120755	1.9345	Alox5; Bcl2; Birc7; Casp3; Hspa1a; Il10rb; Il12b; Jak2; Lamb3; Lamc2; Lamc3; Map2k6; Myd88; Nos2; Socs1; Stat3; Tgfb1; Tgfb2; Tgfb3; Tlr2
rno00750	Vitamin B6 metabolism	4	755	10	7960	0.00127218	4.21722	Aox1; Aox2; Aox3; Psat1
rno00561	Glycerolipid metabolism	13	755	61	7960	0.00138665	2.24688	Agpat2; Akr1b10; Akr1b8; Dgkb; Dgkz; Gpam; Gpat3; Lipg; Mgll; Plpp3; Plpp4; Plpp5; Pnlip
rno05226	Gastric cancer	25	755	149	7960	0.0015624	1.76897	Abcb1a; Apc2; Axin2; Bcl2; Cdh17; Cdkn1a; Ctnna3; Fgf1; Fzd10; Fzd9; Gadd45a; Gadd45b; Myc; Peg12; Shc4; Tgfb1; Tgfb2; Tgfb3; Wnt1; Wnt10a; Wnt10b; Wnt2b; Wnt6; Wnt9a; Wnt9b
rno04062	Chemokine signaling pathway	28	755	173	7960	0.00164508	1.70639	Adcy4; Adcy7; Adcy9; Ccl19; Ccl2; Ccl20; Ccl24; Ccl3; Ccl6; Ccl7; Ccr1; Ccr7; Cxcl1; Cxcl12; Cxcl16; Cxcl2; Cxcl3; Cxcr2; Cxcr4; Fgr; Gngt2; Jak2; Pf4; Prkcd; Pxn; Rasgrp2; Shc4; Stat3
rno05222	Small cell lung cancer	17	755	91	7960	0.00193933	1.96958	Bcl2; Birc7; Casp3; Cdkn1a; Col4a6; Gadd45a; Gadd45b; Itga2; Itga2b; Lamb3; Lamc2; Lamc3; Myc; Nos2; Ptgs2; Traf3; Traf5
rno05166	HTLV-I infection	41	755	283	7960	0.00213495	1.52744	Adcy4; Adcy7; Adcy9; Apc2; Atf3; Cdkn1a; Crem; Crtc1; Fosl1; Fzd10; Fzd9; Icam1; Il1r1; Il1r2; Il2rb; Jun; Myc; Nfatc4; Pdgfb; RT1-CE2; RT1-CE3; RT1-CE4; RT1-CE5; RT1-M6-1; RT1-M6-2; RT1-T24-4; Relb; Stat5a; Tgfb1; Tgfb2; Tgfb3; Tspo; Vcam1; Wnt1; Wnt10a; Wnt10b; Wnt2b; Wnt6; Wnt9a; Wnt9b; Zfp36
rno04145	Phagosome	29	755	185	7960	0.00234229	1.65269	Cd14; Cd36; Clec7a; Colec12; Cybb; Dync1i1; Fcar; Fcgr1a; Fcgr2a; Fcgr2b; Itga2; Itga5; Itgb5; Msr1; Ncf2; Ncf4; Olr1; RT1-CE2; RT1-CE3; RT1-CE4; RT1-CE5; RT1-M6-1; RT1-M6-2; RT1-T24-4; Thbs1; Thbs4; Tlr2; Tuba1c; Tubb6
rno04066	HIF-1 signaling pathway	18	755	101	7960	0.00269771	1.87896	Angpt2; Bcl2; Camk2a; Cdkn1a; Cybb; Edn1; Eif4ebp1; Hif1a; Hk2; Hk3; Hmox1; Il6r; Ldha; Nos2; Nos3; Serpine1; Stat3; Timp1
rno04727	GABAergic synapse	16	755	87	7960	0.00292938	1.93895	Adcy4; Adcy7; Adcy9; Gabra2; Gabrb2; Gabrd; Gabre; Gabrg3; Gabrp; Gngt2; Hap1; Slc12a5; Slc38a3; Slc6a1; Slc6a11; Slc6a13
rno05221	Acute myeloid leukemia	13	755	66	7960	0.00305614	2.07666	Bcl2a1; Cd14; Dusp6; Eif4ebp1; Fcgr1a; Flt3; Myc; Pim1; Rara; Runx1; Runx1t1; Stat3; Stat5a
rno00524	Neomycin, kanamycin and gentamicin biosynthesis	2	755	4	7960	0.00315987	5.27152	Hk2; Hk3
rno04610	Complement and coagulation cascades	15	755	81	7960	0.00343142	1.95242	Bdkrb2; C5ar1; Cd55; F2; F7; Itgax; Masp1; Masp2; Plau; Plaur; Procr; Serpinb2; Serpine1; Serpinf2; Vtn
rno04971	Gastric acid secretion	14	755	74	7960	0.00350804	1.99463	Adcy4; Adcy7; Adcy9; Atp1a2; Atp1b2; Camk2a; Car2; Cckbr; Cftr; Chrm3; Hrh2; Kcnj10; Kcnj15; Kcnk10
rno05225	Hepatocellular carcinoma	27	755	174	7960	0.00360679	1.63599	Apc2; Axin2; Cdkn1a; Dpf3; Fzd10; Fzd9; Gadd45a; Gadd45b; Gstm7; Gstt1; Hmox1; Mgst2; Myc; Peg12; Shc4; Smarca2; Tgfb1; Tgfb2; Tgfb3; Txnrd1; Wnt1; Wnt10a; Wnt10b; Wnt2b; Wnt6; Wnt9a; Wnt9b
rno04726	Serotonergic synapse	20	755	119	7960	0.00370398	1.77194	Alox5; Casp3; Cyp2d4; Cyp2j3; Cyp4x1; Ddc; Gabrb2; Gngt2; Htr1a; Htr1b; Htr2b; Htr4; Htr7; Kcnd2; Kcnj9; Pla2g4e; Ptgs1; Ptgs2; Rapgef3; Slc18a2
rno04974	Protein digestion and absorption	16	755	89	7960	0.00375093	1.89538	Ace2; Atp1a2; Atp1b2; Col14a1; Col18a1; Col4a6; Col6a3; Col6a4; Col6a5; Col7a1; Col9a2; Dpp4; Mme; Slc1a5; Slc8a2; Slc9a3
rno00601	Glycosphingolipid biosynthesis - lacto and neolacto series	7	755	29	7960	0.00445218	2.54487	B3gnt5; B4galt1; Fut2; Fut7; Gcnt2; Gcnt6; St8sia1
rno04310	Wnt signaling pathway	23	755	145	7960	0.00471276	1.67235	Apc2; Axin2; Camk2a; Cxxc4; Daam2; Dkk2; Fosl1; Fzd10; Fzd9; Jun; Myc; Nfatc4; Peg12; Sfrp2; Vangl2; Wisp1; Wnt1; Wnt10a; Wnt10b; Wnt2b; Wnt6; Wnt9a; Wnt9b
rno04970	Salivary secretion	14	755	77	7960	0.00519495	1.91692	Adcy4; Adcy7; Adcy9; Adra1b; Adrb2; Atp1a2; Atp1b2; Atp2b2; Atp2b3; Bst1; Chrm3; Gucy1a3; Prkg1; Trpv6
rno00330	Arginine and proline metabolism	10	755	49	7960	0.00526522	2.15164	Arg1; Arg2; Gamt; Nos2; Nos3; Odc1; P4ha2; P4ha3; Prodh1; Srm
rno05150	Staphylococcus aureus infection	10	755	50	7960	0.00618713	2.10861	C5ar1; Dsg1; Fcar; Fcgr1a; Fcgr2a; Fcgr2b; Icam1; Masp1; Masp2; Selp
rno05142	Chagas disease (American trypanosomiasis)	17	755	102	7960	0.00691939	1.75717	Ace; Bdkrb2; Ccl2; Ccl3; Cflar; Gna14; Gnal; Il12b; Il1b; Jun; Myd88; Nos2; Serpine1; Tgfb1; Tgfb2; Tgfb3; Tlr2
rno04978	Mineral absorption	9	755	44	7960	0.00699106	2.15653	Atp1a2; Atp1b2; Clcn2; Hmox1; Mt1; Slc5a1; Slc9a3; Trpv6; Vdr
rno05210	Colorectal cancer	15	755	87	7960	0.0070821	1.81777	Apc2; Areg; Axin2; Bcl2; Casp3; Cdkn1a; Dcc; Gadd45a; Gadd45b; Jun; Myc; Pmaip1; Tgfb1; Tgfb2; Tgfb3
rno04750	Inflammatory mediator regulation of TRP channels	18	755	111	7960	0.00783694	1.70968	Adcy4; Adcy7; Adcy9; Bdkrb2; Camk2a; Cyp2j3; Hrh1; Htr2b; Il1b; Il1r1; Map2k6; Ngf; P2ry2; Pla2g4e; Prkcd; Ptger2; Trpv3; Trpv4
rno00380	Tryptophan metabolism	9	755	45	7960	0.00824528	2.10861	Aadat; Afmid; Aox1; Aox2; Aox3; Cyp1b1; Ddc; Ehhadh; Inmt
rno04913	Ovarian Steroidogenesis	10	755	53	7960	0.00972715	1.98925	Adcy4; Adcy7; Adcy9; Alox5; Bmp15; Cyp19a1; Cyp1b1; Cyp2j3; Pla2g4e; Ptgs2
rno00603	Glycosphingolipid biosynthesis - globo and isoglobo series	4	755	15	7960	0.0101442	2.81148	A3galt2; Fut2; Hexb; St8sia1
rno00604	Glycosphingolipid biosynthesis - ganglio series	4	755	15	7960	0.0101442	2.81148	B3galt4; Hexb; St3gal5; St8sia1
rno04620	Toll-like receptor signaling pathway	15	755	91	7960	0.0109094	1.73786	Ccl3; Cd14; Cd80; Cd86; Ctsk; Il12b; Il1b; Jun; Map2k6; Myd88; Spp1; Tlr1; Tlr2; Tlr8; Traf3
rno05321	Inflammatiory bowel disease (IBD)	11	755	61	7960	0.010917	1.90121	Il12b; Il1a; Il1b; Il4r; Jun; Nod2; Stat3; Tgfb1; Tgfb2; Tgfb3; Tlr2
rno05134	Legionellosis	10	755	54	7960	0.0112005	1.95242	Casp3; Cd14; Cxcl1; Cxcl2; Cxcl3; Hspa1a; Il12b; Il1b; Myd88; Tlr2
rno00982	Drug metabolism - cytochrome P450	12	755	69	7960	0.0118411	1.83357	Aldh1a3; Aldh3b2; Aox1; Aox2; Aox3; Fmo1; Fmo2; Fmo5; Gstk1; Gstm7; Gstt1; Mgst2
rno04915	Estrogen signaling pathway	20	755	132	7960	0.0122879	1.59743	Adcy4; Adcy7; Adcy9; Bcl2; Esr1; Grm1; Hbegf; Hspa1a; Jun; Kcnj9; Krt14; Krt16; Krt17; Krt26; Mmp9; Nos3; Pgr; Prkcd; Rara; Shc4
rno04810	Regulation of actin cytoskeleton	29	755	208	7960	0.0128308	1.46994	Actn1; Apc2; Bdkrb2; Cd14; Chrm1; Chrm3; Diaph3; F2; Fgf1; Fgfr1; Iqgap2; Itga1; Itga11; Itga2; Itga2b; Itga5; Itgax; Itgb4; Itgb5; Itgb7; Itgb8; Mos; Msn; Myh14; Pak7; Pdgfb; Pip4k2c; Pxn; Wasf1
rno04261	Adrenergic signaling in cardiomyocytes	21	755	143	7960	0.0153272	1.54828	Adcy4; Adcy7; Adcy9; Adra1b; Adrb2; Agtr1a; Atp1a2; Atp1b2; Atp2b2; Atp2b3; Bcl2; Cacnb3; Cacng3; Cacng4; Camk2a; Crem; Myh7; Pln; Rapgef3; Tnnt2; Tpm4
rno04921	Oxytocin signaling pathway	22	755	152	7960	0.0161189	1.52597	Adcy4; Adcy7; Adcy9; Cacnb3; Cacng3; Cacng4; Camk2a; Camk4; Camkk2; Cdkn1a; Gucy1a3; Jun; Kcnj12; Kcnj4; Kcnj9; Mef2c; Nfatc4; Nos3; Oxtr; Pla2g4e; Prkab2; Ptgs2
rno04550	Signaling pathways regulating pluripotency of stem cells	20	755	136	7960	0.0169124	1.55045	Apc2; Axin2; Bmpr1b; Fgfr1; Fzd10; Fzd9; Inhba; Jak2; Lif; Lifr; Myc; Otx1; Stat3; Wnt1; Wnt10a; Wnt10b; Wnt2b; Wnt6; Wnt9a; Wnt9b
rno05132	Salmonella infection	13	755	80	7960	0.0172834	1.71325	Ccl3; Cd14; Cxcl1; Cxcl2; Cxcl3; Dync1i1; Flnc; Il1a; Il1b; Jun; Myd88; Nos2; Wasf1
rno04724	Glutamatergic synapse	17	755	112	7960	0.017717	1.60028	Adcy4; Adcy7; Adcy9; Gngt2; Gria2; Gria3; Grin2a; Grin2c; Grm1; Grm3; Grm5; Homer3; Pla2g4e; Shank2; Slc1a2; Slc1a6; Slc38a3
rno05332	Graft-versus-host disease	11	755	65	7960	0.0178162	1.78421	Cd80; Cd86; Il1a; Il1b; RT1-CE2; RT1-CE3; RT1-CE4; RT1-CE5; RT1-M6-1; RT1-M6-2; RT1-T24-4
rno00910	Nitrogen metabolism	4	755	17	7960	0.0178283	2.48072	Car14; Car2; Car6; Car7
rno04670	Leukocyte transendothelial migration	17	755	113	7960	0.0192775	1.58612	Actn1; Cldn10; Cldn23; Cldn4; Ctnna3; Cxcl12; Cxcr4; Cybb; Icam1; Mmp9; Msn; Ncf2; Ncf4; Ocln; Pxn; Rapgef3; Vcam1
rno05167	Kaposi's sarcoma-associated herpesvirus infection	28	755	206	7960	0.0193913	1.43304	Angpt2; Casp3; Ccr1; Cd86; Cdkn1a; Cxcl1; Cxcl2; Cxcl3; Gngt2; Hif1a; Icam1; Jak2; Jun; Map2k6; Myc; Nfatc4; Pdgfb; Ptgs2; RT1-CE2; RT1-CE3; RT1-CE4; RT1-CE5; RT1-M6-1; RT1-M6-2; RT1-T24-4; Stat3; Traf3; Zfp36
rno04115	p53 signaling pathway	11	755	66	7960	0.0199636	1.75717	Casp3; Ccng2; Cdkn1a; Gadd45a; Gadd45b; Igfbp3; Perp; Pmaip1; Serpine1; Sfn; Thbs1
rno04940	Type I diabetes mellitus	12	755	74	7960	0.0207022	1.70968	Cd80; Cd86; Il12b; Il1a; Il1b; RT1-CE2; RT1-CE3; RT1-CE4; RT1-CE5; RT1-M6-1; RT1-M6-2; RT1-T24-4
rno05032	Morphine addiction	14	755	90	7960	0.0213378	1.64003	Adcy4; Adcy7; Adcy9; Gabra2; Gabrb2; Gabrd; Gabre; Gabrg3; Gabrp; Gngt2; Kcnj9; Pde10a; Pde4b; Pde7b
rno04916	Melanogenesis	15	755	98	7960	0.0213454	1.61373	Adcy4; Adcy7; Adcy9; Camk2a; Edn1; Fzd10; Fzd9; Mc1r; Wnt1; Wnt10a; Wnt10b; Wnt2b; Wnt6; Wnt9a; Wnt9b
rno00350	Tyrosine metabolism	7	755	38	7960	0.0237483	1.94214	Aldh1a3; Aldh3b2; Aox1; Aox2; Aox3; Ddc; Fah
rno04360	Axon guidance	24	755	175	7960	0.0242697	1.4459	Bmp7; Bmpr1b; Camk2a; Cxcl12; Cxcr4; Dcc; Efna3; Efnb2; Ephb3; Fes; Lrrc4; Nfatc4; Ntng1; Pak7; Plxna3; Plxnb1; Ptch1; Sema3a; Sema3c; Sema6b; Slit2; Srgap3; Trpc4; Unc5d
rno04350	TGF-beta signaling pathway	13	755	84	7960	0.0256097	1.63166	Bmp7; Bmpr1b; Chrd; Gdf6; Inhba; Ltbp1; Myc; Tgfb1; Tgfb2; Tgfb3; Tgif1; Tgif2; Thbs1
rno00565	Ether lipid metabolism	8	755	46	7960	0.0266333	1.83357	Enpp6; Gal3st1; Pafah1b3; Pla2g2c; Pla2g3; Pla2g4e; Plpp3; Ugt8
rno04215	Apoptosis - multiple species	6	755	32	7960	0.0275702	1.97682	Bcl2; Birc7; Casp3; Ngfr; Pmaip1; Sept4
rno00220	Arginine biosynthesis	4	755	19	7960	0.0286009	2.21959	Arg1; Arg2; Nos2; Nos3
rno00061	Fatty acid biosynthesis	3	755	13	7960	0.0286287	2.43301	Acacb; Acsbg1; Olah
rno05030	Cocaine addiction	8	755	47	7960	0.0302732	1.79456	Bdnf; Ddc; Gria2; Grin2a; Grin2c; Grm3; Jun; Slc18a2
rno04540	Gap junction	13	755	86	7960	0.0307441	1.59372	Adcy4; Adcy7; Adcy9; Gja1; Gjd2; Grm1; Grm5; Gucy1a3; Htr2b; Pdgfb; Prkg1; Tuba1c; Tubb6
rno00790	Folate biosynthesis	5	755	26	7960	0.031579	2.02751	Akr1b10; Akr1b8; Fpgs; Gch1; Pah
rno04923	Regulation of lipolysis in adipocyte	9	755	55	7960	0.0320828	1.72523	Adcy4; Adcy7; Adcy9; Adrb2; Mgll; Prkg1; Ptger3; Ptgs1; Ptgs2
rno00740	Riboflavin metabolism	2	755	8	7960	0.033095	2.63576	Acp5; Enpp3
rno04621	NOD-like receptor signaling pathway	21	755	154	7960	0.0331074	1.43769	Antxr2; Bcl2; Casr; Ccl2; Cxcl1; Cxcl2; Cxcl3; Cybb; Gbp1; Il1b; Jun; Myd88; Nod2; Oas1a; Panx1; Prkcd; Pstpip1; Ripk3; Tnfaip3; Traf3; Traf5
rno00360	Phenylalanine metabolism	4	755	20	7960	0.0352482	2.10861	Aldh1a3; Aldh3b2; Ddc; Pah
rno04022	cGMP - PKG signaling pathway	22	755	164	7960	0.0359752	1.41431	Adcy4; Adcy7; Adcy9; Adra1b; Adra2c; Adrb2; Agtr1a; Atp1a2; Atp1b2; Atp2a3; Atp2b2; Atp2b3; Bdkrb2; Gucy1a3; Mef2c; Myh7; Nfatc4; Nos3; Nppb; Pln; Prkg1; Slc8a2
rno04713	Circadian entrainment	14	755	96	7960	0.0359792	1.53753	Adcy10; Adcy4; Adcy7; Adcy9; Camk2a; Gngt2; Gria2; Gria3; Grin2a; Grin2c; Gucy1a3; Kcnj9; Per3; Prkg1
rno05416	Viral myocarditis	13	755	88	7960	0.0365917	1.5575	Casp3; Cd55; Cd80; Cd86; Icam1; Myh7; RT1-CE2; RT1-CE3; RT1-CE4; RT1-CE5; RT1-M6-1; RT1-M6-2; RT1-T24-4
rno04270	Vascular smooth muscle contraction	18	755	130	7960	0.0371451	1.45981	Adcy4; Adcy7; Adcy9; Adra1b; Agt; Agtr1a; Avpr1a; Edn1; Edn3; Gucy1a3; Nppb; Nppc; Pla2g2c; Pla2g3; Pla2g4e; Prkcd; Prkg1; Ptgir
rno00564	Glycerophospholipid metabolism	14	755	97	7960	0.0389915	1.52168	Agpat2; Dgkb; Dgkz; Etnk2; Etnppl; Gpam; Gpat3; Mboat7l1; Pla2g2c; Pla2g3; Pla2g4e; Plpp3; Plpp4; Plpp5
rno00471	D-Glutamine and D-glutamate metabolism	1	755	4	7960	0.0473528	2.63576	RGD1311756
rno00290	Valine, leucine and isoleucine biosynthesis	1	755	4	7960	0.0473528	2.63576	Sdsl
rno04614	Renin-angiotensin system	6	755	36	7960	0.0492571	1.75717	Ace; Ace2; Agt; Agtr1a; Anpep; Mme
rno05330	Allograft rejection	10	755	68	7960	0.0538297	1.55045	Cd80; Cd86; Il12b; RT1-CE2; RT1-CE3; RT1-CE4; RT1-CE5; RT1-M6-1; RT1-M6-2; RT1-T24-4
rno00590	Arachidonic acid metabolism	11	755	77	7960	0.0576846	1.50615	Alox5; Cbr3; Cyp2j3; Cyp4f1; Cyp4f18; Ltc4s; Pla2g2c; Pla2g3; Pla2g4e; Ptgs1; Ptgs2
rno00270	Cysteine and methionine metabolism	7	755	45	7960	0.0584892	1.64003	Bhmt; Cbs; Cdo1; Ldha; Sdsl; Srm; Tst
rno04672	Intestinal immune network for IgA production	7	755	45	7960	0.0584892	1.64003	Cd80; Cd86; Cxcl12; Cxcr4; Itgb7; Tgfb1; Tnfsf13
rno04725	Cholinergic synapse	15	755	111	7960	0.0585452	1.42474	Adcy4; Adcy7; Adcy9; Bcl2; Camk2a; Camk4; Chrm1; Chrm3; Chrna4; Chrna7; Gngt2; Jak2; Kcnj12; Kcnj4; Slc18a3
rno04625	C-type lectin receptor signaling pathway	15	755	111	7960	0.0585452	1.42474	Bcl3; Clec4d; Clec4e; Clec7a; Egr3; Il12b; Il1b; Irf1; Jun; Malt1; Nfatc4; Plk3; Prkcd; Ptgs2; Relb
rno01523	Antifolate resistance	5	755	30	7960	0.0590761	1.75717	Abcc2; Abcg2; Folr2; Fpgs; Il1b
rno00052	Galactose metabolism	5	755	30	7960	0.0590761	1.75717	Akr1b10; Akr1b8; B4galt1; Hk2; Hk3
rno00410	beta-Alanine metabolism	5	755	30	7960	0.0590761	1.75717	Aldh1a3; Aldh3b2; Ehhadh; Gadl1; Srm
rno00500	Starch and sucrose metabolism	5	755	30	7960	0.0590761	1.75717	Amy1a; Enpp3; Hk2; Hk3; Pygm
rno04710	Circadian rhythm	5	755	30	7960	0.0590761	1.75717	Npas2; Nr1d1; Per3; Prkab2; Rorb
rno05014	Amyotrophic lateral sclerosis (ALS)	8	755	53	7960	0.0594851	1.5914	Bcl2; Casp3; Gria2; Grin2a; Grin2c; Map2k6; Slc1a2; Tnfrsf1b
rno00340	Histidine metabolism	4	755	23	7960	0.060504	1.83357	Aldh1a3; Aldh3b2; Aspa; Hnmt
rno00515	Mannose type O-glycan biosyntheis	4	755	23	7960	0.060504	1.83357	B3gat1; B3gat2; B4galt1; Mgat5b
rno04072	Phospholipase D signaling pathway	19	755	147	7960	0.0624714	1.36271	Adcy4; Adcy7; Adcy9; Agpat2; Agtr1a; Avpr1a; Cxcr2; Dgkb; Dgkz; Grm1; Grm3; Grm5; Lpar4; Pdgfb; Pla2g4e; Plpp3; Rapgef3; Shc4; Sphk1
rno04934	Cushing's syndrome	20	755	156	7960	0.0628865	1.35167	Adcy4; Adcy7; Adcy9; Agtr1a; Ahr; Apc2; Axin2; Camk2a; Cdkn1a; Crh; Crhr2; Fzd10; Fzd9; Wnt1; Wnt10a; Wnt10b; Wnt2b; Wnt6; Wnt9a; Wnt9b
rno05230	Central carbon metabolism in cancer	9	755	62	7960	0.0651889	1.53044	Fgfr1; Flt3; Hif1a; Hk2; Hk3; Ldha; Myc; Slc16a3; Slc1a5
rno04659	Th17 cell differentiation	14	755	104	7960	0.0652622	1.41926	Ahr; Hif1a; Il1b; Il1r1; Il2rb; Il4r; Il6r; Jak2; Jun; Rara; Runx1; Stat3; Stat5a; Tgfb1
rno00640	Propanoate metabolism	5	755	31	7960	0.0676407	1.70049	Acacb; Acss1; Acss3; Ehhadh; Ldha
rno02010	ABC transporters	7	755	47	7960	0.0723593	1.57024	Abca4; Abcb1a; Abcb9; Abcc2; Abcd2; Abcg2; Cftr
rno05133	Pertussis	10	755	72	7960	0.075542	1.46431	Casp3; Cd14; Il12b; Il1a; Il1b; Irf1; Itga5; Jun; Myd88; Nos2
rno05231	Choline metabolism in cancer	13	755	98	7960	0.0779402	1.39857	Dgkb; Dgkz; Eif4ebp1; Hif1a; Jun; Pdgfb; Pla2g4e; Plpp3; Slc22a2; Slc22a3; Slc22a4; Slc22a5; Wasf1
rno00430	Taurine and hypotaurine metabolism	2	755	11	7960	0.078772	1.91692	Cdo1; Gadl1
rno00830	Retinol metabolism	11	755	81	7960	0.0788583	1.43177	Aldh1a1; Aox1; Aox2; Aox3; Cyp2s1; Cyp3a9; Dhrs9; Rdh10; Rdh12; Rdh5; Rpe65
rno04975	Fat digestion and absorption	6	755	40	7960	0.0794845	1.58146	Agpat2; Cd36; Pla2g2c; Pla2g3; Plpp3; Pnlip
rno04973	Carbohydrate digestion and absorption	6	755	40	7960	0.0794845	1.58146	Amy1a; Atp1a2; Atp1b2; Hk2; Hk3; Slc5a1
rno00562	Inositol phosphate metabolism	10	755	73	7960	0.081724	1.44425	Inpp4b; Itpkc; Pik3c2b; Pip4k2c; Pip5kl1; Plcd1; Plcd4; Plch1; Plch2; Synj2
rno00670	One carbon pool by folate	3	755	18	7960	0.0840913	1.75717	Aldh1l1; Aldh1l2; Mthfd2
rno00600	Sphingolipid metabolism	7	755	49	7960	0.0880634	1.50615	Asah2; Degs2; Gal3st1; Neu2; Plpp3; Sphk1; Ugt8
rno04926	Relaxin signaling pathway	16	755	127	7960	0.0912159	1.32826	Adcy4; Adcy7; Adcy9; Col4a6; Edn1; Gngt2; Jun; Mmp13; Mmp9; Nos2; Nos3; Rxfp1; Rxfp2; Rxfp3; Shc4; Tgfb1
rno05031	Amphetamine addiction	9	755	66	7960	0.0914239	1.43769	Camk2a; Camk4; Ddc; Gria2; Gria3; Grin2a; Grin2c; Jun; Slc18a2
rno05169	Epstein-Barr virus infection	26	755	219	7960	0.0934248	1.25169	Bcl2; Cd44; Cdkn1a; Fgr; Hspa1a; Hspb1; Icam1; Il10rb; Jun; Map2k6; Myc; RT1-CE2; RT1-CE3; RT1-CE4; RT1-CE5; RT1-M6-1; RT1-M6-2; RT1-T24-4; Rbpj; Rbpjl2; Relb; Stat3; Tnfaip3; Traf3; Traf5; Vim
rno00051	Fructose and mannose metabolism	5	755	34	7960	0.097403	1.55045	Akr1b10; Akr1b8; Fbp2; Hk2; Hk3
rno00232	Caffeine metabolism	1	755	6	7960	0.104212	1.75717	Uox
rno04012	ErbB signaling pathway	11	755	85	7960	0.104397	1.36439	Areg; Camk2a; Cdkn1a; Eif4ebp1; Hbegf; Jun; Myc; Nrg2; Pak7; Shc4; Stat5a
rno04924	Renin secretion	9	755	68	7960	0.106603	1.3954	Ace; Adcyap1; Adrb2; Agt; Agtr1a; Aqp1; Clca4l; Gucy1a3; Ptger2
rno00980	Metabolism of xenobiotics by cytochrome P450	9	755	68	7960	0.106603	1.3954	Aldh1a3; Aldh3b2; Cbr3; Cyp1b1; Cyp2s1; Gstk1; Gstm7; Gstt1; Mgst2
rno05162	Measles	16	755	130	7960	0.107322	1.29761	Fcgr2b; Hspa1a; Il12b; Il1a; Il1b; Il2rb; Jak2; Msn; Mx2; Myd88; Oas1a; Stat3; Stat5a; Tlr2; Tnfaip3; Tnfsf10
rno05143	African trypanosomiasis	5	755	35	7960	0.108647	1.50615	Icam1; Il12b; Il1b; Myd88; Vcam1
rno05220	Chronic myeloid leukemia	10	755	77	7960	0.109508	1.36923	Cdkn1a; Gadd45a; Gadd45b; Myc; Runx1; Shc4; Stat5a; Tgfb1; Tgfb2; Tgfb3
rno04068	FoxO signaling pathway	16	755	132	7960	0.118971	1.27795	Bcl6; Ccng2; Cdkn1a; Gadd45a; Gadd45b; Grm1; Homer3; Plk3; Prkab2; S1pr1; Sgk2; Stat3; Tgfb1; Tgfb2; Tgfb3; Tnfsf10
rno00480	Glutathione metabolism	8	755	61	7960	0.11989	1.38269	Anpep; Gstk1; Gstm7; Gstt1; Mgst2; Nat8f3; Odc1; Srm
rno00512	Mucin type O-glycan biosynthesis	4	755	28	7960	0.12017	1.50615	B3gnt6; Galnt14; Galnt18; Gcnt1
rno04210	Apoptosis	16	755	134	7960	0.131345	1.25887	Bcl2; Bcl2a1; Casp3; Cflar; Csf2rb; Ctsc; Ctsk; Gadd45a; Gadd45b; Jun; Lmna; Ngf; Pmaip1; Sept4; Tnfsf10; Tuba1c
rno04920	Adipocytokine signaling pathway	9	755	71	7960	0.131906	1.33644	Acacb; Acsbg1; Camkk2; Cd36; Jak2; Prkab2; Socs3; Stat3; Tnfrsf1b
rno03320	PPAR signaling pathway	10	755	80	7960	0.133516	1.31788	Acsbg1; Apoa5; Cd36; Ehhadh; Hmgcs2; Olr1; Plin2; Plin4; Slc27a1; Slc27a6
rno05204	Chemical carcinogenesis	11	755	89	7960	0.134301	1.30307	Aldh1a3; Aldh3b2; Chrna7; Cyp1b1; Cyp3a9; Gstk1; Gstm7; Gstt1; Mgst2; Ptgs2; Sult1a1
rno00400	Phenylalanine, tyrosine and tryptophan biosynthesis	1	755	7	7960	0.137006	1.50615	Pah
rno00533	Glycosaminoglycan biosynthesis - keratan sulfate	2	755	14	7960	0.140916	1.50615	B4galt1; Chst4
rno04723	Retrograde endocannabinoid signaling	17	755	145	7960	0.142552	1.23608	Adcy4; Adcy7; Adcy9; Gabra2; Gabrb2; Gabrd; Gabre; Gabrg3; Gabrp; Gngt2; Gria2; Gria3; Grm1; Grm5; Kcnj9; Mgll; Ptgs2
rno00260	Glycine, serine and threonine metabolism	5	755	38	7960	0.146091	1.38724	Bhmt; Cbs; Gamt; Psat1; Sdsl
rno00520	Amino sugar and nucleotide sugar metabolism	6	755	47	7960	0.152998	1.34592	Chit1; Cmah; Hexb; Hk2; Hk3; Uap1
rno04218	Cellular senescence	21	755	185	7960	0.15746	1.19678	Cdkn1a; Eif4ebp1; Gadd45a; Gadd45b; Igfbp3; Il1a; Map2k6; Myc; Nfatc4; RT1-CE2; RT1-CE3; RT1-CE4; RT1-CE5; RT1-M6-1; RT1-M6-2; RT1-T24-4; Serpine1; Tgfb1; Tgfb2; Tgfb3; Trpv4
rno00591	Linoleic acid metabolism	5	755	39	7960	0.159725	1.35167	Cyp2j3; Cyp3a9; Pla2g2c; Pla2g3; Pla2g4e
rno04370	VEGF signaling pathway	7	755	57	7960	0.168552	1.29476	Hspb1; Kdr; Nos3; Pla2g4e; Ptgs2; Pxn; Sphk1
rno04720	Long-term potentiation	8	755	66	7960	0.169925	1.27795	Camk2a; Camk4; Gria2; Grin2a; Grin2c; Grm1; Grm5; Rapgef3
rno05320	Autoimmune thyroid disease	9	755	75	7960	0.170141	1.26517	Cd80; Cd86; RT1-CE2; RT1-CE3; RT1-CE4; RT1-CE5; RT1-M6-1; RT1-M6-2; RT1-T24-4
rno04122	Sulfur relay system	1	755	8	7960	0.171643	1.31788	Tst
rno05219	Bladder cancer	5	755	40	7960	0.173885	1.31788	Cdkn1a; Hbegf; Mmp9; Myc; Thbs1
rno05213	Endometrial cancer	7	755	58	7960	0.180431	1.27244	Apc2; Axin2; Cdkn1a; Ctnna3; Gadd45a; Gadd45b; Myc
rno04977	Vitamin digestion and absorption	3	755	24	7960	0.187955	1.31788	Folh1; Pnlip; Slc19a3
rno00592	alpha-Linolenic acid metabolism	3	755	24	7960	0.187955	1.31788	Pla2g2c; Pla2g3; Pla2g4e
rno05211	Renal cell carcinoma	8	755	68	7960	0.192297	1.24036	Cdkn1a; Hif1a; Jun; Pak7; Pdgfb; Tgfb1; Tgfb2; Tgfb3
rno04014	Ras signaling pathway	25	755	230	7960	0.197537	1.14598	Angpt2; Bdnf; Efna3; Fgf1; Fgfr1; Flt3; Flt4; Gngt2; Grin2a; Htr7; Kdr; Ksr2; Ngf; Ngfr; Pak7; Pdgfb; Pla2g2c; Pla2g3; Pla2g4e; Rasa4; Rasgrf2; Rasgrp2; Rasgrp3; Rin1; Shc4
rno04371	Apelin signaling pathway	15	755	134	7960	0.199715	1.18019	Adcy10; Adcy4; Adcy7; Adcy9; Agtr1a; Camk4; Gngt2; Mef2c; Nos2; Nos3; Prkab2; Serpine1; Slc8a2; Sphk1; Spp1
rno05161	Hepatitis B	15	755	134	7960	0.199715	1.18019	Bcl2; Casp3; Cdkn1a; Egr3; Jun; Mmp9; Myc; Myd88; Nfatc4; Stat3; Stat5a; Tgfb1; Tgfb2; Tgfb3; Tlr2
rno04730	Long-term depression	7	755	60	7960	0.205231	1.23002	Crh; Gria2; Gria3; Grm1; Gucy1a3; Pla2g4e; Prkg1
rno01521	EGFR tyrosine kinase inhibitor resistance	9	755	79	7960	0.213008	1.20111	Bcl2; Eif4ebp1; Il6r; Jak2; Kdr; Nrg2; Pdgfb; Shc4; Stat3
rno00450	Selenocompound metabolism	2	755	17	7960	0.214323	1.24036	Inmt; Txnrd1
rno04530	Tight junction	18	755	165	7960	0.217696	1.15015	Actn1; Cftr; Cldn10; Cldn23; Cldn4; Dlg3; Jun; Llgl2; Msn; Myh14; Myh15; Myh4; Ocln; Prkab2; Runx1; Slc9a3r1; Tuba1c; Ybx3
rno04961	Endocrine and other factor-regulated calcium reabsorption	6	755	53	7960	0.233806	1.19355	Adcy9; Atp1a2; Atp1b2; Bdkrb2; Esr1; Vdr
rno00250	Alanine, aspartate and glutamate metabolism	4	755	35	7960	0.234157	1.20492	Adssl1; Aspa; Cad; Folh1
rno04918	Thyroid hormone synthesis	8	755	72	7960	0.240479	1.17145	Adcy4; Adcy7; Adcy9; Alb; Asgr1; Asgr2; Atp1a2; Atp1b2
rno04917	Prolactin signaling pathway	8	755	72	7960	0.240479	1.17145	Esr1; Irf1; Jak2; Shc4; Socs1; Socs3; Stat3; Stat5a
rno00072	Synthesis and degradation of ketone bodies	1	755	10	7960	0.243977	1.0543	Hmgcs2
rno01522	Endocrine resistance	10	755	93	7960	0.265028	1.13366	Adcy4; Adcy7; Adcy9; Bcl2; Cdkn1a; Esr1; Hbegf; Jun; Mmp9; Shc4
rno00100	Steroid biosynthesis	2	755	19	7960	0.266897	1.10979	Cyp27b1; Msmo1
rno00770	Pantothenate and CoA biosynthesis	2	755	19	7960	0.266897	1.10979	Enpp3; Gadl1
rno00511	Other glycan degradation	2	755	19	7960	0.266897	1.10979	Hexb; Neu2
rno05216	Thyroid cancer	4	755	37	7960	0.271152	1.13979	Cdkn1a; Gadd45a; Gadd45b; Myc
rno00010	Glycolysis / Gluconeogenesis	7	755	65	7960	0.272358	1.1354	Acss1; Aldh1a3; Aldh3b2; Fbp2; Hk2; Hk3; Ldha
rno05100	Bacterial invasion of epithelial cells	8	755	75	7960	0.2791	1.12459	Arhgef26; Cav3; Ctnna3; Itga5; Pxn; Sept8; Shc4; Wasf1
rno04910	Insulin signaling pathway	14	755	134	7960	0.287753	1.10151	Acacb; Eif4ebp1; Fbp2; Hk2; Hk3; Phka1; Phkg1; Prkab2; Pygm; Sh2b2; Shc4; Socs1; Socs3; Trip10
rno04611	Platelet activation	13	755	125	7960	0.296134	1.09648	Adcy4; Adcy7; Adcy9; Gucy1a3; Itga2; Itga2b; Nos3; P2ry12; Pla2g4e; Prkg1; Ptgir; Ptgs1; Rasgrp2
rno05215	Prostate cancer	10	755	96	7960	0.300263	1.09823	Ar; Bcl2; Cdkn1a; Etv5; Fgfr1; Il1r2; Mmp3; Mmp9; Pdgfb; Plau
rno05203	Viral carcinogenesis	22	755	215	7960	0.301599	1.07882	Actn1; Casp3; Cdkn1a; Egr3; Hdac9; Hpn; Jun; Pmaip1; Pxn; RT1-CE2; RT1-CE3; RT1-CE4; RT1-CE5; RT1-M6-1; RT1-M6-2; RT1-T24-4; Rbpj; Rbpjl2; Stat3; Stat5a; Traf3; Traf5
rno04930	Type II diabetes mellitus	5	755	48	7960	0.301733	1.09823	Hk2; Hk3; Prkcd; Socs1; Socs3
rno04217	Necroptosis	15	755	146	7960	0.308675	1.08319	Bcl2; Camk2a; Cflar; Cybb; Il1a; Il1b; Jak2; Pla2g4e; Pygm; Ripk3; Stat3; Stat5a; Tnfaip3; Tnfsf10; Traf5
rno04925	Aldosterone synthesis and secretion	10	755	97	7960	0.312279	1.08691	Adcy4; Adcy7; Adcy9; Agtr1a; Atp1a2; Atp1b2; Atp2b2; Atp2b3; Camk2a; Camk4
rno04919	Thyroid hormone signaling pathway	12	755	117	7960	0.315967	1.08134	Atp1a2; Atp1b2; Dio2; Dio3; Esr1; Hif1a; Myc; Plcd1; Plcd4; Pln; Slc16a2; Slco1c1
rno00920	Sulfur metabolism	1	755	12	7960	0.317248	0.878587	Tst
rno04015	Rap1 signaling pathway	21	755	207	7960	0.318123	1.06958	Adcy4; Adcy7; Adcy9; Angpt2; Efna3; Fgf1; Fgfr1; Flt4; Grin2a; Itga2b; Kdr; Lpar4; Map2k6; Ngf; Ngfr; Pdgfb; Rapgef3; Rasgrp2; Rasgrp3; Skap1; Thbs1
rno04931	Insulin resistance	11	755	108	7960	0.325957	1.07383	Acacb; Cd36; Nos3; Prkab2; Prkcd; Pygm; Slc27a1; Slc27a6; Socs3; Stat3; Trib3
rno01524	Platinum drug resistance	8	755	79	7960	0.332976	1.06765	Abcc2; Bcl2; Casp3; Cdkn1a; Gstm7; Gstt1; Mgst2; Pmaip1
rno04912	GnRH signaling pathway	9	755	89	7960	0.33515	1.06615	Adcy4; Adcy7; Adcy9; Camk2a; Hbegf; Jun; Map2k6; Pla2g4e; Prkcd
rno04260	Cardiac muscle contraction	8	755	80	7960	0.346744	1.0543	Atp1a2; Atp1b2; Cacnb3; Cacng3; Cacng4; Myh7; Tnnt2; Tpm4
rno00230	Purine metabolism	17	755	170	7960	0.346988	1.0543	Adcy10; Adcy4; Adcy7; Adcy9; Adssl1; Ak8; Allc; Enpp3; Gucy1a3; Hddc3; Nt5c1a; Nt5e; Pde10a; Pde4b; Pde6b; Pde7b; Uox
rno00514	Other types of O-glycan biosynthesis	2	755	22	7960	0.347751	0.958459	B4galt1; Colgalt2
rno04658	Th1 and Th2 cell differentiation	9	755	90	7960	0.348133	1.0543	Il12b; Il2rb; Il4r; Jak2; Jun; Rbpj; Rbpjl2; Runx3; Stat5a
rno05168	Herpes simplex infection	20	755	204	7960	0.379407	1.03363	Casp3; Ccl2; Il12b; Il1b; Jak2; Jun; Myd88; Oas1a; Per3; RT1-CE2; RT1-CE3; RT1-CE4; RT1-CE5; RT1-M6-1; RT1-M6-2; RT1-T24-4; Socs3; Tlr2; Traf3; Traf5
rno04340	Hedgehog signaling pathway	4	755	43	7960	0.387114	0.980748	Bcl2; Gli1; Hhip; Ptch1
rno04213	Longevity regulating pathway - multiple species	6	755	63	7960	0.389347	1.0041	Adcy4; Adcy7; Adcy9; Cryab; Hspa1a; Prkab2
rno05212	Pancreatic cancer	7	755	74	7960	0.404058	0.997315	Cdkn1a; Gadd45a; Gadd45b; Stat3; Tgfb1; Tgfb2; Tgfb3
rno00040	Pentose and glucuronate interconversions	3	755	34	7960	0.405459	0.930269	Akr1b10; Akr1b8; Dcxr
rno05020	Prion diseases	3	755	34	7960	0.405459	0.930269	Hspa1a; Il1a; Il1b
rno00280	Valine, leucine and isoleucine degradation	5	755	54	7960	0.406377	0.976208	Aox1; Aox2; Aox3; Ehhadh; Hmgcs2
rno04911	Insulin secretion	8	755	85	7960	0.416434	0.992287	Adcy4; Adcy7; Adcy9; Adcyap1; Atp1a2; Atp1b2; Camk2a; Chrm3
rno00730	Thiamine metabolism	1	755	15	7960	0.423273	0.70287	Ak8
rno04650	Natural killer cell mediated cytotoxicity	13	755	138	7960	0.437163	0.993186	Casp3; Fcgr2a; Icam1; Klrk1; RT1-CE2; RT1-CE3; RT1-CE4; RT1-CE5; RT1-M6-1; RT1-M6-2; RT1-T24-4; Shc4; Tnfsf10
rno04070	Phosphatidylinositol signaling system	9	755	97	7960	0.440301	0.978221	Dgkb; Dgkz; Inpp4b; Itpkc; Pik3c2b; Pip4k2c; Plcd1; Plcd4; Synj2
rno00650	Butanoate metabolism	2	755	26	7960	0.453576	0.811004	Ehhadh; Hmgcs2
rno00120	Primary bile acid biosynthesis	1	755	16	7960	0.456749	0.65894	Cyp7b1
rno00310	Lysine degradation	5	755	57	7960	0.458628	0.924829	Aadat; Aass; Colgalt2; Ehhadh; Plod2
rno05164	Influenza A	15	755	161	7960	0.461142	0.982271	Ccl2; Hspa1a; Icam1; Il12b; Il1a; Il1b; Jak2; Jun; Map2k6; Mx2; Myd88; Oas1a; Socs3; Tmprss13; Tnfsf10
rno01040	Biosynthesis of unsaturated fatty acids	2	755	27	7960	0.47899	0.780966	Acot1; Elovl2
rno05206	MicroRNAs in cancer	25	755	268	7960	0.482502	0.983493	Abcb1a; Apc2; Bcl2; Casp3; Cd44; Cdkn1a; Cyp1b1; Ddit4; Hmox1; Itga5; Mmp9; Myc; Pdgfb; Pim1; Plau; Ptgs2; Shc4; Slc45a3; Socs1; Stat3; Tgfb2; Thbs1; Tnc; Vim; Zfpm2
rno00510	N-Glycan biosynthesis	4	755	48	7960	0.483333	0.878587	B4galt1; Man1a1; Mgat4c; Mgat5b
rno04960	Aldosterone-regulated sodium reabsorption	3	755	38	7960	0.492347	0.832346	Atp1a2; Atp1b2; Sfn
rno00062	Fatty acid elongation	2	755	28	7960	0.503836	0.753075	Acot1; Elovl2
rno04392	Hippo signaling pathway - multiple species	2	755	28	7960	0.503836	0.753075	Tead4; Wwtr1
rno04922	Glucagon signaling pathway	9	755	102	7960	0.505593	0.930269	Acacb; Camk2a; Gcgr; Ldha; Phka1; Phkg1; Prkab2; Pygm; Sik1
rno04520	Adherens junction	6	755	71	7960	0.516112	0.890962	Actn1; Ctnna3; Fgfr1; Nectin4; Ptprj; Wasf1
rno05214	Glioma	6	755	71	7960	0.516112	0.890962	Camk2a; Cdkn1a; Gadd45a; Gadd45b; Pdgfb; Shc4
rno04979	Cholesterol metabolism	4	755	50	7960	0.520425	0.843444	Angptl8; Cd36; Lipg; Tspo
rno04612	Antigen processing and presentation	8	755	93	7960	0.526652	0.906929	Hspa1a; RT1-CE2; RT1-CE3; RT1-CE4; RT1-CE5; RT1-M6-1; RT1-M6-2; RT1-T24-4
rno05218	Melanoma	6	755	72	7960	0.531391	0.878587	Cdkn1a; Fgf1; Fgfr1; Gadd45a; Gadd45b; Pdgfb
rno00620	Pyruvate metabolism	3	755	40	7960	0.533788	0.790728	Acacb; Acss1; Ldha
rno04216	Ferroptosis	3	755	40	7960	0.533788	0.790728	Cybb; Hmox1; Slc39a14
rno04742	Taste transduction	7	755	86	7960	0.577505	0.858155	Adcy4; Chrm3; Gabra2; Grm1; Hcn4; Htr1a; Htr1b
rno04666	Fc gamma R-mediated phagocytosis	7	755	86	7960	0.577505	0.858155	Fcgr1a; Fcgr2a; Fcgr2b; Plpp3; Prkcd; Sphk1; Wasf1
rno00531	Glycosaminoglycan degradation	1	755	20	7960	0.578425	0.527152	Hexb
rno04071	Sphingolipid signaling pathway	10	755	119	7960	0.582494	0.88597	Asah2; Bcl2; Bdkrb2; Degs2; Nos3; S1pr1; S1pr2; S1pr3; S1pr5; Sphk1
rno04962	Vasopressin-regulated water reabsorption	3	755	43	7960	0.592587	0.735561	Adcy9; Aqp4; Dync1i1
rno04722	Neurotrophin signaling pathway	10	755	120	7960	0.593977	0.878587	Bcl2; Bdnf; Camk2a; Camk4; Jun; Ngf; Ngfr; Prkcd; Sh2b2; Shc4
rno00532	Glycosaminoglycan biosynthesis - chondroitin sulfate / dermatan sulfate	1	755	21	7960	0.60555	0.50205	Chst7
rno05223	Non-small cell lung cancer	5	755	66	7960	0.605591	0.798716	Cdkn1a; Gadd45a; Gadd45b; Stat3; Stat5a
rno04211	Longevity regulating pathway - mammal	7	755	89	7960	0.617307	0.829228	Adcy4; Adcy7; Adcy9; Camk4; Camkk2; Eif4ebp1; Prkab2
rno05160	Hepatitis C	10	755	123	7960	0.627528	0.857158	Cdkn1a; Cldn10; Cldn23; Cldn4; Irf1; Oas1a; Ocln; Socs3; Stat3; Traf3
rno00900	Terpenoid backbone biosynthesis	1	755	23	7960	0.655775	0.458393	Hmgcs2
rno04146	Peroxisome	6	755	82	7960	0.671363	0.771442	Abcd2; Ehhadh; Gstk1; Nos2; Nudt12; Pxmp2
rno04150	mTOR signaling pathway	12	755	150	7960	0.676209	0.843444	Ddit4; Deptor; Eif4ebp1; Fzd10; Fzd9; Wnt1; Wnt10a; Wnt10b; Wnt2b; Wnt6; Wnt9a; Wnt9b
rno00534	Glycosaminoglycan biosynthesis - heparan sulfate / heparin	1	755	25	7960	0.700755	0.421722	Hs3st2
rno04744	Phototransduction	1	755	26	7960	0.721353	0.405502	Pde6b
rno04330	Notch signaling pathway	3	755	51	7960	0.725928	0.620179	Hes5; Rbpj; Rbpjl2
rno04721	Synaptic vesicle cycle	4	755	63	7960	0.725976	0.6694	Cplx3; Slc18a2; Slc18a3; Unc13b
rno05034	Alcoholism	11	755	145	7960	0.733062	0.799817	Bdnf; Camk4; Camkk2; Crh; Ddc; Gngt2; Grin2a; Grin2c; Hdac9; Shc4; Slc18a2
rno04966	Collecting duct acid secretion	1	755	27	7960	0.740742	0.390483	Car2
rno04950	Maturity onset diabetes of the young	1	755	27	7960	0.740742	0.390483	Neurod1
rno04927	Cortisol synthesis and secretion	4	755	65	7960	0.751168	0.648803	Adcy4; Adcy7; Adcy9; Agtr1a
rno00630	Glyoxylate and dicarboxylate metabolism	1	755	28	7960	0.758966	0.376537	Afmid
rno00030	Pentose phosphate pathway	1	755	29	7960	0.77607	0.363553	Fbp2
rno00140	Steroid hormone biosynthesis	5	755	80	7960	0.783035	0.65894	Cyp19a1; Cyp1b1; Cyp2d4; Cyp3a9; Cyp7b1
rno04728	Dopaminergic synapse	9	755	129	7960	0.792949	0.735561	Camk2a; Ddc; Gnal; Gngt2; Gria2; Gria3; Grin2a; Kcnj9; Slc18a2
rno00071	Fatty acid degradation	2	755	45	7960	0.813647	0.46858	Acsbg1; Ehhadh
rno04662	B cell receptor signaling pathway	4	755	71	7960	0.816325	0.593974	Fcgr2b; Jun; Malt1; Rasgrp3
rno05322	Systemic lupus erythematosus	6	755	96	7960	0.817776	0.65894	Actn1; Cd80; Cd86; Fcgr1a; Fcgr2a; Grin2a
rno04110	Cell cycle	8	755	124	7960	0.84387	0.680197	Cdkn1a; Gadd45a; Gadd45b; Myc; Sfn; Tgfb1; Tgfb2; Tgfb3
rno04114	Oocyte meiosis	7	755	112	7960	0.845757	0.65894	Adcy4; Adcy7; Adcy9; Ar; Camk2a; Mos; Pgr
rno04130	SNARE interactions in vesicular transport	1	755	34	7960	0.846509	0.31009	Stx11
rno04142	Lysosome	8	755	125	7960	0.850397	0.674755	Abcb9; Acp5; Cd63; Cd68; Ctsc; Ctsk; Hexb; Napsa
rno04914	Progesterone-mediated oocyte maturation	5	755	88	7960	0.853096	0.599037	Adcy4; Adcy7; Adcy9; Mos; Pgr
rno04623	Cytosolic DNA-sensing pathway	2	755	52	7960	0.882802	0.405502	Il1b; Ripk3
rno04664	Fc epsilon RI signaling pathway	3	755	66	7960	0.883933	0.479229	Alox5; Map2k6; Pla2g4e
rno00240	Pyrimidine metabolism	5	755	96	7960	0.903463	0.549117	Cad; Enpp3; Nt5c1a; Nt5e; Upp1
rno04152	AMPK signaling pathway	7	755	123	7960	0.907924	0.600011	Acacb; Camkk2; Cd36; Cftr; Eif4ebp1; Fbp2; Prkab2
rno00860	Porphyrin and chlorophyll metabolism	1	755	41	7960	0.911531	0.257147	Hmox1
rno04144	Endocytosis	19	755	273	7960	0.914567	0.733765	Cav3; Cxcr2; Cxcr4; Epn3; Folr2; Hspa1a; Il2rb; Iqsec2; Mvb12b; Pip5kl1; Psd2; RT1-CE2; RT1-CE3; RT1-CE4; RT1-CE5; RT1-M6-1; RT1-M6-2; RT1-T24-4; Wipf3
rno00983	Drug metabolism - other enzymes	4	755	88	7960	0.929651	0.479229	Gstm7; Gstt1; Mgst2; Upp1
rno04140	Autophagy - animal	7	755	129	7960	0.931809	0.572103	Bcl2; Camkk2; Cflar; Ddit4; Deptor; Hif1a; Prkcd
rno04622	RIG-I-like receptor signaling pathway	2	755	60	7960	0.933082	0.351435	Il12b; Traf3
rno03050	Proteasome	1	755	46	7960	0.941059	0.229197	Psmb8
rno04137	Mitophagy - animal	2	755	63	7960	0.946146	0.3347	Hif1a; Jun
rno04932	Non-alcoholic fatty liver disease (NAFLD)	8	755	150	7960	0.95417	0.562296	Casp3; Il1a; Il1b; Il6r; Jun; Prkab2; Socs3; Tgfb1
rno03008	Ribosome biogenesis in eukaryotes	3	755	84	7960	0.964182	0.376537	Eif6; Pop5; Rpp25
rno04660	T cell receptor signaling pathway	3	755	102	7960	0.990106	0.31009	Jun; Malt1; Pak7
rno05012	Parkinson's disease	5	755	141	7960	0.994001	0.373867	Casp3; Gnal; Gpr37; Lrrk2; Slc18a2
rno04141	Protein processing in endoplasmic reticulum	6	755	162	7960	0.995847	0.390483	Bcl2; Cryaa; Cryab; Hspa1a; Man1a1; P4hb
rno04714	Thermogenesis	10	755	228	7960	0.997184	0.462414	Adcy10; Adcy4; Adcy7; Adcy9; Dpf3; Fgfr1; Mgll; Prkab2; Prkg1; Smarca2
rno05010	Alzheimer's disease	6	755	172	7960	0.997881	0.367781	Atp2a3; Casp3; Grin2a; Grin2c; Il1b; Mme
rno03040	Spliceosome	3	755	130	7960	0.998852	0.243301	Hspa1a; Ppil1; Snrpa1
rno03015	mRNA surveillance pathway	1	755	92	7960	0.998938	0.114598	Pelo
rno04120	Ubiquitin mediated proteolysis	3	755	134	7960	0.999166	0.236038	Birc7; Socs1; Socs3
rno05016	Huntington's disease	6	755	188	7960	0.999305	0.33648	Bdnf; Casp3; Dnah11; Grm5; Hap1; Tgm2
rno03013	RNA transport	3	755	162	7960	0.999916	0.195242	Eif4ebp1; Pop5; Rpp25
rno03010	Ribosome	1	755	137	7960	0.999984	0.0769565	Mrpl1
rno04740	Olfactory transduction	6	755	1119	7960	1	0.0565311	Camk2a; Gnal; Olr1108; Olr59; Prkg1; Slc8a2
