# Supplementary material for: Characterization of the lncRNA-miRNA-mRNA regulatory network to reveal potential functional competing endogenous RNAs in traumatic brain injury
Source: Front Neurosci. 2023 Jan 11;16:1089857. doi: 10.3389/fnins.2022.1089857 (PMC9874919; doi:10.3389/fnins.2022.1089857)
Supplement: Supplementary file 5 [file Table_5.XLSX]

## Sheet: Sheet1
Table S5. Pairs of lncRNAs, miRNAs, and mRNAs included in ceRNA network.
miRNA upregulated	lncRNA & mRNA downregulated		miRNA downregulated	lncRNA & mRNA upregulated
miR-129-5p	NONRATT000106.2		miR-10a-5p	NONRATT009455.2
miR-129-5p	NONRATT011683.2		miR-10a-5p	NONRATT013162.2
miR-129-5p	NONRATT013351.2		miR-10a-5p	NONRATT013354.2
miR-129-5p	NONRATT014985.2		miR-10a-5p	NONRATT029958.2
miR-129-5p	NONRATT025250.2		miR-10a-5p	TCONS_00009701
miR-129-5p	NONRATT026313.2		miR-10a-5p	TCONS_00025753
miR-129-5p	NONRATT026790.2		miR-216a-5p	NONRATT011739.2
miR-129-5p	TCONS_00003131		miR-293-5p	TCONS_00025753
miR-129-5p	TCONS_00010383		miR-216a-5p	NONRATT019496.2
miR-129-5p	TCONS_00010391		miR-293-5p	NONRATT020387.2
miR-129-5p	TCONS_00010393		miR-293-5p	NONRATT016140.2
miR-129-5p	TCONS_00010400		miR-216a-5p	NONRATT017367.2
miR-129-5p	TCONS_00011411		miR-293-5p	TCONS_00026252
miR-129-5p	TCONS_00011420		miR-216a-5p	NONRATT020534.2
miR-129-5p	TCONS_00011435		miR-293-5p	NONRATT012182.2
miR-129-5p	TCONS_00011437		miR-293-5p	TCONS_00026991
miR-129-5p	TCONS_00016529		miR-3572	NONRATT016979.2
miR-129-5p	TCONS_00022392		miR-293-5p	NONRATT010111.2
miR-129-5p	TCONS_00022393		miR-6321	NONRATT022594.2
miR-129-5p	TCONS_00028879		miR-6321	TCONS_00018642
miR-142-3p	NONRATT006744.2		miR-216a-5p	TCONS_00026252
miR-142-3p	NONRATT014171.2		miR-6321	TCONS_00030977
miR-142-3p	NONRATT030198.2		miR-6321	NONRATT010312.2
miR-142-3p	TCONS_00001010		miR-216a-5p	TCONS_00004331
miR-142-3p	TCONS_00010382		miR-293-5p	TCONS_00031480
miR-142-3p	TCONS_00010395		miR-293-5p	NONRATT009723.2
miR-142-3p	TCONS_00010400		miR-216a-5p	NONRATT018773.2
miR-142-3p	TCONS_00011420		miR-96-5p	NONRATT003720.2
miR-142-3p	TCONS_00011433		miR-293-5p	NONRATT033463.1
miR-142-3p	TCONS_00011435		miR-6321	TCONS_00025753
miR-142-3p	TCONS_00011444		miR-3572	NONRATT015139.2
miR-142-3p	TCONS_00015466		miR-3572	NONRATT020387.2
miR-142-3p	TCONS_00023934		miR-6321	NONRATT010518.2
miR-142-3p	TCONS_00028879		miR-96-5p	NONRATT019804.2
miR-144-5p	NONRATT000902.2		miR-6321	TCONS_00026252
miR-144-5p	NONRATT006744.2		miR-6321	NONRATT017553.2
miR-144-5p	NONRATT010346.2		miR-96-5p	NONRATT013354.2
miR-144-5p	NONRATT013351.2		miR-96-5p	NONRATT007009.2
miR-144-5p	TCONS_00003131		miR-6321	NONRATT018773.2
miR-144-5p	TCONS_00003202		miR-6321	NONRATT027531.2
miR-144-5p	TCONS_00007967		miR-6321	TCONS_00024227
miR-144-5p	TCONS_00010382		miR-216a-5p	NONRATT031395.1
miR-144-5p	TCONS_00010383		miR-6321	NONRATT019415.2
miR-144-5p	TCONS_00010391		miR-6321	TCONS_00030978
miR-144-5p	TCONS_00010393		miR-216a-5p	TCONS_00026330
miR-144-5p	TCONS_00010399		miR-216a-5p	NONRATT020533.2
miR-144-5p	TCONS_00010400		miR-293-5p	TCONS_00030788
miR-144-5p	TCONS_00011411		miR-96-5p	NONRATT011105.2
miR-144-5p	TCONS_00011421		miR-6321	NONRATT010111.2
miR-144-5p	TCONS_00011422		miR-6321	NONRATT004538.2
miR-144-5p	TCONS_00011433		miR-6321	NONRATT031395.1
miR-144-5p	TCONS_00011436		miR-293-5p	NONRATT007009.2
miR-144-5p	TCONS_00011437		miR-6321	NONRATT010721.2
miR-144-5p	TCONS_00016529		miR-6321	TCONS_00004331
miR-144-5p	TCONS_00018562		miR-96-5p	NONRATT014883.2
miR-144-5p	TCONS_00022392		miR-3572	NONRATT023109.2
miR-144-5p	TCONS_00022393		miR-6321	TCONS_00030976
miR-144-5p	TCONS_00025244		miR-6321	NONRATT007222.2
miR-144-5p	TCONS_00028879		miR-96-5p	NONRATT020025.2
miR-147	NONRATT012705.2		miR-96-5p	TCONS_00009701
miR-147	TCONS_00006315		miR-96-5p	NONRATT011466.2
miR-147	TCONS_00011420		miR-6321	NONRATT006253.2
miR-147	TCONS_00011435		miR-96-5p	NONRATT013753.2
miR-147	TCONS_00016132		miR-216a-5p	NONRATT019628.2
miR-155-5p	NONRATT001608.2		miR-3572	TCONS_00025753
miR-155-5p	NONRATT014171.2		miR-3572	NONRATT009723.2
miR-155-5p	NONRATT015700.2		miR-216a-5p	NONRATT017553.2
miR-155-5p	NONRATT030563.2		miR-6321	NONRATT007009.2
miR-155-5p	NONRATT031078.2		miR-6321	NONRATT010606.2
miR-155-5p	TCONS_00001056		miR-3572	NONRATT006419.2
miR-155-5p	TCONS_00007966		miR-6321	NONRATT004558.2
miR-155-5p	TCONS_00008005		miR-6321	NONRATT016414.2
miR-155-5p	TCONS_00010382		miR-216a-5p	NONRATT012182.2
miR-155-5p	TCONS_00010391		miR-216a-5p	NONRATT012177.2
miR-155-5p	TCONS_00011105		miR-6321	NONRATT020346.2
miR-155-5p	TCONS_00011411		miR-3572	NONRATT021867.2
miR-155-5p	TCONS_00011414		miR-96-5p	TCONS_00020887
miR-155-5p	TCONS_00011420		miR-96-5p	TCONS_00024207
miR-155-5p	TCONS_00011421		miR-96-5p	TCONS_00024227
miR-155-5p	TCONS_00011433		miR-96-5p	TCONS_00031480
miR-155-5p	TCONS_00011435		miR-9a-5p	NONRATT003720.2
miR-155-5p	TCONS_00011437		miR-9a-5p	NONRATT007009.2
miR-155-5p	TCONS_00011439		miR-9a-5p	NONRATT010518.2
miR-155-5p	TCONS_00011444		miR-9a-5p	NONRATT013354.2
miR-155-5p	TCONS_00013717		miR-9a-5p	NONRATT016141.2
miR-155-5p	TCONS_00022392		miR-9a-5p	NONRATT017917.2
miR-155-5p	TCONS_00022393		miR-9a-5p	NONRATT019804.2
miR-155-5p	TCONS_00028879		miR-9a-5p	NONRATT020533.2
miR-199a-5p	NONRATT005218.2		miR-9a-5p	NONRATT020534.2
miR-199a-5p	NONRATT011036.2		miR-9a-5p	TCONS_00004331
miR-199a-5p	NONRATT013695.2		miR-9a-5p	TCONS_00010404
miR-199a-5p	NONRATT015700.2		miR-9a-5p	TCONS_00013819
miR-199a-5p	NONRATT016753.2		miR-9a-5p	TCONS_00015826
miR-199a-5p	NONRATT017309.2		miR-9a-5p	TCONS_00022490
miR-199a-5p	NONRATT018294.2		miR-9a-5p	TCONS_00026252
miR-199a-5p	NONRATT021225.2		miR-9a-5p	TCONS_00026317
miR-199a-5p	NONRATT025256.2		miR-9a-5p	TCONS_00028282
miR-199a-5p	NONRATT030563.2		miR-10a-5p	BDNF
miR-199a-5p	NONRATT032204.1		miR-10a-5p	SDC1
miR-199a-5p	TCONS_00001010		miR-216a-5p	JAK2
miR-199a-5p	TCONS_00003131		miR-293-5p	STAT3
miR-199a-5p	TCONS_00007967		miR-3572	CXCL1
miR-199a-5p	TCONS_00008005		miR-3572	CLEC4D
miR-199a-5p	TCONS_00010371		miR-3572	PLAU
miR-199a-5p	TCONS_00010382		miR-3572	B4GALT1
miR-199a-5p	TCONS_00010383		miR-3572	ESR1
miR-199a-5p	TCONS_00010393		miR-3572	HMOX1
miR-199a-5p	TCONS_00011411		miR-3572	STAT3
miR-199a-5p	TCONS_00011420		miR-3572	NPY2R
miR-199a-5p	TCONS_00016531		miR-3572	BDKRB2
miR-199a-5p	TCONS_00018517		miR-3572	JAK2
miR-199a-5p	TCONS_00022393		miR-3572	CD55
miR-199a-5p	TCONS_00025245		miR-3572	ITGA2
miR-199a-5p	TCONS_00025255		miR-3572	PTX3
miR-199a-5p	TCONS_00028879		miR-3572	BDNF
miR-21-3p	NONRATT005866.2		miR-3572	CYR61
miR-21-3p	NONRATT006334.2		miR-3572	VCAN
miR-21-3p	NONRATT006938.2		miR-3572	BST1
miR-21-3p	NONRATT008045.2		miR-3572	THBS1
miR-21-3p	NONRATT008629.2		miR-3572	F2
miR-21-3p	NONRATT010887.2		miR-3572	CRISP1
miR-21-3p	NONRATT015325.2		miR-6321	PF4
miR-21-3p	NONRATT017309.2		miR-6321	PLAU
miR-21-3p	NONRATT019204.2		miR-6321	RNF19B
miR-21-3p	NONRATT019207.2		miR-6321	ACTN1
miR-21-3p	NONRATT019306.2		miR-6321	MMP13
miR-21-3p	NONRATT023577.2		miR-6321	CXCR2
miR-21-3p	NONRATT025229.2		miR-6321	HVCN1
miR-21-3p	NONRATT026313.2		miR-6321	CYBB
miR-21-3p	NONRATT026814.2		miR-6321	AVPR1A
miR-21-3p	NONRATT027406.2		miR-6321	STAT3
miR-21-3p	NONRATT029123.2		miR-6321	COL6A5
miR-21-3p	NONRATT033066.1		miR-6321	THBS1
miR-21-3p	TCONS_00001010		miR-6321	FBXO10
miR-21-3p	TCONS_00003131		miR-6321	CCNF
miR-21-3p	TCONS_00008005		miR-6321	PTGS2
miR-21-3p	TCONS_00010382		miR-6321	PTPRJ
miR-21-3p	TCONS_00010393		miR-6321	FBN1
miR-21-3p	TCONS_00010399		miR-6321	ITGA1
miR-21-3p	TCONS_00010400		miR-6321	B4GALT1
miR-21-3p	TCONS_00011420		miR-6321	MYC
miR-21-3p	TCONS_00011421		miR-6321	CD55
miR-21-3p	TCONS_00011436		miR-6321	VWA1
miR-21-3p	TCONS_00011437		miR-6321	COL23A1
miR-21-3p	TCONS_00011444		miR-96-5p	PTGER3
miR-21-3p	TCONS_00015472		miR-9a-5p	TNC
miR-21-3p	TCONS_00016529		miR-9a-5p	FBN1
miR-21-3p	TCONS_00023934		miR-9a-5p	NPY2R
miR-21-3p	TCONS_00025249		miR-9a-5p	ANXA2
miR-21-3p	TCONS_00025250		miR-9a-5p	CXCR4
miR-21-3p	TCONS_00028879		miR-9a-5p	SDC1
miR-21-3p	TCONS_00032736		miR-9a-5p	RNF19B
miR-21-5p	NONRATT021225.2		miR-9a-5p	VCAN
miR-21-5p	TCONS_00003131		miR-9a-5p	COL18A1
miR-21-5p	TCONS_00010371		miR-9a-5p	PTPRJ
miR-21-5p	TCONS_00010391		miR-9a-5p	P4HA2
miR-21-5p	TCONS_00010401
miR-21-5p	TCONS_00011421
miR-21-5p	TCONS_00011433
miR-21-5p	TCONS_00011436
miR-21-5p	TCONS_00013717
miR-21-5p	TCONS_00020249
miR-21-5p	TCONS_00022389
miR-21-5p	TCONS_00023934
miR-21-5p	TCONS_00028879
miR-223-5p	NONRATT006938.2
miR-223-5p	NONRATT008708.2
miR-223-5p	NONRATT010887.2
miR-223-5p	NONRATT013695.2
miR-223-5p	NONRATT014171.2
miR-223-5p	NONRATT025099.2
miR-223-5p	NONRATT025256.2
miR-223-5p	NONRATT030563.2
miR-223-5p	TCONS_00003131
miR-223-5p	TCONS_00003202
miR-223-5p	TCONS_00008005
miR-223-5p	TCONS_00010371
miR-223-5p	TCONS_00010382
miR-223-5p	TCONS_00010383
miR-223-5p	TCONS_00010391
miR-223-5p	TCONS_00010393
miR-223-5p	TCONS_00010395
miR-223-5p	TCONS_00010399
miR-223-5p	TCONS_00010401
miR-223-5p	TCONS_00011105
miR-223-5p	TCONS_00011411
miR-223-5p	TCONS_00011420
miR-223-5p	TCONS_00011422
miR-223-5p	TCONS_00011437
miR-223-5p	TCONS_00014059
miR-223-5p	TCONS_00016529
miR-223-5p	TCONS_00020249
miR-223-5p	TCONS_00022086
miR-223-5p	TCONS_00023934
miR-27a-5p	NONRATT011683.2
miR-27a-5p	NONRATT014171.2
miR-27a-5p	NONRATT015049.2
miR-27a-5p	NONRATT028486.2
miR-27a-5p	NONRATT029123.2
miR-27a-5p	NONRATT030561.2
miR-27a-5p	TCONS_00010401
miR-27a-5p	TCONS_00011411
miR-27a-5p	TCONS_00011433
miR-27a-5p	TCONS_00011435
miR-27a-5p	TCONS_00014059
miR-27a-5p	TCONS_00015472
miR-27a-5p	TCONS_00016531
miR-27a-5p	TCONS_00017787
miR-27a-5p	TCONS_00023934
miR-27a-5p	TCONS_00025244
miR-450a-5p	NONRATT004788.2
miR-450a-5p	NONRATT009244.2
miR-450a-5p	NONRATT022022.2
miR-450a-5p	NONRATT030563.2
miR-450a-5p	TCONS_00011421
miR-450a-5p	TCONS_00011437
miR-451-5p	NONRATT002830.2
miR-451-5p	NONRATT005218.2
miR-451-5p	NONRATT011683.2
miR-451-5p	TCONS_00011433
miR-451-5p	TCONS_00011435
miR-451-5p	TCONS_00016132
miR-6216	NONRATT000902.2
miR-6216	NONRATT003750.2
miR-6216	NONRATT004788.2
miR-6216	NONRATT005218.2
miR-6216	NONRATT006820.2
miR-6216	NONRATT007757.2
miR-6216	NONRATT009244.2
miR-6216	NONRATT011603.2
miR-6216	NONRATT012705.2
miR-6216	NONRATT013156.2
miR-6216	NONRATT017457.2
miR-6216	NONRATT019204.2
miR-6216	NONRATT019207.2
miR-6216	NONRATT019425.2
miR-6216	NONRATT021225.2
miR-6216	NONRATT022400.2
miR-6216	NONRATT023577.2
miR-6216	NONRATT024738.2
miR-6216	NONRATT027551.2
miR-6216	NONRATT028234.2
miR-6216	NONRATT029345.2
miR-6216	TCONS_00001010
miR-6216	TCONS_00003131
miR-6216	TCONS_00003202
miR-6216	TCONS_00006315
miR-6216	TCONS_00007967
miR-6216	TCONS_00010371
miR-6216	TCONS_00010382
miR-6216	TCONS_00010383
miR-6216	TCONS_00010391
miR-6216	TCONS_00010393
miR-6216	TCONS_00010399
miR-6216	TCONS_00010400
miR-6216	TCONS_00010401
miR-6216	TCONS_00011414
miR-6216	TCONS_00011420
miR-6216	TCONS_00011421
miR-6216	TCONS_00011433
miR-6216	TCONS_00011435
miR-6216	TCONS_00011436
miR-6216	TCONS_00011437
miR-6216	TCONS_00014105
miR-6216	TCONS_00015465
miR-6216	TCONS_00016132
miR-6216	TCONS_00016529
miR-6216	TCONS_00016531
miR-6216	TCONS_00017787
miR-6216	TCONS_00019444
miR-6216	TCONS_00022393
miR-6216	TCONS_00025244
miR-6216	TCONS_00028879
miR-6216	TCONS_00036107
miR-764-3p	NONRATT000801.2
miR-764-3p	NONRATT003139.2
miR-764-3p	NONRATT004788.2
miR-764-3p	NONRATT006864.2
miR-764-3p	NONRATT013351.2
miR-764-3p	NONRATT015805.2
miR-764-3p	NONRATT016489.2
miR-764-3p	NONRATT017309.2
miR-764-3p	NONRATT017681.2
miR-764-3p	NONRATT022322.2
miR-764-3p	NONRATT023577.2
miR-764-3p	NONRATT023820.2
miR-764-3p	NONRATT027551.2
miR-764-3p	NONRATT028486.2
miR-764-3p	NONRATT029123.2
miR-764-3p	NONRATT030561.2
miR-764-3p	TCONS_00001010
miR-764-3p	TCONS_00010371
miR-764-3p	TCONS_00010393
miR-764-3p	TCONS_00010400
miR-764-3p	TCONS_00011421
miR-764-3p	TCONS_00011436
miR-764-3p	TCONS_00011437
miR-764-3p	TCONS_00011444
miR-764-3p	TCONS_00016529
miR-764-3p	TCONS_00017787
miR-764-3p	TCONS_00020249
miR-764-3p	TCONS_00028879
miR-7a-5p	NONRATT001245.2
miR-7a-5p	NONRATT005218.2
miR-7a-5p	NONRATT006938.2
miR-7a-5p	NONRATT008708.2
miR-7a-5p	NONRATT009382.2
miR-7a-5p	NONRATT014171.2
miR-7a-5p	NONRATT015049.2
miR-7a-5p	NONRATT016753.2
miR-7a-5p	NONRATT022022.2
miR-7a-5p	NONRATT022400.2
miR-7a-5p	NONRATT024738.2
miR-7a-5p	NONRATT024941.2
miR-7a-5p	NONRATT025256.2
miR-7a-5p	NONRATT031383.1
miR-7a-5p	NONRATT032204.1
miR-7a-5p	TCONS_00001010
miR-7a-5p	TCONS_00003131
miR-7a-5p	TCONS_00003196
miR-7a-5p	TCONS_00007966
miR-7a-5p	TCONS_00010382
miR-7a-5p	TCONS_00010383
miR-7a-5p	TCONS_00010391
miR-7a-5p	TCONS_00011411
miR-7a-5p	TCONS_00011420
miR-7a-5p	TCONS_00011421
miR-7a-5p	TCONS_00011422
miR-7a-5p	TCONS_00011433
miR-7a-5p	TCONS_00011437
miR-7a-5p	TCONS_00011439
miR-7a-5p	TCONS_00011444
miR-7a-5p	TCONS_00015465
miR-7a-5p	TCONS_00016529
miR-7a-5p	TCONS_00020249
miR-7a-5p	TCONS_00022392
miR-7a-5p	TCONS_00022393
miR-7a-5p	TCONS_00028879
miR-129-5p	GPR37L1
miR-129-5p	DMD
miR-144-5p	NTNG1
miR-144-5p	TACR3
miR-144-5p	RNF144B
miR-144-5p	GPR37
miR-144-5p	GRIN2A
miR-144-5p	S1PR5
miR-155-5p	S1PR1
miR-199a-5p	NTNG1
miR-21-3p	GNA14
miR-21-3p	GRM3
miR-21-3p	GPR37L1
miR-21-3p	ITGB4
miR-21-3p	SIRPA
miR-21-3p	SCG3
miR-21-3p	MME
miR-21-3p	RNF144B
miR-21-3p	NTNG1
miR-21-3p	CHRM3
miR-21-3p	COL9A2
miR-21-3p	GRIN2A
miR-223-5p	GRIN2A
miR-223-5p	ASB11
miR-223-5p	TACR3
miR-223-5p	GPR37
miR-223-5p	GNA14
miR-223-5p	PROM1
miR-223-5p	OPRK1
miR-223-5p	NTNG1
miR-223-5p	COL25A1
miR-223-5p	CHRM3
miR-223-5p	DMD
miR-27a-5p	TACR3
miR-27a-5p	GPR17
miR-27a-5p	RNF144B
miR-27a-5p	LNX1
miR-27a-5p	EDN3
miR-27a-5p	COL4A6
miR-27a-5p	CHRM3
miR-27a-5p	CASR
miR-27a-5p	OPRK1
miR-27a-5p	GRM1
miR-27a-5p	SCG3
miR-27a-5p	DMD
miR-27a-5p	S1PR1
miR-27a-5p	GRIN2A
miR-6216	P2RY12
miR-6216	COL25A1
miR-6216	PROM1
miR-6216	NTNG1
miR-6216	GRIN2A
miR-6216	RNF144B
miR-6216	CHRM3
miR-6216	P2RY13
miR-6216	TACR3
miR-6216	CAMK2A
miR-6216	SIRPA
miR-6216	DMD
miR-764-3p	CXCL12
miR-764-3p	RNF144B
miR-764-3p	BCAN
miR-764-3p	ITGB4
miR-764-3p	GRM1
miR-764-3p	CHRM1
miR-764-3p	CHRM3
miR-764-3p	COL4A6
miR-764-3p	COL9A2
miR-764-3p	AGT
miR-764-3p	GRIN2A
miR-7a-5p	GRIN2A
