# Supplementary material for: Characterization of the lncRNA-miRNA-mRNA regulatory network to reveal potential functional competing endogenous RNAs in traumatic brain injury
Source: Front Neurosci. 2023 Jan 11;16:1089857. doi: 10.3389/fnins.2022.1089857 (PMC9874919; doi:10.3389/fnins.2022.1089857)
Supplement: Supplementary file 6 [file Table_6.XLSX]

## Sheet: Sheet1
Table S6. PCR primers used in this study.
Name	Sequence (5'-3')	Length
Act-b-F	CTTCTTGCAGCTCCTCCGTC	20
Act-b-R	CCATCACACCCTGGTGCC	18
B4galt1-F	TAAAGATGGGCGGCCGTTAC	20
B4galt1-R	ATGGTGTCTCCAGCCTGATTG	21
Fbn1-F	GGAGATCCCAGGGGTTTGTG	20
Fbn1-R	GGCACTCGTTTCGATCGTTG	20
Jak2-F	TCCACCCAATCATGTCTTCCAC	22
Jak2-R	GCTTCAGCCCCACGAGATAC	20
Ptprj-F	CGGATCTCCAAGTCGCCTAC	20
Ptprj-R	GCCATTGGCATCCGAGACG	19
Plau-F	ACAGATTCCTGCTCGGGAGA	20
Plau-R	TGGGGACCATCAGAAGGCTA	20
Thbs1-F	AAGGCTGCTCCAGTTCTACC	20
Thbs1-R	TCGAATGCTGTCCTGTAGCG	20
Stat3-F	CTGAGGTACAATCCCGCTCG	20
Stat3-R	TGGCTGCATATGCCCAATCT	20
Sdc1-F	TCTGCTAGAAGCTTGGGTGC	20
Sdc1-R	GTCTGTTGAAGCCCCTCTCC	20
NONRATT031395.1-F	CATCCAAGACTGAGCTGCCA	20
NONRATT031395.1-R	GCCTCCCAGATACTGGGGTA	20
NONRATT020534.2-F	CCACCACGGCTCGTAAGATA	20
NONRATT020534.2-R	GGCCTAGGCATAAGCGAGTC	20
TCONS_00028282-F	CGAGATTACCAGACACGCCA	20
TCONS_00028282-R	CGACTCCAGGGCATAGTTGG	20
TCONS_00030978-F	ACTGGTTGTTCTCTAGAAGCC	21
TCONS_00030978-R	CACAAACCAAGTTCTCTGCGG	21
TCONS_00031480-F	ACAGCTGGATGAAGCAAGCA	20
TCONS_00031480-R	CCGTTGGGCAAATCAGAGGA	20
